# Supplementary material for: Syntheses, crystal structures, Hirshfeld surface analyses and energy frameworks of two 4-amino­anti­pyrine Schiff base compounds: (E)-4-{[4-(di­ethyl­amino)­benzyl­idene]amino}-1,5-dimethyl-2-phenyl-1H-pyrazol-3(2H)-one and (E)-4-[(4-fluoro­benzyl­idene)amino]-1,5-dimethyl-2-phenyl-1H-pyrazol-3(2H)-one
Source: Acta Crystallogr E Crystallogr Commun. 2023 May 12;79(Pt 6):538–44. doi: 10.1107/S2056989023004085 (PMC10242735; doi:10.1107/S2056989023004085)
Supplement: Supplementary file 1 [file e-79-00538-sup1.cif]

##############################################################################
#                                                                            #
# This CIF contains the data in a paper accepted for publication in          #
# Acta Crystallographica Section E. It conforms to the requirements of       #
# Notes for Authors for Acta Crystallographica Section E, and has been       #
# peer reviewed under the auspices of the IUCr Commission on Journals.       #
#                                                                            #
# Full details of the Crystallographic Information File format               #
# are given in the paper "The Crystallographic Information File (CIF):       #
# a New Standard Archive File for Crystallography" by S. R. Hall, F. H.      #
# Allen and I. D. Brown [Acta Cryst. (1991), A47, 655-685].                  #
#                                                                            #
# The current version of the core CIF dictionary is obtainable from          #
# ftp://ftp.iucr.org/pub/cif_core.dic.                                       #
#                                                                            #
# Software is freely available for graphical display of the structure(s)     #
# in this CIF. For information consult the CIF software page                 #
# http://www.iucr.org/resources/cif/software.                                #
#                                                                            #
# This file may be used for bona fide research purposes within the           #
# scientific community so long as proper attribution is given to the journal # 
# article from which it was obtained.                                        #
#                                                                            #
##############################################################################
data_I
_audit_creation_method     'SHELXL-2018/3'
_chemical_name_systematic
;\
(<i>E</i>)-4-{[4-(Diethylamino)benzylidene]amino}-1,5-dimethyl-2-phenyl-\
1<i>H</i>-pyrazol-3(2<i>H</i>)-one
;
_chemical_name_common     ?
_chemical_formula_moiety     'C22 H26 N4 O'
_chemical_formula_sum     'C22 H26 N4 O'
_chemical_formula_iupac     'C22 H26 N4 O'
_chemical_formula_weight     362.47
_chemical_melting_point     ?
_space_group_crystal_system     monoclinic
_space_group_name_H-M_alt     'C 2/c'
_space_group_name_Hall     '-C 2yc'
loop_
    _space_group_symop_operation_xyz
    'x, y, z'
    '-x, y, -z+1/2'
    'x+1/2, y+1/2, z'
    '-x+1/2, y+1/2, -z+1/2'
    '-x, -y, -z'
    'x, -y, z-1/2'
    '-x+1/2, -y+1/2, -z'
    'x+1/2, -y+1/2, z-1/2'
_cell_length_a     17.1588(7)
_cell_length_b     7.0910(3)
_cell_length_c     32.1594(10)
_cell_angle_alpha     90
_cell_angle_beta     102.338(3)
_cell_angle_gamma     90
_cell_volume     3822.6(3)
_cell_formula_units_Z     8
_cell_measurement_reflns_used     6730
_cell_measurement_theta_min     4.22
_cell_measurement_theta_max     66.99
_cell_measurement_temperature     120(2)
_exptl_crystal_description     plate
_exptl_crystal_colour     yellow
_exptl_crystal_size_max     0.3224
_exptl_crystal_size_mid     0.2633
_exptl_crystal_size_min     0.0789
_exptl_crystal_density_diffrn     1.260
_exptl_crystal_density_meas     ?
_exptl_crystal_density_method     ?
_exptl_crystal_F_000     1552
_exptl_absorpt_coefficient_mu     0.626
_exptl_absorpt_correction_type     multi-scan
_exptl_absorpt_process_details
;
(CrysAlisPro; Agilent, 2010)
;
_exptl_absorpt_correction_T_min     0.273
_exptl_absorpt_correction_T_max     1.000
_diffrn_ambient_temperature     120(2)
_diffrn_radiation_type     CuK\a
_diffrn_radiation_wavelength     1.5418
_diffrn_radiation_source     'Enhance Ultra (Cu) X-ray Source'
_diffrn_radiation_monochromator     'mirror'
_diffrn_measurement_device_type     'Xcalibur, Atlas, Gemini ultra'
_diffrn_measurement_device     'four-cycle diffractometer'
_diffrn_measurement_method     '\w scans'
_diffrn_detector_area_resol_mean     10.3784
_diffrn_reflns_number     15635
_diffrn_reflns_av_R_equivalents     0.0339
_diffrn_reflns_av_unetI/netI     0.0228
_diffrn_reflns_theta_min     5.277
_diffrn_reflns_theta_max     67.115
_diffrn_reflns_theta_full     67.115
_diffrn_measured_fraction_theta_max     0.993
_diffrn_measured_fraction_theta_full     0.993
_diffrn_reflns_limit_h_min     -20
_diffrn_reflns_limit_h_max     20
_diffrn_reflns_limit_k_min     -8
_diffrn_reflns_limit_k_max     8
_diffrn_reflns_limit_l_min     -32
_diffrn_reflns_limit_l_max     38
_refine_special_details     ?
_reflns_number_total     3401
_reflns_number_gt     2946
_reflns_threshold_expression     'I > 2\s(I)'
_refine_ls_structure_factor_coef     Fsqd
_refine_ls_matrix_type     full
_refine_ls_R_factor_all     0.0424
_refine_ls_R_factor_gt     0.0357
_refine_ls_wR_factor_gt     0.0885
_refine_ls_wR_factor_ref     0.0934
_refine_ls_goodness_of_fit_ref     1.056
_refine_ls_restrained_S_all     1.056
_refine_ls_number_reflns     3401
_refine_ls_number_parameters     248
_refine_ls_number_restraints     0
_refine_ls_hydrogen_treatment     constr
_refine_ls_weighting_scheme     calc
_refine_ls_weighting_details
              'w=1/[\s^2^(Fo^2^)+(0.0498P)^2^+1.7059P] where P=(Fo^2^+2Fc^2^)/3'
_atom_sites_solution_hydrogens     geom
_atom_sites_solution_primary     direct
_atom_sites_solution_secondary     difmap
_refine_ls_shift/su_max     0.001
_refine_ls_shift/su_mean     0.000
_refine_diff_density_max     0.137
_refine_diff_density_min     -0.205
_refine_ls_extinction_method     none
_refine_ls_extinction_coef     .
loop_
    _atom_type_symbol
    _atom_type_description
    _atom_type_scat_dispersion_real
    _atom_type_scat_dispersion_imag
    _atom_type_scat_source
    'C' 'C' 0.0181 0.0091
                         'International Tables Vol C Tables 4.2.6.8 and 6.1.1.4'
    'H' 'H' 0.0000 0.0000
                         'International Tables Vol C Tables 4.2.6.8 and 6.1.1.4'
    'N' 'N' 0.0311 0.0180
                         'International Tables Vol C Tables 4.2.6.8 and 6.1.1.4'
    'O' 'O' 0.0492 0.0322
                         'International Tables Vol C Tables 4.2.6.8 and 6.1.1.4'
_computing_data_collection
;
CrysAlisPro (Agilent, 2010)
;
_computing_cell_refinement
;
CrysAlisPro (Agilent, 2010)
;
_computing_data_reduction
;
CrysAlisPro (Agilent, 2010)
;
_computing_structure_solution
;
Superflip (Palatinus & Chapuis, 2007; JANA2006 (Pet\<r\'i\<cek <i>et
al.</i>,  2014)
;
_computing_structure_refinement
;
<i>SHELXL2018/3</i> (Sheldrick, 2015)
;
_computing_molecular_graphics
;
PLATON (Spek, 2020) and Mercury (Macrae <i>et al.</i>,  2020)
;
_computing_publication_material
;
<i>SHELXL2018/3</i> (Sheldrick, 2015), PLATON (Spek, 2020) and
publcif (Westrip, 2010)
;
loop_
    _atom_site_type_symbol
    _atom_site_label
    _atom_site_fract_x
    _atom_site_fract_y
    _atom_site_fract_z
    _atom_site_U_iso_or_equiv
    _atom_site_adp_type
    _atom_site_calc_flag
    _atom_site_occupancy
    _atom_site_disorder_assembly
    _atom_site_disorder_group
    O O1 0.95050(6) 0.16596(12) 0.13672(3) 0.0258(2) Uani d 1 . .
    N N1 0.91573(6) 0.42249(14) 0.17346(3) 0.0208(2) Uani d 1 . .
    N N2 0.95187(6) 0.59507(14) 0.18866(3) 0.0210(2) Uani d 1 . .
    N N3 1.09105(6) 0.43910(15) 0.12703(3) 0.0223(2) Uani d 1 . .
    N N4 1.37635(7) 0.11970(15) 0.04351(4) 0.0260(3) Uani d 1 . .
    C C1 0.96340(7) 0.32892(17) 0.14980(4) 0.0205(3) Uani d 1 . .
    C C2 1.02614(7) 0.46216(17) 0.14650(4) 0.0206(3) Uani d 1 . .
    C C3 1.01488(7) 0.61977(17) 0.16879(4) 0.0211(3) Uani d 1 . .
    C C4 0.87046(7) 0.32240(16) 0.19871(4) 0.0203(3) Uani d 1 . .
    C C5 0.89105(7) 0.32887(17) 0.24292(4) 0.0223(3) Uani d 1 . .
    H H5 0.933386 0.407554 0.256954 0.027 Uiso calc 1 . .
    C C6 0.84902(8) 0.21906(18) 0.26626(4) 0.0242(3) Uani d 1 . .
    H H6 0.862682 0.222736 0.296476 0.029 Uiso calc 1 . .
    C C7 0.78720(8) 0.10388(17) 0.24593(4) 0.0246(3) Uani d 1 . .
    H H7 0.759273 0.027492 0.262163 0.030 Uiso calc 1 . .
    C C8 0.76628(8) 0.10055(18) 0.20181(4) 0.0256(3) Uani d 1 . .
    H H8 0.723541 0.022873 0.187820 0.031 Uiso calc 1 . .
    C C9 0.80765(8) 0.21046(18) 0.17807(4) 0.0240(3) Uani d 1 . .
    H H9 0.793060 0.209089 0.147860 0.029 Uiso calc 1 . .
    C C10 0.89517(9) 0.74834(18) 0.19053(5) 0.0283(3) Uani d 1 . .
    H H10A 0.859334 0.711170 0.209086 0.042 Uiso calc 1 . .
    H H10B 0.863842 0.773905 0.161857 0.042 Uiso calc 1 . .
    H H10C 0.924493 0.862223 0.201903 0.042 Uiso calc 1 . .
    C C11 1.06192(8) 0.79734(18) 0.17469(4) 0.0265(3) Uani d 1 . .
    H H11A 1.083255 0.818394 0.205111 0.040 Uiso calc 1 . .
    H H11B 1.027446 0.903218 0.162966 0.040 Uiso calc 1 . .
    H H11C 1.106094 0.787545 0.159878 0.040 Uiso calc 1 . .
    C C12 1.10770(8) 0.27332(18) 0.11476(4) 0.0230(3) Uani d 1 . .
    H H12 1.073861 0.170837 0.118039 0.028 Uiso calc 1 . .
    C C13 1.17644(8) 0.23785(18) 0.09609(4) 0.0226(3) Uani d 1 . .
    C C14 1.19818(8) 0.05234(19) 0.08887(4) 0.0253(3) Uani d 1 . .
    H H14 1.166953 -0.048700 0.095862 0.030 Uiso calc 1 . .
    C C15 1.26374(8) 0.01199(18) 0.07186(4) 0.0249(3) Uani d 1 . .
    H H15 1.276951 -0.115738 0.067713 0.030 Uiso calc 1 . .
    C C16 1.31124(8) 0.15708(18) 0.06060(4) 0.0230(3) Uani d 1 . .
    C C17 1.28890(8) 0.34469(18) 0.06779(4) 0.0259(3) Uani d 1 . .
    H H17 1.319282 0.446570 0.060432 0.031 Uiso calc 1 . .
    C C18 1.22408(8) 0.38183(18) 0.08523(4) 0.0242(3) Uani d 1 . .
    H H18 1.211242 0.509177 0.090042 0.029 Uiso calc 1 . .
    C C19 1.40771(8) -0.07010(18) 0.04196(4) 0.0260(3) Uani d 1 . .
    H H19A 1.395812 -0.144034 0.065967 0.031 Uiso calc 1 . .
    H H19B 1.466432 -0.063114 0.045749 0.031 Uiso calc 1 . .
    C C20 1.37361(9) -0.1726(2) 0.00067(4) 0.0322(3) Uani d 1 . .
    H H20A 1.396735 -0.299257 0.001640 0.048 Uiso calc 1 . .
    H H20B 1.386511 -0.102288 -0.023225 0.048 Uiso calc 1 . .
    H H20C 1.315550 -0.182293 -0.003084 0.048 Uiso calc 1 . .
    C C21 1.41662(8) 0.26801(19) 0.02481(4) 0.0267(3) Uani d 1 . .
    H H21A 1.376832 0.363552 0.011689 0.032 Uiso calc 1 . .
    H H21B 1.440013 0.212963 0.001953 0.032 Uiso calc 1 . .
    C C22 1.48234(9) 0.3647(2) 0.05712(5) 0.0325(3) Uani d 1 . .
    H H22A 1.509447 0.457307 0.042542 0.049 Uiso calc 1 . .
    H H22B 1.520911 0.270251 0.071042 0.049 Uiso calc 1 . .
    H H22C 1.458950 0.428731 0.078544 0.049 Uiso calc 1 . .
loop_
    _atom_site_aniso_label
    _atom_site_aniso_U_11
    _atom_site_aniso_U_22
    _atom_site_aniso_U_33
    _atom_site_aniso_U_12
    _atom_site_aniso_U_13
    _atom_site_aniso_U_23
    O1 0.0313(5) 0.0211(4) 0.0271(5) -0.0023(4) 0.0110(4) -0.0045(3)
    N1 0.0240(5) 0.0178(5) 0.0219(5) -0.0019(4) 0.0078(4) -0.0020(4)
    N2 0.0244(5) 0.0162(5) 0.0238(5) -0.0004(4) 0.0079(4) -0.0014(4)
    N3 0.0229(5) 0.0243(5) 0.0202(5) 0.0009(4) 0.0058(4) 0.0007(4)
    N4 0.0271(6) 0.0242(6) 0.0295(6) 0.0001(4) 0.0123(5) -0.0021(4)
    C1 0.0241(6) 0.0201(6) 0.0175(6) 0.0028(5) 0.0050(5) 0.0013(5)
    C2 0.0228(6) 0.0205(6) 0.0185(6) 0.0011(5) 0.0045(5) 0.0019(5)
    C3 0.0229(6) 0.0203(6) 0.0201(6) 0.0018(5) 0.0045(5) 0.0036(5)
    C4 0.0214(6) 0.0172(6) 0.0238(6) 0.0030(5) 0.0080(5) 0.0003(5)
    C5 0.0208(6) 0.0218(6) 0.0244(6) -0.0002(5) 0.0051(5) -0.0028(5)
    C6 0.0273(7) 0.0241(6) 0.0224(6) 0.0014(5) 0.0082(5) -0.0002(5)
    C7 0.0247(6) 0.0209(6) 0.0305(7) 0.0004(5) 0.0109(5) 0.0013(5)
    C8 0.0227(6) 0.0217(6) 0.0321(7) -0.0019(5) 0.0053(5) -0.0031(5)
    C9 0.0250(6) 0.0239(6) 0.0225(6) 0.0002(5) 0.0035(5) -0.0019(5)
    C10 0.0312(7) 0.0209(6) 0.0351(7) 0.0043(5) 0.0121(6) -0.0016(5)
    C11 0.0304(7) 0.0205(6) 0.0295(7) -0.0026(5) 0.0084(5) 0.0001(5)
    C12 0.0249(6) 0.0242(6) 0.0201(6) -0.0013(5) 0.0050(5) 0.0007(5)
    C13 0.0239(6) 0.0260(6) 0.0179(6) 0.0006(5) 0.0044(5) -0.0012(5)
    C14 0.0285(7) 0.0248(6) 0.0240(6) -0.0032(5) 0.0083(5) -0.0009(5)
    C15 0.0296(7) 0.0211(6) 0.0249(6) 0.0004(5) 0.0078(5) -0.0027(5)
    C16 0.0241(6) 0.0261(6) 0.0191(6) 0.0006(5) 0.0049(5) -0.0014(5)
    C17 0.0277(7) 0.0234(6) 0.0284(7) -0.0024(5) 0.0099(5) -0.0010(5)
    C18 0.0274(7) 0.0218(6) 0.0238(6) 0.0014(5) 0.0063(5) -0.0016(5)
    C19 0.0258(7) 0.0272(7) 0.0261(7) 0.0032(5) 0.0078(5) -0.0001(5)
    C20 0.0372(8) 0.0301(7) 0.0305(7) 0.0013(6) 0.0098(6) -0.0054(6)
    C21 0.0296(7) 0.0267(7) 0.0268(7) -0.0008(5) 0.0126(5) -0.0017(5)
    C22 0.0327(7) 0.0328(7) 0.0346(7) -0.0048(6) 0.0133(6) -0.0063(6)
_geom_special_details
;
 All esds (except the esd in the dihedral angle between two l.s. planes)
 are estimated using the full covariance matrix.  The cell esds are taken
 into account individually in the estimation of esds in distances, angles
 and torsion angles; correlations between esds in cell parameters are only
 used when they are defined by crystal symmetry.  An approximate (isotropic)
 treatment of cell esds is used for estimating esds involving l.s. planes.
;
loop_
    _geom_bond_atom_site_label_1
    _geom_bond_atom_site_label_2
    _geom_bond_site_symmetry_2
    _geom_bond_distance
    _geom_bond_publ_flag
    O1 C1 . 1.2335(15) ?
    N1 C1 . 1.3978(16) ?
    N1 N2 . 1.4112(14) ?
    N1 C4 . 1.4269(16) ?
    N2 C3 . 1.3796(16) ?
    N2 C10 . 1.4685(16) ?
    N3 C12 . 1.2913(17) ?
    N3 C2 . 1.3991(16) ?
    N4 C16 . 1.3720(17) ?
    N4 C19 . 1.4543(17) ?
    N4 C21 . 1.4569(17) ?
    C1 C2 . 1.4533(18) ?
    C2 C3 . 1.3635(17) ?
    C3 C11 . 1.4858(18) ?
    C4 C9 . 1.3881(18) ?
    C4 C5 . 1.3907(18) ?
    C5 C6 . 1.3860(18) ?
    C5 H5 . 0.9500 ?
    C6 C7 . 1.3868(19) ?
    C6 H6 . 0.9500 ?
    C7 C8 . 1.3875(19) ?
    C7 H7 . 0.9500 ?
    C8 C9 . 1.3877(19) ?
    C8 H8 . 0.9500 ?
    C9 H9 . 0.9500 ?
    C10 H10A . 0.9800 ?
    C10 H10B . 0.9800 ?
    C10 H10C . 0.9800 ?
    C11 H11A . 0.9800 ?
    C11 H11B . 0.9800 ?
    C11 H11C . 0.9800 ?
    C12 C13 . 1.4551(18) ?
    C12 H12 . 0.9500 ?
    C13 C18 . 1.3982(18) ?
    C13 C14 . 1.4002(18) ?
    C14 C15 . 1.3817(19) ?
    C14 H14 . 0.9500 ?
    C15 C16 . 1.4073(18) ?
    C15 H15 . 0.9500 ?
    C16 C17 . 1.4172(18) ?
    C17 C18 . 1.3737(19) ?
    C17 H17 . 0.9500 ?
    C18 H18 . 0.9500 ?
    C19 C20 . 1.5170(19) ?
    C19 H19A . 0.9900 ?
    C19 H19B . 0.9900 ?
    C20 H20A . 0.9800 ?
    C20 H20B . 0.9800 ?
    C20 H20C . 0.9800 ?
    C21 C22 . 1.523(2) ?
    C21 H21A . 0.9900 ?
    C21 H21B . 0.9900 ?
    C22 H22A . 0.9800 ?
    C22 H22B . 0.9800 ?
    C22 H22C . 0.9800 ?
loop_
    _geom_angle_atom_site_label_1
    _geom_angle_atom_site_label_2
    _geom_angle_atom_site_label_3
    _geom_angle_site_symmetry_1
    _geom_angle_site_symmetry_3
    _geom_angle
    _geom_angle_publ_flag
    C1 N1 N2 . . 109.58(9) ?
    C1 N1 C4 . . 121.78(10) ?
    N2 N1 C4 . . 119.11(9) ?
    C3 N2 N1 . . 106.23(9) ?
    C3 N2 C10 . . 121.11(10) ?
    N1 N2 C10 . . 114.20(10) ?
    C12 N3 C2 . . 119.50(11) ?
    C16 N4 C19 . . 122.10(11) ?
    C16 N4 C21 . . 121.63(11) ?
    C19 N4 C21 . . 116.24(10) ?
    O1 C1 N1 . . 123.17(11) ?
    O1 C1 C2 . . 131.75(11) ?
    N1 C1 C2 . . 105.07(10) ?
    C3 C2 N3 . . 123.15(11) ?
    C3 C2 C1 . . 107.70(11) ?
    N3 C2 C1 . . 129.03(11) ?
    C2 C3 N2 . . 110.64(11) ?
    C2 C3 C11 . . 128.87(12) ?
    N2 C3 C11 . . 120.44(11) ?
    C9 C4 C5 . . 120.63(11) ?
    C9 C4 N1 . . 118.27(11) ?
    C5 C4 N1 . . 121.01(11) ?
    C6 C5 C4 . . 119.15(12) ?
    C6 C5 H5 . . 120.4 ?
    C4 C5 H5 . . 120.4 ?
    C5 C6 C7 . . 120.64(12) ?
    C5 C6 H6 . . 119.7 ?
    C7 C6 H6 . . 119.7 ?
    C6 C7 C8 . . 119.79(12) ?
    C6 C7 H7 . . 120.1 ?
    C8 C7 H7 . . 120.1 ?
    C7 C8 C9 . . 120.14(12) ?
    C7 C8 H8 . . 119.9 ?
    C9 C8 H8 . . 119.9 ?
    C8 C9 C4 . . 119.62(12) ?
    C8 C9 H9 . . 120.2 ?
    C4 C9 H9 . . 120.2 ?
    N2 C10 H10A . . 109.5 ?
    N2 C10 H10B . . 109.5 ?
    H10A C10 H10B . . 109.5 ?
    N2 C10 H10C . . 109.5 ?
    H10A C10 H10C . . 109.5 ?
    H10B C10 H10C . . 109.5 ?
    C3 C11 H11A . . 109.5 ?
    C3 C11 H11B . . 109.5 ?
    H11A C11 H11B . . 109.5 ?
    C3 C11 H11C . . 109.5 ?
    H11A C11 H11C . . 109.5 ?
    H11B C11 H11C . . 109.5 ?
    N3 C12 C13 . . 122.35(12) ?
    N3 C12 H12 . . 118.8 ?
    C13 C12 H12 . . 118.8 ?
    C18 C13 C14 . . 116.99(11) ?
    C18 C13 C12 . . 123.07(11) ?
    C14 C13 C12 . . 119.93(11) ?
    C15 C14 C13 . . 121.91(12) ?
    C15 C14 H14 . . 119.0 ?
    C13 C14 H14 . . 119.0 ?
    C14 C15 C16 . . 121.06(12) ?
    C14 C15 H15 . . 119.5 ?
    C16 C15 H15 . . 119.5 ?
    N4 C16 C15 . . 121.87(11) ?
    N4 C16 C17 . . 121.24(12) ?
    C15 C16 C17 . . 116.90(12) ?
    C18 C17 C16 . . 121.17(12) ?
    C18 C17 H17 . . 119.4 ?
    C16 C17 H17 . . 119.4 ?
    C17 C18 C13 . . 121.98(12) ?
    C17 C18 H18 . . 119.0 ?
    C13 C18 H18 . . 119.0 ?
    N4 C19 C20 . . 113.39(11) ?
    N4 C19 H19A . . 108.9 ?
    C20 C19 H19A . . 108.9 ?
    N4 C19 H19B . . 108.9 ?
    C20 C19 H19B . . 108.9 ?
    H19A C19 H19B . . 107.7 ?
    C19 C20 H20A . . 109.5 ?
    C19 C20 H20B . . 109.5 ?
    H20A C20 H20B . . 109.5 ?
    C19 C20 H20C . . 109.5 ?
    H20A C20 H20C . . 109.5 ?
    H20B C20 H20C . . 109.5 ?
    N4 C21 C22 . . 113.00(11) ?
    N4 C21 H21A . . 109.0 ?
    C22 C21 H21A . . 109.0 ?
    N4 C21 H21B . . 109.0 ?
    C22 C21 H21B . . 109.0 ?
    H21A C21 H21B . . 107.8 ?
    C21 C22 H22A . . 109.5 ?
    C21 C22 H22B . . 109.5 ?
    H22A C22 H22B . . 109.5 ?
    C21 C22 H22C . . 109.5 ?
    H22A C22 H22C . . 109.5 ?
    H22B C22 H22C . . 109.5 ?
loop_
    _geom_torsion_atom_site_label_1
    _geom_torsion_atom_site_label_2
    _geom_torsion_atom_site_label_3
    _geom_torsion_atom_site_label_4
    _geom_torsion_site_symmetry_1
    _geom_torsion_site_symmetry_2
    _geom_torsion_site_symmetry_3
    _geom_torsion_site_symmetry_4
    _geom_torsion
    _geom_torsion_publ_flag
    C1 N1 N2 C3 . . . . 9.12(13) ?
    C4 N1 N2 C3 . . . . 156.03(10) ?
    C1 N1 N2 C10 . . . . 145.25(10) ?
    C4 N1 N2 C10 . . . . -67.83(14) ?
    N2 N1 C1 O1 . . . . 171.84(11) ?
    C4 N1 C1 O1 . . . . 25.96(18) ?
    N2 N1 C1 C2 . . . . -6.89(13) ?
    C4 N1 C1 C2 . . . . -152.77(11) ?
    C12 N3 C2 C3 . . . . 164.73(12) ?
    C12 N3 C2 C1 . . . . -10.89(19) ?
    O1 C1 C2 C3 . . . . -176.49(13) ?
    N1 C1 C2 C3 . . . . 2.09(13) ?
    O1 C1 C2 N3 . . . . -0.3(2) ?
    N1 C1 C2 N3 . . . . 178.24(11) ?
    N3 C2 C3 N2 . . . . -172.83(11) ?
    C1 C2 C3 N2 . . . . 3.60(14) ?
    N3 C2 C3 C11 . . . . 4.6(2) ?
    C1 C2 C3 C11 . . . . -178.95(12) ?
    N1 N2 C3 C2 . . . . -7.78(13) ?
    C10 N2 C3 C2 . . . . -140.20(12) ?
    N1 N2 C3 C11 . . . . 174.52(11) ?
    C10 N2 C3 C11 . . . . 42.11(17) ?
    C1 N1 C4 C9 . . . . -66.68(16) ?
    N2 N1 C4 C9 . . . . 150.54(11) ?
    C1 N1 C4 C5 . . . . 110.10(13) ?
    N2 N1 C4 C5 . . . . -32.67(16) ?
    C9 C4 C5 C6 . . . . 1.26(18) ?
    N1 C4 C5 C6 . . . . -175.45(11) ?
    C4 C5 C6 C7 . . . . 0.04(19) ?
    C5 C6 C7 C8 . . . . -1.04(19) ?
    C6 C7 C8 C9 . . . . 0.74(19) ?
    C7 C8 C9 C4 . . . . 0.54(19) ?
    C5 C4 C9 C8 . . . . -1.55(18) ?
    N1 C4 C9 C8 . . . . 175.24(11) ?
    C2 N3 C12 C13 . . . . -177.11(11) ?
    N3 C12 C13 C18 . . . . -7.96(19) ?
    N3 C12 C13 C14 . . . . 171.03(12) ?
    C18 C13 C14 C15 . . . . 0.13(19) ?
    C12 C13 C14 C15 . . . . -178.92(12) ?
    C13 C14 C15 C16 . . . . -0.7(2) ?
    C19 N4 C16 C15 . . . . -9.62(19) ?
    C21 N4 C16 C15 . . . . 168.66(12) ?
    C19 N4 C16 C17 . . . . 170.24(12) ?
    C21 N4 C16 C17 . . . . -11.49(19) ?
    C14 C15 C16 N4 . . . . -179.73(12) ?
    C14 C15 C16 C17 . . . . 0.41(18) ?
    N4 C16 C17 C18 . . . . -179.46(12) ?
    C15 C16 C17 C18 . . . . 0.40(18) ?
    C16 C17 C18 C13 . . . . -1.0(2) ?
    C14 C13 C18 C17 . . . . 0.71(19) ?
    C12 C13 C18 C17 . . . . 179.72(12) ?
    C16 N4 C19 C20 . . . . 92.75(14) ?
    C21 N4 C19 C20 . . . . -85.62(14) ?
    C16 N4 C21 C22 . . . . 88.73(15) ?
    C19 N4 C21 C22 . . . . -92.90(14) ?
loop_
    _geom_hbond_atom_site_label_D
    _geom_hbond_atom_site_label_H
    _geom_hbond_atom_site_label_A
    _geom_hbond_site_symmetry_A
    _geom_hbond_distance_DH
    _geom_hbond_distance_HA
    _geom_hbond_distance_DA
    _geom_hbond_angle_DHA
    _geom_hbond_publ_flag
    C11 H11B O1 1_565 0.98 2.33 3.314(2) 177 yes
    C12 H12 O1 . 0.95 2.32 3.028(2) 131 yes
    C22 H22C O1 3 0.98 2.54 3.466(2) 157 yes
    C7 H7 CgB 4_645 0.95 2.79 3.6740(10)
                                       155 yes
_shelx_space_group_comment
;
The symmetry employed for this shelxl refinement is uniquely defined
by the following loop, which should always be used as a source of
symmetry information in preference to the above space-group names.
They are only intended as comments.
;
_shelx_estimated_absorpt_T_min     ?
_shelx_estimated_absorpt_T_max     ?
_shelx_hkl_file
;
   0   0   3 38.1255 20.9031   2
   0   0   4 16105.6 294.728   2
   0   0   5 9.68536 35.4938   2
   0   0   6 4317.03 193.853   2
   0   0   7-2.65774 52.5643   2
   0   0   8 90302.4 1023.38   2
   0   0   9 32.3845 65.7173   2
   0   0  10 14777.3 477.702   2
   0   0  11 45.3210 88.0296   2
   0   0  12 25770.2 699.751   2
   0   0 -12 22323.0 447.651   1
   0   0  13 28.0041 88.6818   2
   0   0 -13 55.0662 37.0701   1
   0   0 -14 4401.68 224.588   1
   0   0  14 3975.31 314.842   2
   0   0 -15 0.23694 28.0357   1
   0   0  15-20.0580 113.842   2
   0   0  16 57264.4 1247.48   2
   0   0  17 85.9472 123.271   2
   0   0  18 12577.2 636.629   2
   0   0  19 81.5954 107.365   2
   0   0  19 115.561 41.8641   5
   0   0  19 1.42534 33.6441  14
   0   0  20 3230.36 136.654   7
   0   0  20 3029.07 346.136   2
   0   0  20 2943.72 138.419   5
   0   0  20 2949.98 134.516  14
   0   0  21-49.5437 36.1576   7
   0   0  21-33.3483 132.329   2
   0   0  21 40.9555 48.5111   5
   0   0  21-22.3341 41.6637  14
   0   0  22 5063.47 181.495   7
   0   0  22 4684.95 182.878   5
   0   0  22 4759.07 458.526   2
   0   0  22 4993.77 187.291  14
   0   0  23-36.1113 46.3220  14
   0   0  23 30.8068 42.9395   7
   0   0  23 59.8256 50.9624   5
   0   0  24 780.391 90.5358   5
   0   0  24 885.246 89.0585   7
   0   0  25-34.8858 57.9775   9
   0   0  25 27.0169 56.3955   5
   0   0  25 19.9290 44.2505   7
   0   0  26 632.985 80.1286   7
   0   0  26 513.276 85.8717   5
   0   0  26 515.953 83.9179   9
   0   0  27 27.7467 57.2379   5
   0   0  27 3.84852 58.2364   9
   0   0  27-79.2601 48.2184   7
   0   0  28 383.314 80.5182   5
   0   0  28 364.666 66.7356   7
   0   0  28 298.291 71.8204   9
   0   0  29 71.5949 63.6467  17
   0   0  29 8.99897 54.9930   9
   0   0  29 34.8834 57.5634   5
   0   0  30 1163.10 111.455   5
   0   0  30 1208.24 119.967  17
   0   0  30 1183.12 105.259   9
   0   0  31 84.3805 52.5633   9
   0   0  31-46.8794 61.7444  17
   0   0  31 32.6789 50.5121   5
   0   0  32 28.9859 46.7063   9
   0   0  32 17.1253 42.4953   5
   0   0  33-17.2874 35.9841   9
   0   0  33 64.0285 47.9297  17
   0   0  34 4593.18 175.725  17
   0   0  35-29.8141 34.7596  17
   0   2   0 67918.5 1077.36   4
   0  -2   0 65876.9 916.972   3
   0  -2  -1 56.8177 65.1282   3
   0   2  -1 16.4022 83.3469   4
   0  -2   1 27.0655 66.1700   3
   0  -2   1 49.6473 20.1108   2
   0   2   1 93.1740 99.6078   4
   0  -2   2 9412.85 353.074   3
   0  -2  -2 8466.68 334.550   3
   0   2  -2 8683.35 404.671   4
   0  -2   2 9392.70 188.022   2
   0   2   2 8365.47 382.360   4
   0   2  -3 23349.9 666.825   4
   0   2   3 25440.2 639.221   4
   0  -2  -3 23351.1 556.353   3
   0  -2   3 24607.7 342.150   2
   0  -2   3 23970.0 564.973   3
   0   2   4 9446.04 386.547   4
   0  -2  -4 9251.61 351.737   3
   0   2  -4 8972.01 431.692   4
   0  -2   4 9419.66 239.094   2
   0  -2   4 10095.9 370.650   3
   0  -2  -5 166.086 77.5078   3
   0   2  -5 206.103 112.133   4
   0  -2   5 157.898 51.6938   2
   0  -2   6 14727.2 361.845   2
   0   2  -6 15008.5 569.370   4
   0  -2  -6 13849.0 432.344   3
   0  -2   7 211.184 67.9922   2
   0   2  -7 63.0135 100.721   4
   0  -2  -7 143.751 61.8513   3
   0  -2   8 4808.89 242.922   2
   0   2  -8 4881.12 344.221   4
   0  -2  -8 4433.43 248.627   3
   0  -2   9 91.9773 57.3465   2
   0  -2  -9 17.0166 58.2215   3
   0   2  -9-43.7213 76.8729   4
   0   2 -10 11330.9 537.837   4
   0  -2 -10 11619.2 403.291   3
   0  -2  10 11735.7 424.219   2
   0  -2  11 6513.76 339.724   2
   0  -2 -11 6754.48 309.623   3
   0   2 -11 6514.00 419.552   4
   0  -2 -12 733.901 106.923   3
   0  -2  12 907.748 139.870   2
   0   2 -12 672.781 136.511   4
   0  -2  13-14.6059 77.0779   2
   0  -2 -13-40.1367 52.1511   3
   0  -2  14 2802.29 267.255   2
   0   2 -14 3103.67 306.375   4
   0  -2  15 2387.51 255.094   2
   0   2 -15 2214.28 269.493   4
   0  -2  16 3065.20 127.973  15
   0   2 -16 3105.57 339.033   4
   0  -2  16 2981.37 132.826   9
   0   2  16 2637.33 123.787   6
   0  -2  16 3036.83 293.014   2
   0   2  16 2800.65 134.267   7
   0  -2  17 137.534 35.8744  11
   0   2  17 209.817 43.6698  16
   0  -2  17 206.780 121.207   2
   0   2  17 106.742 49.7852   7
   0   2  17 98.8226 47.3014   5
   0  -2  17 154.934 45.5941  15
   0  -2  17 111.657 41.9565   5
   0   2  17 87.7031 41.2199   6
   0   2 -17 195.608 97.7302   4
   0  -2  17 127.715 53.9192   9
   0   2  18 1811.64 118.714   7
   0  -2  18 1556.92 229.932   2
   0   2  18 1968.28 116.370   6
   0   2  18 1751.94 112.994   5
   0  -2  18 1775.18 106.338  11
   0  -2  18 1868.23 110.515   5
   0   2  18 1743.47 102.950  16
   0  -2  18 1869.41 115.067   9
   0  -2  18 1770.24 106.774  15
   0   2  19 3449.66 133.834  14
   0   2  19 3094.17 138.570  16
   0   2  19 3302.86 161.272   7
   0  -2  19 3167.04 143.507  15
   0   2  19 3377.05 154.335   5
   0   2  19 3316.36 150.953   6
   0  -2  19 3290.40 154.963   9
   0  -2  19 3055.97 144.701   5
   0  -2  19 3132.31 340.248   2
   0  -2  20 384.298 73.4491   5
   0   2 -20 618.913 162.088   1
   0   2  20 359.697 63.2207  16
   0  -2  20 366.610 71.0640   9
   0   2  20 347.407 73.2135   7
   0   2  20 420.533 55.4675  14
   0  -2  20 432.091 65.8185  15
   0   2  20 454.610 79.3648   5
   0  -2  20 578.266 141.187   2
   0   2  20 344.712 67.1582   6
   0   2  21 550.621 64.4393  14
   0   2  21 412.546 78.6618   7
   0  -2  21 563.247 85.0390   9
   0  -2  21 500.070 71.8132  15
   0   2  21 496.651 67.1557  16
   0   2  21 558.381 76.1605   6
   0   2  21 474.423 75.5332   5
   0  -2  21 408.435 152.846   2
   0  -2  21 559.543 79.4100   5
   0   2  22 236.786 71.2788   7
   0   2  22 277.738 69.6363   5
   0  -2  22 326.909 78.5940   9
   0  -2  22 314.224 67.3314   5
   0   2  22 261.736 60.7896   6
   0  -2  22 324.116 62.8642  15
   0  -2  22 221.064 128.157   2
   0   2  22 189.716 51.9280  14
   0   2  23 1876.05 138.107   7
   0  -2  23 1975.46 133.367   5
   0   2  23 1961.04 126.015   6
   0  -2  23 1650.63 254.651   2
   0  -2  23 1858.34 122.548  15
   0   2  23 2010.71 135.350   5
   0  -2  23 1904.72 134.938   9
   0   2  23 1971.19 117.568  14
   0  -2  24 6475.01 232.178   5
   0   2  24 6996.98 232.472   6
   0  -2  24 6352.34 217.723  15
   0  -2  24 6429.81 235.773   9
   0   2  24 6857.73 255.334   7
   0   2  24 6671.84 212.616  14
   0   2  24 6754.21 243.424   5
   0  -2  25 413.960 81.5218   5
   0   2  25 347.393 67.9474   6
   0  -2  25 427.583 86.5035   9
   0   2  25 400.334 83.3128   5
   0   2  25 360.814 86.0587   7
   0  -2  25 480.218 72.6692  15
   0  -2  26 170.930 58.0770  15
   0   2  26 217.620 73.8039   5
   0   2  26 147.168 75.6599   7
   0  -2  26 151.174 69.9186   9
   0  -2  26 179.549 64.4155   5
   0   2  26 178.942 51.7279   6
   0  -2  27 122.027 44.0076  15
   0  -2  27 181.411 69.4190   9
   0   2  27 166.346 65.9863   5
   0   2  27 117.801 39.9439   6
   0  -2  27 188.478 73.8488   5
   0   2  27 230.475 79.8345   7
   0  -2  28-33.9428 68.9018   9
   0  -2  28 1.39142 36.5826  15
   0   2  28-99.2160 60.6203   5
   0  -2  28-8.37534 57.0280   5
   0   2  28 33.5322 64.5080   7
   0  -2  29 381.624 77.3317   9
   0  -2  29 387.538 80.1928   5
   0   2  29 401.793 83.2115   7
   0   2  29 512.834 85.6331   5
   0   2  30 976.400 105.007   7
   0   2  30 933.295 98.8870   5
   0  -2  30 944.751 99.7882   9
   0  -2  30 887.669 95.6410   5
   0  -2  31 496.775 74.1102   5
   0  -2  31 692.216 84.6619   9
   0   2  31 674.386 81.1665   5
   0   2  31 575.243 86.5926   7
   0  -2  32 70.2740 49.2689   5
   0  -2  32 8.08261 41.1082   9
   0  -2  32 69.2013 65.5217  17
   0   2  32-70.9234 45.3107   5
   0   2  32-3.63353 45.9963   7
   0   2  33 839.097 85.8866   7
   0  -2  33 825.692 93.8180  17
   0  -2  34 2308.86 134.377  17
   0  -2  34 1974.95 101.139   9
   0   2  34 2420.70 126.027   7
   0   2  35 1298.02 86.6059   7
   0  -2  35 1450.53 101.640  17
   0  -2  36 410.828 57.9516  17
   0   4   0 16593.1 826.951   4
   0  -4   0 16493.3 696.078   3
   0  -4  -1 801.200 158.806   3
   0   4   1 558.508 182.382   4
   0   4  -1 328.287 188.983   4
   0   4   2 69.2748 138.352   4
   0  -4  -2 136.565 114.785   3
   0   4  -2-88.9291 164.503   4
   0  -4   2 23.8249 34.2826  10
   0  -4   2 73.3245 37.4506  19
   0  -4  -3 7877.46 486.087   3
   0  -4   3 8154.30 228.257  10
   0  -4   3 8258.26 213.997  19
   0   4  -3 7780.50 599.606   4
   0  -4   4 3321.64 136.343  19
   0   4  -4 3285.62 406.264   4
   0  -4  -4 3662.44 160.838  10
   0  -4   4 3344.30 148.696  10
   0  -4  -4 3424.86 317.830   3
   0  -4   5 8951.24 222.841  11
   0  -4   5 8926.61 238.936  10
   0   4  -5 9674.23 680.371   4
   0  -4   5 9098.81 225.277  19
   0  -4  -5 8577.91 497.619   3
   0  -4  -5 8485.21 242.309  10
   0  -4   6 38.2542 37.8509  10
   0  -4   6 9.33324 33.9421  11
   0  -4   6 9.95373 28.7295  19
   0  -4  -6-17.6941 28.9812  10
   0   4  -6 71.8455 134.728   4
   0  -4   6 52.0328 41.6593  15
   0  -4  -6-102.436 97.0543   3
   0  -4  -7-9.86458 23.5066  19
   0  -4  -7 32.6498 34.1783  10
   0  -4   7 35.5459 22.8122  19
   0  -4   7 19.9641 36.4621  11
   0   4  -7-40.1682 112.148   4
   0  -4  -7 31.9034 71.8209   3
   0  -4   7 20.9733 36.9753  10
   0  -4   7 2.51942 39.3028  15
   0   4   7 63.9280 35.6431   6
   0  -4   8 7168.68 210.437  11
   0  -4   8 7849.08 213.489  19
   0  -4  -8 7487.95 289.616  19
   0  -4  -8 7342.70 233.924  10
   0  -4   8 7454.82 230.413  15
   0  -4   8 7437.99 223.890  10
   0   4  -8 7131.30 611.573   4
   0  -4  -8 7672.66 468.176   3
   0   4   8 7672.46 217.320   6
   0  -4   9 16086.5 302.706  19
   0  -4   9 15630.5 324.521  10
   0   4  -9 16355.3 917.175   4
   0   4   9 15698.0 317.527   6
   0  -4  -9 14218.0 402.996  19
   0  -4   9 15634.9 316.663  11
   0  -4  -9 15619.7 670.870   3
   0  -4  -9 15364.4 342.597  10
   0  -4   9 15608.8 330.793  15
   0  -4  10 13757.4 313.554  15
   0   4  10 13965.6 270.087   7
   0  -4 -10 14404.4 641.262   3
   0  -4  10 13534.4 278.713  19
   0   4 -10 14046.0 860.519   4
   0  -4 -10 13296.3 321.765  10
   0  -4  10 12900.2 296.874  11
   0   4  10 13256.8 301.017   6
   0  -4  11 74.9555 42.1783  15
   0   4 -11 179.800 160.028   4
   0  -4 -11 101.568 37.9533  10
   0   4  11 147.466 53.8945   6
   0  -4  11 16.3214 38.5146  11
   0  -4  11 77.5353 32.3493  19
   0   4  11 66.6470 33.0559   7
   0  -4 -11 111.327 69.6366   3
   0   4  12 77.5402 51.0537   6
   0  -4 -12-76.7716 63.2496   3
   0  -4  12 45.4763 47.7539  15
   0  -4 -12 122.181 51.3233  10
   0  -4  12 73.1618 47.5115  11
   0  -4  12 51.1044 30.4141  19
   0   4  12 70.9972 53.9242  16
   0   4 -12-73.2582 144.410   4
   0   4  12 154.556 46.5534   7
   0   4  13 5272.82 202.932  16
   0  -4  13 5416.26 219.633   9
   0  -4  13 5479.52 207.034  11
   0  -4 -13 5365.78 213.865  10
   0   4  13 5302.11 189.902   7
   0  -4  13 5436.33 205.508  15
   0  -4  13 5502.07 178.484  19
   0   4 -13 4722.18 511.272   4
   0   4  13 5422.91 208.535   6
   0   4  14 787.269 92.7617   6
   0  -4  14 830.668 92.6790  11
   0   4  14 851.899 87.1062   7
   0  -4 -14 795.357 90.6275  10
   0  -4  14 828.698 72.5424  19
   0  -4  14 780.626 101.880   9
   0   4 -14 791.137 215.307   4
   0   4  14 726.276 85.9100  16
   0  -4  14 808.603 91.1045  15
   0  -4  15 465.615 94.6831   9
   0  -4  15 382.582 76.9535  15
   0   4 -15 224.408 230.465   4
   0  -4 -15 235.544 60.8888  10
   0   4  15 466.607 71.3421  16
   0  -4  15 452.144 74.6973  11
   0   4  15 466.582 76.2009   7
   0   4  15 375.422 76.1486   6
   0  -4 -16 4895.87 210.245  10
   0  -4  16 5139.79 216.415   9
   0   4 -16 5405.59 585.695   4
   0   4  16 5178.03 207.080   7
   0  -4  16 5146.15 211.797  15
   0  -4  16 5123.36 210.640  11
   0  -4  16 4811.80 201.386   5
   0   4  16 5116.85 195.502  16
   0   4  16 5256.42 217.608   6
   0  -4  17 2049.89 140.920   5
   0  -4  17 2043.46 138.969  11
   0  -4  17 1861.20 144.994   9
   0   4  17 2068.14 141.472   7
   0   4  17 1860.22 123.254  16
   0  -4  17 2038.00 141.374  15
   0   4 -17 1776.80 326.627   4
   0   4  17 2020.29 141.539   6
   0   4  18 57.1111 47.6652  16
   0  -4  18 49.5200 54.7706  11
   0   4 -18 151.057 127.987   4
   0  -4  18 34.7080 64.7483   5
   0  -4  18 51.0748 78.7280   9
   0   4  18 78.3980 62.2854   7
   0   4  18 48.5748 63.6682   6
   0  -4  18 47.2838 60.6360  15
   0  -4  19 2038.74 142.813   5
   0   4 -19 1939.25 165.975   8
   0  -4  19 2016.65 147.755  15
   0   4  19 2068.15 131.022  16
   0  -4  19 1939.73 140.627  11
   0  -4  19 2052.33 154.825   9
   0   4  19 2001.75 145.875   7
   0   4  19 1905.46 144.336   6
   0  -4  20 4489.20 203.446   5
   0  -4  20 4682.10 220.678   9
   0   4  20 4879.62 219.567   7
   0   4  20 4902.09 195.549  16
   0   4 -20 4516.73 244.942   8
   0  -4  20 4676.54 214.457  11
   0  -4  20 4778.49 215.736  15
   0   4  20 4584.29 216.313   6
   0   4  21 12182.0 344.730   6
   0   4  21 13011.8 314.276  16
   0   4 -21 11679.6 385.447   8
   0  -4  21 12515.3 332.161   5
   0   4  21 12274.8 346.218   7
   0  -4  21 13250.0 355.886   9
   0  -4  21 12802.0 348.371  11
   0  -4  21 12976.5 348.765  15
   0  -4  22-16.9995 75.0972   9
   0  -4  22-0.52784 60.6205  15
   0   4  22 35.5136 47.3172  16
   0   4  22 26.7121 67.7328   6
   0  -4  22-30.5158 66.2668   5
   0   4  22 83.6836 70.4076   7
   0   4  23 4144.96 204.809   6
   0   4  23 4172.43 179.168  16
   0  -4  23 4320.56 206.403  15
   0  -4  23 4047.76 206.368   9
   0   4  23 3956.99 206.155   7
   0  -4  23 3950.55 191.850   5
   0  -4  24 4960.07 222.353   9
   0   4  24 5182.15 231.230   7
   0   4  24 5326.56 199.545  16
   0   4  24 4881.89 220.248   6
   0  -4  24 4804.69 206.485   5
   0  -4  24 5171.27 220.130  15
   0  -4  25 2147.08 147.443  15
   0   4  25 2110.60 146.421   6
   0  -4  25 1964.31 137.500   5
   0   4  25 2198.55 156.354   7
   0   4  26 1402.55 128.619   7
   0   4  26 1263.15 116.928   6
   0  -4  26 1227.33 110.526  15
   0  -4  26 1398.11 112.766   5
   0  -4  27 695.100 87.4317  15
   0  -4  27 540.397 79.5283   5
   0   4  27 687.142 87.7333   6
   0   4  27 556.048 92.2996   7
   0   4  28 16.1077 49.9393   7
   0  -4  28 129.554 51.4473  15
   0   4  28 34.8555 42.8757   6
   0  -4  28 50.9099 49.9988   5
   0   4  29-0.44587 48.9673   7
   0   4  29-8.50214 37.4120   6
   0  -4  29-44.6666 47.7590   5
   0  -4  29 22.2385 40.8971  15
   0   4  30 50.6649 37.3770   6
   0  -4  30 0.56216 36.5826  15
   0   4  30 75.4949 47.4152   7
   0  -4  30 46.7466 41.1885  17
   0  -4  30-43.8796 39.1516   5
   0  -4  31 1134.82 78.2774  15
   0   4  31 1436.89 100.998   7
   0  -4  31 1459.58 100.330  17
   0   4  31 1267.16 82.8731   6
   0  -4  31 1402.69 84.2472   5
   0  -4  32-55.3065 34.8825  17
   0   4  32-8.45443 34.5620   7
   0   4  33 19.7401 33.0712   7
   0  -6   0 869.517 91.3300  11
   0  -6   0 855.392 112.094  10
   0  -6   0 833.366 106.067  19
   0   6   0 925.692 115.309   8
   0   6   1 3774.81 201.385   8
   0  -6  -1 3676.22 206.241  19
   0  -6  -1 3497.86 199.868  10
   0  -6   1 3588.19 172.900  11
   0   6  -1 3641.80 204.551   8
   0  -6   1 3653.91 196.336  19
   0  -6  -1 3661.11 168.655  11
   0  -6   1 3450.66 198.818  10
   0  -6   2 2022.21 147.723  19
   0  -6   2 2112.19 158.926  10
   0   6   2 2104.58 147.430   8
   0  -6  -2 2141.00 127.995  11
   0  -6   2 2028.88 133.676  11
   0   6  -2 2212.95 168.768   8
   0  -6  -2 2056.98 162.622  19
   0  -6  -2 2108.54 160.280  10
   0  -6   3 263.813 74.5361  19
   0   6  -3 327.292 91.9606   8
   0  -6   3 195.401 76.6770  10
   0  -6   3 232.908 63.6642  11
   0  -6  -3 271.996 77.8562  10
   0  -6  -3 342.248 57.2271  11
   0  -6  -3 203.523 67.3559  19
   0   6   3 378.894 80.2650   8
   0   6  -4 56.1604 74.0796   8
   0  -6  -4 15.7885 62.5667  10
   0   6   4 12.3379 55.1143   8
   0  -6   4 82.4545 56.5404  19
   0  -6   4 10.4467 66.1855  10
   0  -6   4 32.3265 43.8058  11
   0  -6  -4 112.350 60.8064  19
   0  -6   5 3778.83 186.823  11
   0  -6   5 3950.21 208.853  10
   0   6  -5 3968.00 225.089   8
   0  -6   5 3849.83 198.277  19
   0  -6   5 3348.05 194.127  15
   0  -6  -5 3610.43 231.074  19
   0  -6  -5 3640.19 205.528  10
   0  -6   6 487.000 97.0411  10
   0  -6   6 360.209 81.6970  15
   0  -6  -6 407.111 100.815  19
   0  -6   6 446.921 75.6353  11
   0  -6   6 498.640 81.7028  19
   0   6  -6 460.514 109.428   8
   0  -6  -6 403.585 87.7558  10
   0  -6   7 5616.51 243.258  15
   0  -6  -7 5671.24 254.550  10
   0  -6  -7 5434.58 304.655  19
   0  -6   7 5996.25 241.954  19
   0   6  -7 5723.69 274.651   8
   0  -6   7 5589.57 232.115  11
   0  -6  -8 1055.43 119.331  10
   0  -6   8 906.398 104.890  11
   0  -6   8 903.036 106.744  15
   0   6   8 1047.37 94.9764   6
   0  -6  -8 1131.35 159.177  19
   0   6  -8 1012.73 135.194   8
   0  -6   8 1056.96 107.877  19
   0   6   9 8707.31 262.530   6
   0  -6   9 8699.05 285.004  19
   0  -6  -9 8300.03 403.980  19
   0  -6  -9 8538.93 307.206  10
   0  -6   9 8384.13 287.849  15
   0  -6   9 8410.30 286.159  11
   0   6  -9 8914.24 340.247   8
   0  -6  10 6232.27 238.723  19
   0   6 -10 5996.50 284.823   8
   0  -6 -10 5475.45 245.569  10
   0   6  10 6001.51 264.506  16
   0  -6  10 5776.79 238.213  15
   0  -6  10 5763.62 240.100  11
   0   6  10 5567.91 215.088   6
   0   6  11 1543.75 120.438   6
   0  -6  11 1482.11 132.024  11
   0   6  11 1668.30 145.078  16
   0  -6 -11 1243.77 167.087  19
   0   6 -11 1401.44 151.907   8
   0  -6 -11 1309.10 123.250  10
   0  -6  11 1418.50 116.793  19
   0  -6  11 1502.15 128.988  15
   0  -6  12 702.632 93.5426  15
   0   6  12 462.827 77.2184   6
   0  -6  12 596.538 97.1973  11
   0   6  12 594.713 96.2751  16
   0  -6 -12 601.815 92.6898  10
   0   6 -12 493.123 107.232   8
   0  -6  12 634.437 81.9421  19
   0   6 -13 164.509 85.8636   8
   0   6  13 74.6176 52.6582   6
   0  -6  13 161.742 51.7033  19
   0  -6  13 98.3171 59.0868  11
   0   6  13 89.8474 65.6541  16
   0  -6 -13-2.01767 46.4590  10
   0  -6  13 162.945 67.4984  15
   0  -6  14 23613.0 465.076  15
   0   6 -14 24077.1 559.879   8
   0  -6  14 24112.6 491.346  11
   0   6  14 24542.4 461.110  16
   0  -6 -14 24173.5 491.489  10
   0  -6  14 24642.5 435.491  19
   0   6  14 23896.9 461.313   6
   0  -6  15 3749.88 197.463  11
   0   6  15 3837.82 189.813   6
   0  -6  15 3681.59 164.989  19
   0  -6  15 3547.20 191.673   5
   0  -6  15 3383.14 183.383  15
   0  -6 -15 3582.89 191.959  10
   0   6 -15 3658.14 229.313   8
   0   6  15 3568.86 176.477  16
   0  -6  16 1806.15 140.758   5
   0  -6  16 1837.52 144.438  11
   0   6 -16 1698.77 160.358   8
   0   6  16 1768.09 124.875  16
   0  -6  16 1631.69 131.168  15
   0  -6  16 1791.16 113.178  19
   0   6  16 1706.75 131.385   6
   0  -6 -16 1641.00 129.784  10
   0   6 -17 30.4596 76.7887   8
   0  -6  17 65.7340 59.3993  15
   0   6  17 70.0142 52.1349   6
   0  -6  17 39.1882 55.7279  11
   0   6  17-78.9010 43.3097  16
   0  -6  17 52.0116 59.9109   5
   0   6  18 202.987 62.2255   6
   0  -6  18 189.859 61.7274   5
   0   6  18 294.584 58.5955  16
   0   6 -18 255.620 81.6180   8
   0  -6  18 275.981 69.7360  15
   0  -6  18 279.818 74.6605  11
   0  -6  19 157.968 62.5231  15
   0   6  19 146.894 53.8670   6
   0   6  19 227.406 51.5301  16
   0  -6  19 140.717 59.8356  11
   0   6 -19 152.449 74.2252   8
   0  -6  19 260.559 67.5336   5
   0   6 -20 1166.41 133.145   8
   0  -6  20 923.156 96.2780   5
   0   6  20 993.322 99.4806   6
   0  -6  20 1145.16 104.964  15
   0   6  21 880.360 89.6878   6
   0  -6  21 762.753 87.8522   5
   0   6 -21 607.743 101.751   8
   0  -6  21 657.784 83.2270  15
   0  -6  22 1305.18 103.103  15
   0   6 -22 1275.30 126.434   8
   0   6  22 1305.69 103.811   6
   0  -6  22 1442.84 104.518   5
   0   6  23 1772.49 114.800   6
   0  -6  23 1862.24 116.711  15
   0  -6  23 2018.91 114.573   5
   0  -6  24 1050.05 79.9994   5
   0  -6  24 1035.99 85.7734  15
   0   6  24 954.556 81.4918   6
   0   6  25 61.6139 36.6199   6
   0  -6  25 54.7809 32.7127   5
   0  -6  25 155.313 43.8683  15
   0   6  26 9.95655 27.6722   6
   0  -6  26-54.1564 30.6225  15
   0  -8   0 69.5014 36.7838  19
   0  -8   1 3487.34 158.981  19
   0   8  -1 3273.21 138.547   8
   0  -8   2 1166.47 91.0978  19
   0   8  -2 999.510 85.3401   8
   0   8   2 1087.05 103.784  16
   0   8  -3 5030.49 183.661   8
   0   8   3 4807.20 190.566  16
   0  -8   3 5344.46 190.218  19
   0   8  -4 274.102 55.5567   8
   0  -8   4 263.106 50.7199  19
   0   8   4 317.531 62.8298  16
   0  -8   5 212.726 42.5159  19
   0   8   5 178.197 50.3249  16
   0   8  -5 162.993 48.6431   8
   0   8  -6 2457.56 133.059   8
   0  -8   6 2469.32 125.714  19
   0   8   6 2671.95 129.086  16
   0  -8   6 2289.00 103.865  11
   0   8   7-69.3818 38.9193  16
   0  -8   7-49.5189 25.1816  11
   0   8   8 2028.61 100.777  16
   0   8  -8 2123.60 124.081   8
   0  -8   8 2102.60 100.718  11
   0  -8   9 42.0357 38.9683   5
   0   8  -9 72.9195 40.9728   8
   0   8 -10 199.439 50.1444   8
   0  -8  10 71.4985 40.7014   5
   0   8 -11 353.333 59.4303   8
   0  -8  11 497.386 56.9536   5
   0  -8  12 42.6150 30.3939   5
   0   8 -12 67.1513 34.4566   8
  -1  -1  36 637.435 55.9011   9
  -1  -1  36 769.303 74.0765  17
  -1  -1  35 1649.53 98.3102   9
  -1  -1  35 1803.31 114.000  17
  -1  -1  34 198.954 52.6736   9
  -1   1  34 200.935 49.3835   7
  -1  -1  34 161.871 59.5143  17
  -1   1  34 176.210 45.4080   9
  -1  -1  33 782.956 95.1530  17
  -1   1  33 675.081 74.0917   9
  -1   1  33 826.429 81.9614   7
  -1  -1  33 801.599 86.9251   9
  -1   1  32 458.396 71.5937   7
  -1  -1  32 452.547 74.3194   9
  -1   1  32 443.199 71.6213   9
  -1   1  31 239.088 68.2034   9
  -1  -1  31 315.289 74.4630   9
  -1   1  31 342.980 71.3058   7
  -1  -1  30 809.178 92.0663   5
  -1   1  30 749.339 93.8039   7
  -1   1  30 552.000 74.9054   5
  -1  -1  30 723.087 94.5144   9
  -1   1  30 581.662 81.6709   9
  -1   1  29 10743.7 283.071  17
  -1   1  29 10780.6 306.592   7
  -1  -1  29 10447.8 296.350   9
  -1   1  29 9997.94 276.689   5
  -1  -1  29 9787.21 272.322   5
  -1  -1  28 23.2113 55.2153   5
  -1   1  28-50.8771 50.5884  14
  -1  -1  28 15.2982 66.6707   9
  -1   1  28 101.012 58.3025   5
  -1   1  28-17.3325 41.7803  17
  -1   1  28-16.6266 55.8799   7
  -1  -1  27 575.323 82.6157   5
  -1   1  27 495.010 75.8053  17
  -1  -1  27 335.249 84.3186   9
  -1   1  27 347.314 71.2628  14
  -1   1  27 367.679 78.2985   7
  -1   1  27 314.681 69.1202   5
  -1   1  26 3989.03 180.820  14
  -1  -1  26 3844.70 175.822   5
  -1  -1  26 4036.14 189.885   9
  -1   1  26 4046.12 186.427   5
  -1   1  26 4012.45 191.120   7
  -1  -1  26 4223.09 450.207   2
  -1  -1  25 833.768 82.1684  15
  -1   1  25 975.478 97.2948   5
  -1   1  25 887.441 96.4072  14
  -1  -1  25 607.619 167.556   2
  -1   1  25 965.316 104.487   7
  -1  -1  25 1044.67 105.896   9
  -1  -1  25 932.132 89.8159   5
  -1  -1  24 1071.65 252.748   2
  -1   1  24 856.955 91.3173  14
  -1   1  24 872.620 92.1696   5
  -1  -1  24 891.914 90.9370   5
  -1  -1  24 805.868 100.573   9
  -1   1  24 855.227 97.6157   7
  -1  -1  24 815.460 75.0891  15
  -1   1  23 1979.34 126.024   5
  -1   1  23 2215.64 130.597  14
  -1  -1  23 1968.13 128.678   9
  -1  -1  23 2080.68 118.625  15
  -1  -1  23 1925.13 121.819   5
  -1   1  23 2049.22 131.660   7
  -1  -1  23 2287.28 319.483   2
  -1   1  22 894.177 77.0452   6
  -1   1  22 779.075 85.1650   5
  -1  -1  22 815.217 89.4323   9
  -1   1  22 717.377 85.6853   7
  -1   1  22 555.584 170.630   2
  -1   1  22 736.282 80.5332  14
  -1  -1  22 590.282 73.0475   5
  -1  -1  22 661.144 74.3830  15
  -1  -1  22 851.636 214.151   2
  -1  -1  21 359.575 57.1000  15
  -1   1  21 390.479 62.2491  14
  -1  -1  21 347.725 71.5181   9
  -1  -1  21 389.224 59.8644   5
  -1   1  21 341.063 50.8253   6
  -1   1  21 285.309 66.0472   7
  -1   1  21 426.863 68.8775   5
  -1   1  21 338.010 183.816   2
  -1  -1  21 533.229 175.613   2
  -1  -1  20 894.616 74.4360  15
  -1   1  20 838.726 70.6848   6
  -1  -1  20 894.581 85.5249  14
  -1  -1  20 743.136 182.605   2
  -1  -1  20 627.233 68.0250   5
  -1   1  20 943.816 88.9490   5
  -1   1  20 670.747 77.3858   7
  -1   1  20 833.181 77.0770  14
  -1  -1  20 742.992 83.1400   9
  -1   1  20 768.883 193.913   2
  -1   1  19 6160.27 185.841  16
  -1   1  19 5701.36 174.534  14
  -1  -1  19 6098.10 187.520   9
  -1  -1  19 6023.05 174.398  15
  -1  -1  19 5567.83 167.822   5
  -1  -1  19 5873.07 440.729   2
  -1  -1  19 5878.82 191.301  14
  -1   1  19 5491.42 426.764   2
  -1   1  19 5740.42 189.377   7
  -1  -1  18 444.562 131.782   2
  -1   1  18 535.100 63.3291   7
  -1  -1  18 588.477 66.7582   9
  -1   1  18 439.020 131.573   2
  -1  -1  18 698.291 70.9883  14
  -1   1  17 1909.73 251.921   2
   1   1 -17 2352.25 252.500   4
  -1  -1  17 1769.86 248.243   2
   1   1 -16 11187.4 539.162   4
  -1   1  16 11655.4 556.686   2
  -1  -1  16 11235.9 550.409   2
  -1  -1  15 7169.70 423.670   2
  -1   1  15 7585.47 430.246   2
  -1   1  14 12239.8 519.079   2
  -1  -1  14 11796.7 514.075   2
  -1  -1  13 3143.37 263.852   2
  -1   1  13 3187.79 261.409   2
   1  -1 -12 28.3614 22.5899   3
  -1  -1  12-2.41604 82.9130   2
  -1   1  12-20.9763 76.1868   2
  -1  -1  11 2463.08 214.156   2
  -1   1  11 2391.40 205.881   2
   1  -1 -11 2188.36 109.961   3
  -1  -1  10 399.036 107.134   2
  -1   1  10 400.532 105.033   2
   1  -1 -10 393.568 53.7630   3
  -1   1   9 27049.5 586.181   2
   1  -1  -9 26305.2 367.351   3
  -1  -1   9 25979.7 592.890   2
   1  -1  -8 3651.63 139.775   3
  -1   1   8 3983.81 213.496   2
  -1  -1   8 3669.84 216.278   2
   1  -1  -7 29191.0 386.126   3
  -1   1   7 29739.8 522.375   2
  -1   1   6 5928.84 216.338   2
   1  -1  -6 6136.36 179.576   3
  -1  -1   6 5772.77 231.837   2
  -1  -1   6 5856.41 205.485   3
   1  -1  -5 23182.7 349.276   3
  -1  -1   5 23286.4 396.732   3
  -1   1   5 23265.6 205.062   1
  -1   1   5 22541.7 377.036   2
  -1  -1   5 22777.6 427.443   2
  -1  -1   4 28010.9 449.752   2
  -1   1   4 29647.6 374.541   2
  -1  -1   4 29122.0 448.175   3
   1  -1  -4 29256.3 396.802   3
  -1   1   3 23057.5 277.767   2
  -1  -1   3 22934.8 398.232   3
   1  -1  -3 23050.1 354.882   3
  -1  -1   2 13723.4 309.555   3
   1  -1  -2 13860.5 281.549   3
  -1   1   2 14372.7 167.568   2
   1  -1  -1 1976.69 112.049   3
  -1  -1   1 1862.71 117.776   3
  -1   1   1 1937.87 140.984   4
  -1  -1   0 120491. 922.042   3
  -1   1   0 117194. 1043.43   4
  -1   1  -1 96469.9 965.663   4
  -1  -1  -1 96719.3 850.102   3
  -1   1  -2 473.939 82.4490   4
   1   1   2 541.760 68.3443   4
  -1  -1  -2 546.938 72.3290   3
   1  -1   2 519.000 47.8685   2
  -1   1  -3 10652.8 330.153   4
   1  -1   3 10669.9 224.733   2
  -1  -1  -3 10619.6 293.236   3
   1   1   3 11232.7 266.106   4
   1   1   4 6276.71 194.717   4
  -1  -1  -4 5948.19 226.778   3
  -1   1  -4 6428.51 265.213   4
   1  -1   4 6103.78 192.706   2
  -1   1  -5 185687. 1445.88   4
  -1  -1  -5 186007. 922.733   1
   1  -1   6 107315. 974.305   2
  -1  -1  -6 105208. 688.739   1
  -1   1  -6 106565. 1113.84   4
  -1  -1  -6 106099. 995.167   3
  -1   1  -7 324370. 2001.29   4
   1  -1   7 321263. 1843.84   2
  -1  -1  -7 324472. 1197.21   1
   1  -1   8 192.101 83.4621   2
  -1   1  -8 306.800 88.4598   4
  -1  -1  -8 209.806 69.9524   3
  -1  -1  -9 47557.1 728.528   3
  -1  -1  -9 47143.0 464.662   1
  -1   1  -9 49360.6 819.985   4
   1  -1   9 47373.0 819.051   2
  -1   1 -10 23673.6 582.407   4
  -1  -1 -10 22925.8 324.803   1
  -1  -1 -10 23842.3 528.742   3
   1  -1  10 22929.1 604.354   2
  -1  -1 -11 2155.01 100.040   1
  -1   1 -11 2515.66 202.926   4
   1  -1  11 2431.98 219.468   2
  -1  -1 -11 2462.23 179.549   3
  -1   1 -12 706.223 112.987   4
  -1  -1 -12 696.748 106.889   3
   1  -1  12 788.261 143.729   2
   1  -1  13 3583.15 293.965   2
  -1   1 -13 3984.92 262.081   4
  -1  -1 -13 4091.94 249.090   3
  -1   1 -14 2413.60 211.426   4
   1  -1  14 2553.63 259.887   2
  -1  -1 -14 2189.91 183.550   3
  -1   1 -15 190.035 74.6392   1
   1  -1  15 152.628 98.8490   2
  -1   1 -16 2529.20 241.075   1
   1  -1  16 2424.64 268.108   2
  -1   1 -17 6.17729 59.4528   1
   1  -1  17 206.264 134.285   2
   1   1  18 412.700 63.8668   7
   1   1  18 396.917 59.1408   5
  -1   1 -18 219.559 83.8051   1
   1  -1  18 501.162 67.2154   5
   1  -1  18 419.776 60.2498   9
   1   1  19 10495.2 259.248   5
   1  -1  19 10741.1 256.182   5
   1  -1  19 10100.1 607.471   2
   1   1  19 11041.2 230.483  14
   1  -1  19 10469.1 238.536   9
   1   1  19 10192.5 260.721   7
   1  -1  20 6.06464 45.8889   5
   1  -1  20 52.5053 129.943   2
   1   1  20 7.57483 49.8253   7
   1   1  20 42.2722 40.2416  14
   1   1  20-8.52827 31.0480   6
   1   1  20 37.3781 46.6369   5
   1  -1  20-98.2336 54.6879   9
   1  -1  21 244.686 61.9806   9
   1   1  21 152.840 40.4613  14
   1  -1  21 219.104 66.2598   5
   1   1  21 131.481 60.9906   5
   1   1  21 142.642 65.4678   7
   1  -1  22 996.914 92.5944   9
   1   1  22 991.599 101.369   7
   1   1  22 811.983 98.4472   5
   1   1  22 1124.50 96.2862  17
   1   1  22 925.802 84.5826  14
   1  -1  22 855.577 90.6432   5
   1  -1  23 1481.61 117.663   5
   1  -1  23 1523.05 115.731   9
   1   1  23 1657.69 118.056  17
   1   1  23 1418.23 101.350  14
   1   1  23 1682.89 128.519   5
   1   1  23 1352.28 117.483   7
   1   1  24 1567.37 118.309  17
   1   1  24 1634.90 132.025   5
   1  -1  24 1613.91 127.722   5
   1   1  24 1665.96 131.198   7
   1  -1  24 1555.58 117.451   9
   1   1  24 1711.24 112.836  14
   1   1  25 274.238 66.5649  17
   1   1  25 392.600 89.0081   5
   1  -1  25 456.517 80.1617   9
   1  -1  25 306.866 76.6895   5
   1   1  25 330.127 78.5403   7
   1  -1  26 1308.93 111.890   9
   1  -1  26 1199.03 117.138   5
   1   1  26 1305.64 126.798   5
   1   1  26 1288.78 112.020  17
   1   1  26 1263.62 117.663   7
   1   1  27 7.45726 54.7089   7
   1   1  27 61.2351 50.5016  17
   1   1  27 50.1093 56.2104   9
   1  -1  27 86.3852 66.7254   5
   1  -1  27 53.8536 54.3028   9
   1   1  27 93.3713 72.9375   5
   1   1  28 1266.93 121.696   5
   1  -1  28 1077.15 103.779   9
   1   1  28 1404.32 124.692   7
   1  -1  28 1118.31 114.858   5
   1   1  28 1312.77 113.107  17
   1   1  29 1026.98 112.023   5
   1  -1  29 1225.25 101.507   9
   1  -1  29 1086.18 111.453   5
   1   1  29 1191.51 106.345  17
   1   1  29 1040.63 109.059   7
   1   1  30-8.62283 51.4691   7
   1  -1  30-38.9707 61.9825   5
   1  -1  30 113.831 56.0870   9
   1   1  30-42.6725 60.6192   5
   1  -1  30 15.2954 63.3124  17
   1   1  30-16.9885 56.1239  17
   1  -1  31 5074.71 221.583  17
   1  -1  31 4762.62 200.752   5
   1   1  31 5033.35 191.652  17
   1   1  31 4949.84 202.186   5
   1  -1  31 4860.05 176.984   9
   1   1  31 5282.70 205.515   7
   1  -1  32 213.313 72.9105  17
   1   1  32 202.719 53.6067   7
   1   1  32 67.1755 46.9430   5
   1  -1  32 113.319 53.9362   5
   1   1  33 18.1847 36.7287   7
   1   1  33-22.5270 39.2012   5
   1  -1  33 16.6685 41.6075   5
   1  -1  33 31.7771 51.4812  17
   1   1  34 133.886 41.2318   5
   1   1  34-32.1844 25.2311   7
   1  -1  34 54.6834 44.4950  17
   1  -1  34 85.0986 40.5690   5
   1  -1  35 744.337 77.3376  17
   1  -1  36 220.186 46.3572  17
  -1   3  35 132.524 33.7400   7
  -1  -3  35 68.7290 33.9452  17
  -1   3  34-17.6307 34.7396   7
  -1  -3  34 9.70661 37.3268  17
  -1  -3  33 645.336 72.4024   9
  -1  -3  33 710.282 79.7701  17
  -1   3  33 737.579 78.2334   7
  -1  -3  32 421.038 54.9396  15
  -1  -3  32 544.958 70.3310   9
  -1   3  32 516.084 74.9616   7
  -1  -3  31 25.2330 37.9355  15
  -1   3  31-58.9742 38.5698   6
  -1   3  31 67.0845 57.4604   7
  -1  -3  31 86.5081 57.2519   9
  -1  -3  30 0.59247 59.8366   9
  -1   3  30 49.9648 41.5276   6
  -1  -3  30 149.947 50.0005  15
  -1  -3  30 148.307 56.1672   5
  -1   3  30 26.5735 52.8696   7
  -1  -3  29 1412.42 109.664  15
  -1  -3  29 1477.06 112.242   5
  -1  -3  29 1668.03 132.350   9
  -1   3  29 1641.60 137.106   7
  -1   3  29 1720.54 119.356   6
  -1  -3  28 11.5580 53.3741  15
  -1  -3  28 4.59235 72.6953   9
  -1  -3  28 22.9932 51.0264   5
  -1   3  28-11.4459 45.5312   5
  -1   3  28-3.79748 67.8290   7
  -1   3  28 8.73799 41.8433   6
  -1  -3  27 2998.38 159.634   5
  -1  -3  27 3056.20 176.730   9
  -1   3  27 2884.41 180.202   7
  -1   3  27 3232.65 170.746   6
  -1  -3  27 2952.84 163.115  15
  -1   3  27 2989.60 163.134   5
  -1  -3  26 1242.26 132.847   9
  -1   3  26 1424.19 138.023   7
  -1   3  26 1348.03 120.103   5
  -1  -3  26 1215.99 110.884   5
  -1   3  26 1299.80 117.143   6
  -1  -3  26 1328.65 122.477  15
  -1   3  25 1440.72 121.437   5
  -1  -3  25 1341.52 112.066   5
  -1   3  25 1369.12 133.103   7
  -1  -3  25 1303.57 136.114   9
  -1  -3  25 1334.71 122.595  15
  -1   3  25 1304.54 119.313   6
  -1   3  24 1684.88 132.103   5
  -1  -3  24 1497.36 117.325   5
  -1   3  24 1527.65 137.832   7
  -1  -3  24 1779.73 149.820   9
  -1   3  24 1704.79 125.894  16
  -1   3  24 1461.33 123.887   6
  -1  -3  24 1638.34 130.169  15
  -1  -3  23 10796.6 316.546   9
  -1  -3  23 10626.7 290.520   5
  -1  -3  23 10824.8 309.355  15
  -1   3  23 10561.0 292.099  16
  -1   3  23 11104.0 306.797   5
  -1   3  23 10091.9 315.255   7
  -1   3  23 10995.3 313.085   6
  -1  -3  22 12178.4 324.224  15
  -1   3  22 12217.3 319.142   5
  -1   3  22 11250.1 326.967   7
  -1   3  22 11789.2 321.509   6
  -1  -3  22 12060.7 305.918   5
  -1   3  22 11733.1 303.324  16
  -1  -3  22 12039.6 329.738   9
  -1   3  21 2078.19 138.697   5
  -1  -3  21 1992.49 129.057   5
  -1   3  21 2030.20 117.170  14
  -1  -3  21 2196.12 145.096  15
  -1  -3  21 2111.00 153.034   9
  -1   3  21 1914.37 142.153   7
  -1  -3  21 2125.61 281.843   2
  -1   3  21 2117.10 139.709   6
  -1   3  21 1976.94 130.889  16
  -1  -3  21 1987.36 133.400  11
  -1   3  20 5562.52 217.407   6
  -1   3  20 5636.93 204.898  16
  -1  -3  20 5624.47 445.515   2
  -1  -3  20 5772.67 206.205   5
  -1  -3  20 5717.96 224.805   9
  -1  -3  20 5796.52 213.253  11
  -1  -3  20 5703.56 218.308  15
  -1   3  20 5543.82 210.696   5
  -1   3  20 5451.46 222.002   7
  -1   3  20 5964.77 190.378  14
  -1  -3  19 301.776 67.7963   5
  -1  -3  19 277.337 80.2753   9
  -1   3  19 276.967 66.3453   5
  -1  -3  19 263.539 57.3050  11
  -1  -3  19 219.334 115.539   2
  -1   3  19 299.648 71.6871   7
  -1  -3  19 285.347 71.2427  15
  -1   3  19 207.082 64.8658   6
  -1   3  19 281.165 61.2934  16
  -1   3  19 318.996 55.4454  14
   1   3 -18 4318.13 467.492   4
  -1   3  18 3822.18 170.897   5
  -1  -3  18 4139.43 181.065  15
  -1  -3  18 3913.84 169.004  11
  -1   3  18 4095.19 184.487   7
  -1   3  18 4030.05 149.159  14
  -1   3  18 4012.16 177.301   6
  -1  -3  18 3911.61 167.882   5
  -1  -3  18 4238.87 184.607   9
  -1   3  18 4309.11 172.659  16
  -1  -3  18 4392.23 365.495   2
   1   3 -17 1265.21 249.047   4
  -1   3  17 1677.77 118.040   6
  -1   3  17 1753.74 111.123  16
  -1  -3  17 1912.69 125.285   9
  -1   3  17 1714.91 120.388   7
  -1   3  17 1693.87 98.0711  14
  -1  -3  17 1645.86 110.914   5
  -1  -3  17 1685.64 113.175  11
  -1  -3  17 1700.16 119.725  15
  -1  -3  17 1671.89 218.615   2
  -1   3  17 1756.64 115.649   5
   1   3 -16 2500.99 366.749   4
  -1  -3  16 2693.28 131.242   5
  -1  -3  16 2853.67 142.948  15
  -1  -3  16 2916.73 150.317   9
  -1  -3  16 2828.16 138.601  11
  -1   3  16 2867.09 146.775   7
  -1   3  16 3019.27 123.661  14
  -1   3  16 2806.93 138.750   5
  -1  -3  16 2903.97 142.404  20
  -1   3  16 2746.88 143.224   6
  -1  -3  16 2663.29 273.690   2
  -1   3  16 2635.11 132.320  16
  -1   3  15 457.103 64.0286   5
  -1  -3  15 322.954 125.165   2
  -1   3  15 390.051 60.8493   7
  -1  -3  15 480.176 69.1698  15
  -1   3  15 441.545 64.6293  16
  -1  -3  15 489.558 67.9567  20
  -1   3  15 463.375 67.4321   6
  -1  -3  15 400.877 61.6232  11
  -1  -3  15 445.638 75.5200   9
   1   3 -15 598.322 195.309   4
  -1  -3  14 130.585 51.8382   9
   1   3 -14 95.8655 112.695   4
  -1   3  14 217.208 49.2431   7
  -1   3  14 125.634 53.2290   5
  -1  -3  14 330.826 107.263   2
  -1  -3  14 152.900 51.0850  15
  -1   3  14 150.446 41.0129  16
  -1  -3  14 164.778 42.0866  11
  -1   3  14 179.737 55.5145   6
  -1  -3  14 120.324 39.6085  20
  -1   3  13 1646.90 100.605   7
   1   3 -13 1620.74 272.925   4
  -1  -3  13 1412.86 94.1961  15
  -1   3  13 1442.78 98.8013  16
  -1  -3  13 1725.33 100.423  11
  -1   3  13 1451.96 98.4653   6
  -1  -3  13 1463.77 178.446   2
  -1  -3  13 1807.90 112.325   9
  -1  -3  12 5722.82 336.902   2
   1  -3 -12 5152.15 307.573   3
   1   3 -12 5768.44 487.886   4
  -1  -3  11 686.919 129.461   2
   1  -3 -11 509.394 112.038   3
   1   3 -11 806.475 187.505   4
   1  -3 -10 12.5397 46.2296   3
   1   3 -10 148.096 126.622   4
  -1  -3  10 69.7561 46.4591   2
  -1  -3   9 27344.5 620.837   2
   1  -3  -9 25162.5 683.826   3
   1   3  -9 25664.8 973.805   4
   1   3  -8 2784.28 338.107   4
   1  -3  -8 3083.40 245.868   3
  -1  -3   8 3287.00 208.190   2
  -1  -3   7 635.546 92.3829   2
   1   3  -7 741.392 183.391   4
   1  -3  -7 542.659 99.2914   3
   1  -3  -6 4105.00 282.094   3
  -1  -3   6 4056.04 295.693   3
   1   3  -6 4138.51 391.455   4
  -1  -3   6 4268.57 210.720   2
   1  -3  -5 1340.18 172.884   3
  -1  -3   5 1056.41 169.655   3
  -1  -3   5 1405.85 116.197   2
   1   3  -5 1221.51 234.574   4
  -1  -3   4 38668.1 546.126   2
   1   3  -4 38959.5 1112.62   4
   1  -3  -4 36062.5 838.289   3
  -1  -3   4 38808.2 910.158   3
  -1  -3   3 637.302 70.7133   2
  -1  -3   3 703.716 152.054   3
   1   3  -3 873.374 197.622   4
   1  -3  -3 560.733 122.758   3
  -1  -3   2 2877.73 260.151   3
  -1  -3   2 3078.36 143.333   2
  -1   3   2 2813.07 293.368   4
   1   3  -2 2797.22 300.916   4
   1  -3  -2 2858.44 248.712   3
   1  -3  -1 40.6803 79.0551   3
  -1  -3   1 3.98132 97.3350   3
   1   3  -1 120.188 123.361   4
  -1   3   1 123.777 112.751   4
   1   3   0 922.594 194.203   4
  -1  -3   0 948.582 169.600   3
  -1   3   0 923.077 188.422   4
   1   3   1 1967.18 252.142   4
  -1   3  -1 2239.99 290.037   4
  -1  -3  -1 2101.79 227.026   3
   1   3   2 2348.09 253.309   4
  -1   3  -2 2175.77 291.557   4
  -1  -3  -2 2208.23 232.188   3
  -1  -3  -3 2053.92 223.180   3
  -1   3  -3 1805.10 277.661   4
   1   3   3 2268.83 265.416   4
  -1  -3  -4 1525.85 199.486   3
  -1   3  -4 1413.71 232.462   4
   1   3   4 1405.17 202.012   4
  -1   3  -5 21269.7 840.945   4
  -1  -3  -5 20885.0 678.621   3
  -1   3  -6 445.335 158.654   4
  -1  -3  -6 781.261 156.360   3
  -1   3  -7 2692.92 320.381   4
  -1  -3  -7 2368.51 237.758   3
  -1   3  -8 33.6974 119.173   4
  -1  -3  -8 120.576 75.8103   3
  -1  -3  -9 277.059 100.937   3
  -1   3  -9-16.6724 123.878   4
  -1   3 -10 19337.6 850.750   4
  -1  -3 -10 19539.4 678.023   3
   1  -3  11 396.782 86.5210   2
  -1   3 -11 124.156 109.201   4
  -1  -3 -11 191.467 102.167   3
   1  -3  12 2579.62 213.182   2
   1   3  12 2686.01 129.759   6
   1   3  12 2928.78 140.217   5
   1  -3  12 2908.01 131.716  15
   1  -3  12 2633.89 134.783   9
  -1   3 -12 2544.56 335.930   4
  -1  -3 -12 2635.32 257.685   3
   1  -3  12 2740.40 127.698  11
  -1  -3 -13 3500.19 297.647   3
   1  -3  13 3624.47 265.406   2
   1  -3  13 3769.92 160.563   9
   1   3  13 3547.73 151.456   7
   1  -3  13 3567.16 149.249  11
   1   3  13 3757.10 157.340   6
   1  -3  13 3551.40 147.312  15
  -1   3 -13 3159.70 365.606   4
   1   3  13 3675.15 157.834   5
   1  -3  14 7069.65 391.330   2
  -1   3 -14 6881.25 544.926   4
   1   3  14 7609.95 225.601   7
   1  -3  14 7408.34 218.823   5
   1  -3  14 7249.09 218.530   9
   1   3  14 7354.44 222.167   6
   1  -3  14 7253.63 216.518  11
   1   3  14 7365.85 194.685  16
   1  -3  14 7187.35 212.998  15
   1   3  14 7698.88 228.140   5
   1   3  15 9399.02 257.199   5
   1   3  15 9391.42 257.754   6
   1   3  15 9674.70 260.661   7
   1  -3  15 9212.26 249.393   5
   1  -3  15 10028.9 260.291   9
   1   3  15 9488.76 223.666  16
   1  -3  15 9667.05 251.455  15
  -1   3 -15 9683.62 645.535   4
   1  -3  15 9281.62 249.714  11
   1  -3  16 5041.03 193.378   5
   1   3  16 4943.96 167.083  16
   1   3  16 5003.01 196.674   7
   1   3  16 5015.13 194.080   6
   1   3  16 5212.33 198.764   5
   1  -3  16 5014.45 190.243   9
   1  -3  16 5218.81 194.180  11
  -1   3 -16 5609.38 500.698   4
   1  -3  16 5449.46 194.796  15
   1   3  17 1152.86 102.546   5
   1   3  17 1341.62 107.996   6
   1   3  17 1211.40 87.4278  16
   1  -3  17 1105.55 100.686  11
   1  -3  17 1129.64 104.223   5
   1   3  17 1267.17 113.694   7
   1  -3  17 1337.71 107.801  15
   1  -3  17 1330.95 110.400   9
   1   3  18 156.303 57.5127   6
   1   3  18 128.269 60.6944   7
   1  -3  18 182.668 53.3196  11
   1   3  18 119.921 59.1796   5
   1   3  18 89.6696 42.7236  16
   1  -3  18 51.6988 48.4887  15
   1  -3  18 100.057 61.2386   9
   1  -3  18 96.1274 65.9593   5
   1   3  19 1575.95 126.684   7
   1  -3  19 1658.29 125.685   5
   1   3  19 1520.70 118.901   6
  -1   3 -19 1325.38 267.654   1
   1  -3  19 1471.80 118.164  11
   1   3  19 1638.26 105.309  16
   1   3  19 1714.28 129.616   5
   1  -3  19 1728.44 125.288   9
   1  -3  19 1664.69 123.106  15
   1   3  20 4970.60 179.745  16
   1  -3  20 4836.04 205.002   5
   1   3  20 4418.10 202.762   5
   1  -3  20 4742.58 199.632   9
   1   3  20 4596.05 201.042   6
   1  -3  20 4733.76 195.833  15
   1   3  20 4797.55 212.778   7
   1  -3  21 2960.56 162.425  15
   1  -3  21 3098.30 169.996   5
   1   3  21 2870.80 169.747   5
   1   3  21 2893.50 174.313   7
  -1   3 -21 2363.53 377.026   1
   1  -3  21 2889.30 162.758   9
   1   3  21 3223.82 172.901   6
   1   3  21 3003.33 146.310  16
   1   3  22 361.893 64.7923  16
   1   3  22 396.138 93.7972   5
   1  -3  22 422.993 80.2915   5
   1  -3  22 401.868 90.7170   9
   1   3  22 439.620 84.4798   7
   1   3  22 386.721 73.5289   6
   1  -3  22 427.645 80.6435  15
   1   3  23 2054.65 153.328   5
   1  -3  23 1986.31 137.791  15
   1   3  23 1895.17 152.040   7
   1  -3  23 2066.53 146.003   5
   1   3  23 1985.73 143.155   6
   1  -3  23 2088.06 146.907   9
   1   3  24 1005.54 123.705   5
   1   3  24 960.640 106.629   6
   1  -3  24 827.940 94.3330  15
   1  -3  24 1028.62 111.616   5
   1   3  24 936.592 116.950   7
   1  -3  24 975.204 112.359   9
   1  -3  25 229.003 78.2966   9
   1   3  25 291.253 72.7900   6
   1   3  25 171.131 78.7341   7
   1   3  25 36.3634 66.7016   5
   1  -3  25 163.452 71.8767   5
   1  -3  25 289.503 73.8737  15
   1   3  26 8914.50 275.527   6
   1   3  26 8756.22 302.310   7
   1  -3  26 8846.29 263.684  15
   1   3  26 8740.18 291.975   5
   1  -3  26 8348.16 265.075   9
   1  -3  26 8210.41 274.696   5
   1   3  27 86.3172 71.9786   5
   1  -3  27 26.5183 66.4897   9
   1   3  27 114.891 52.3391   6
   1  -3  27 139.519 66.1113   5
   1  -3  27 118.997 50.1805  15
   1   3  27 148.247 73.1750   7
   1   3  28 386.378 77.2632   5
   1   3  28 355.476 85.3292   7
   1  -3  28 365.449 77.6039   5
   1  -3  28 395.259 64.3421  15
   1  -3  28 336.109 69.6185   9
   1   3  28 435.062 71.1522   6
   1  -3  29 496.607 75.0134   9
   1   3  29 592.186 86.3767   5
   1  -3  29 587.843 73.8909  15
   1   3  29 445.113 64.7337   6
   1   3  29 674.944 95.4504   7
   1  -3  29 619.636 84.5905   5
   1  -3  30 1176.50 95.2829   9
   1  -3  30 1152.91 101.489   5
   1  -3  30 1254.60 116.627  17
   1   3  30 1149.03 87.6511   6
   1   3  30 1272.21 115.827   7
   1   3  30 1145.97 103.186   5
   1  -3  31 116.669 58.3850  17
   1  -3  31 70.5561 45.2099   5
   1   3  31 85.1609 43.5806   5
   1   3  31-4.55363 49.1219   7
   1  -3  32 320.277 65.2193  17
   1   3  32 463.016 69.9964   7
   1  -3  32 388.450 62.5111   5
   1  -3  33 100.284 35.5749   5
   1  -3  33 79.6627 44.7767  17
   1   3  33-7.88380 35.4751   7
   1   3  34 50.3503 35.2770   7
   1  -3  34 128.292 40.0719  17
  -1   5  30 486.774 55.3764   6
  -1  -5  30 391.155 50.4597  15
  -1   5  30 371.476 47.3296   7
  -1   5  29 225.092 44.3533   7
  -1   5  29 184.028 40.5126   6
  -1  -5  29 160.211 37.2410  17
  -1  -5  29 168.154 45.9213  15
  -1   5  28 1321.46 95.4619   6
  -1  -5  28 1272.92 93.9089  15
  -1   5  28 1325.30 96.1061   7
  -1   5  27 603.485 75.3333   7
  -1  -5  27 596.288 74.6627  15
  -1  -5  27 433.618 60.8765   5
  -1   5  27 582.596 73.5237   6
  -1   5  26 203.213 62.7068   6
  -1  -5  26 210.896 57.5563   5
  -1   5  26 203.822 59.4616   7
  -1  -5  26 171.408 59.0888  15
  -1   5  25 291.055 52.9998  16
  -1   5  25 244.780 60.5810   7
  -1  -5  25 277.331 69.5138  15
  -1   5  25 288.984 67.0077   6
  -1  -5  25 270.477 57.8691   5
  -1   5  24 1208.48 108.364   7
  -1  -5  24 1250.78 103.828   5
  -1  -5  24 1184.74 113.329  15
  -1   5  24 1094.04 108.848   6
  -1   5  24 1151.10 95.4405  16
  -1   5  23 144.256 58.5996   7
  -1   5  23 271.108 73.0731   6
  -1   5  23 295.302 59.6792  16
   1   5 -23 227.472 73.9731   8
  -1  -5  23 319.198 81.2988  15
  -1  -5  23 326.281 69.3495   5
  -1  -5  22 10209.2 285.482   5
  -1   5  22 9987.69 310.650   6
   1   5 -22 9957.95 373.165   8
  -1  -5  22 10181.7 309.754  15
  -1   5  22 10281.3 280.530  16
  -1   5  22 10527.2 303.426   7
  -1  -5  21 4308.59 209.755  15
   1   5 -21 4088.70 251.045   8
  -1  -5  21 4414.27 210.770  11
  -1   5  21 4154.59 194.819   7
  -1   5  21 4074.84 183.744  16
  -1   5  21 4071.98 205.798   6
  -1  -5  21 4093.22 188.945   5
  -1   5  20 9609.19 310.225   6
  -1  -5  20 9362.35 304.080  11
  -1   5  20 9599.94 281.270  16
  -1  -5  20 9704.42 309.154  15
  -1  -5  20 9387.97 284.557   5
  -1   5  20 9017.38 282.051   7
   1   5 -20 8600.69 354.156   8
  -1  -5  19 7828.44 263.980   5
  -1  -5  19 7939.62 281.700  15
   1   5 -19 7129.79 326.812   8
  -1   5  19 7349.21 252.797   7
  -1   5  19 8115.52 261.642  16
  -1  -5  19 8025.11 283.626  11
  -1   5  19 7541.95 277.099   6
  -1  -5  18 107.872 62.3471  11
  -1   5  18 228.360 67.6787   7
  -1   5  18 330.735 69.5691  16
  -1  -5  18 194.588 71.8714   5
   1   5 -18 133.467 75.5401   8
  -1  -5  18 280.808 84.2862  15
  -1   5  18 251.562 81.8275   6
  -1   5  17 1513.82 117.810   7
  -1  -5  17 1696.61 134.787   5
  -1   5  17 1669.67 139.692   6
  -1  -5  17 1837.96 145.463  11
   1   5 -17 1483.06 160.393   8
  -1  -5  17 1897.54 143.851  15
  -1   5  17 1796.56 132.403  16
  -1  -5  16 3363.94 152.466  19
  -1   5  16 3161.40 175.862  16
  -1  -5  16 3257.60 181.383  15
  -1   5  16 3052.28 178.223   6
  -1  -5  16 3180.85 184.052  11
  -1   5  16 2958.88 158.212   7
  -1   5  15 1860.31 123.259   7
   1  -5 -15 1936.03 140.938  10
  -1  -5  15 2183.49 155.092  11
  -1  -5  15 2045.17 124.558  19
  -1  -5  15 2000.11 142.193  15
  -1   5  15 2174.10 153.458  16
  -1   5  15 2012.00 147.461   6
  -1   5  14 3209.55 176.243   6
  -1  -5  14 3806.41 171.019  19
  -1  -5  14 3279.18 184.537  11
  -1  -5  14 3407.00 178.468  15
   1  -5 -14 3285.23 179.210  10
  -1   5  14 3378.38 159.063   7
   1   5 -14 3542.12 507.191   4
  -1   5  14 3186.86 182.403  16
   1  -5 -13 142.780 50.2194  10
  -1   5  13 274.268 68.3763   6
  -1   5  13 165.519 74.2729  16
  -1  -5  13 172.668 65.4247  15
  -1  -5  13 259.997 56.0964  19
  -1  -5  13 200.478 64.6956  11
  -1   5  12 1027.60 103.971   6
  -1  -5  12 1018.63 105.032  11
   1  -5 -12 936.244 98.5910  10
  -1  -5  12 1172.75 110.668  15
  -1  -5  12 1167.86 101.503  19
  -1   5  12 1075.17 122.167  16
  -1  -5  11 2809.71 160.018  15
  -1  -5  11 2531.11 155.770  11
  -1  -5  11 2729.38 151.483  19
   1  -5 -11 1920.98 194.543  19
  -1   5  11 2423.47 146.743   6
   1  -5 -11 2427.19 154.902  10
   1   5 -11 3098.90 456.757   4
  -1  -5  10 156.347 60.0576  15
  -1  -5  10 92.6922 55.4153  11
  -1   5  10 142.207 56.5961   6
   1   5 -10 63.8318 193.800   4
  -1  -5  10 88.6337 43.6132  19
   1  -5 -10 153.598 83.3533  19
   1  -5 -10 136.402 52.9314  10
  -1  -5   9 14017.8 333.117  19
  -1   5   9 13807.8 321.701   6
  -1  -5   9 13703.7 336.298  11
   1  -5  -9 13013.1 348.857  10
  -1  -5   9 13312.0 344.842  15
   1  -5  -9 12988.6 466.510  19
  -1  -5   9 13484.4 343.408  10
  -1  -5   8 32067.4 506.903  11
   1  -5  -8 32143.8 537.055  10
  -1  -5   8 30813.3 523.713  15
   1  -5  -8 30472.6 682.670  19
  -1  -5   8 33392.9 534.413  10
  -1   5   8 32289.7 476.441   6
  -1  -5   8 33144.0 512.007  19
  -1   5   7 743.096 75.6838   6
   1  -5  -7 641.607 101.926  19
  -1  -5   7 665.453 83.5013  19
  -1  -5   7 727.492 86.6996  11
  -1  -5   7 884.357 99.6768  10
   1  -5  -7 869.099 96.3538  10
  -1  -5   7 817.966 96.7015  15
  -1   5   6 11422.4 280.269   8
  -1  -5   6 10246.4 312.351  15
   1   5  -6 12105.7 878.795   4
   1  -5  -6 10219.8 360.017  19
  -1  -5   6 11575.8 301.351  19
  -1  -5   6 10790.5 289.252  11
  -1  -5   6 10907.9 307.406  10
  -1   5   6 10519.7 257.555   6
   1  -5  -6 10558.0 307.569  10
   1  -5  -5 528.214 81.0445  10
  -1   5   5 522.353 72.4896   8
   1  -5  -5 493.248 83.6724  19
  -1  -5   5 526.659 71.0092  19
   1   5  -5 796.606 296.101   4
  -1  -5   5 420.724 77.0622  15
  -1  -5   5 551.127 75.9495  11
  -1  -5   5 551.393 84.6501  10
  -1  -5   4 703.687 84.7620  11
   1  -5  -4 618.456 81.2166  10
  -1  -5   4 719.778 84.1707  19
  -1  -5   4 784.388 91.4451  10
  -1  -5   4 707.789 101.013  15
   1  -5  -4 823.407 101.491  19
  -1   5   4 702.008 85.3031   8
   1   5  -4 570.850 280.063   4
   1  -5  -3 18214.6 416.926  19
   1  -5  -3 18319.6 398.352  10
  -1   5   3 17951.9 376.096   8
  -1  -5   3 18205.7 365.518  11
  -1  -5   3 19012.5 387.900  19
  -1  -5   3 19264.3 410.235  10
   1  -5  -2-6.27539 23.7539  11
  -1  -5   2 20.9648 51.0913  10
  -1  -5   2 12.5996 40.6929  11
  -1  -5   2 98.2310 47.7693  19
  -1   5   2 6.00007 60.1062   8
   1  -5  -2-2.03558 49.3977  10
   1  -5  -2 58.7656 44.7054  19
   1  -5  -1 109.699 47.3351  19
   1   5  -1 136.467 179.598   4
  -1   5   1 118.519 59.8613   8
  -1  -5   1 128.175 46.3128  19
  -1  -5   1 151.481 46.9948  11
   1  -5  -1 71.7142 31.0660  11
  -1  -5   1 116.638 61.3798  10
   1  -5  -1 70.5139 51.2102  10
   1  -5   0 10572.5 295.005  19
   1   5   0 10961.7 774.271   4
   1  -5   0 10463.3 300.648  10
  -1  -5   0 10575.8 302.549  19
  -1  -5   0 10238.4 303.224  10
   1  -5   0 9922.06 251.153  11
   1   5   0 10249.4 296.504   8
  -1  -5   0 10284.4 271.536  11
  -1   5   0 10514.3 305.801   8
  -1  -5  -1 1357.31 120.417  10
   1  -5   1 1224.24 103.144  19
   1  -5   1 1104.95 129.267  15
  -1   5  -1 1352.96 122.387   8
   1   5   1 1483.58 119.576   8
  -1  -5  -1 1456.44 120.487  19
  -1  -5  -1 1452.17 106.920  11
   1  -5   1 1393.98 114.319  10
   1  -5   1 1376.43 99.4557  11
   1  -5   2 1497.86 152.870  15
  -1   5  -2 1564.07 133.404   8
  -1  -5  -2 1523.63 128.533  19
   1  -5   2 1497.27 116.441  19
  -1  -5  -2 1598.87 109.640  11
   1  -5   2 1940.77 133.989  10
   1   5   2 1530.73 118.580   8
   1  -5   2 1486.59 104.978  11
  -1  -5  -2 1651.98 131.864  10
  -1  -5  -2 1182.60 231.941   3
   1  -5   3 364.116 62.4918  11
   1  -5   3 324.751 65.1672  19
  -1  -5  -3 387.454 62.9657  11
   1  -5   3 269.340 85.5701  15
  -1  -5  -3 413.181 75.1081  10
   1   5   3 375.228 66.0288   8
  -1  -5  -3 264.594 69.5745  19
  -1   5  -3 398.949 82.8563   8
   1  -5   3 372.167 72.1628  10
  -1  -5  -3 255.460 140.527   3
   1  -5   4 252.247 80.5686  15
  -1  -5  -4 382.124 131.699   3
  -1   5  -4 282.764 72.1543   8
   1  -5   4 247.774 61.1291  19
  -1  -5  -4 204.889 70.5920  19
   1   5   4 271.295 58.8724   8
   1  -5   4 338.471 60.4886  11
  -1  -5  -4 355.429 77.8941  10
   1  -5   4 255.857 64.1339  10
  -1  -5  -4 348.108 57.5948  11
  -1  -5  -5 464.598 91.7526  19
   1  -5   5 679.896 80.1951  19
  -1   5  -5 610.032 98.9755   8
   1  -5   5 602.642 76.0666  11
  -1  -5  -5 580.382 162.631   3
  -1  -5  -5 656.778 72.6028  11
   1  -5   5 753.431 94.2061  10
  -1  -5  -5 740.712 96.6115  10
   1  -5   5 662.169 108.835  15
   1   5   5 822.223 77.2254   6
   1  -5   6 2311.52 135.693  19
   1  -5   6 2104.22 132.016  11
   1   5   6 2317.06 130.127   6
  -1  -5  -6 1967.68 173.346  19
  -1   5  -6 2606.63 417.394   4
  -1  -5  -6 2103.98 152.399  10
  -1   5  -6 2192.02 159.491   8
   1  -5   6 1880.62 150.586  15
   1  -5   6 2309.03 147.909  10
  -1  -5  -6 2244.93 304.608   3
   1  -5   7 1815.45 123.798  19
  -1  -5  -7 1466.72 248.641   3
   1  -5   7 1517.43 129.595  15
   1  -5   7 1645.48 120.280  11
  -1   5  -7 1698.02 144.182   8
  -1  -5  -7 1717.46 140.402  10
  -1  -5  -7 1589.36 162.432  19
   1   5   7 1765.50 117.722   6
   1  -5   7 1646.71 128.879  10
   1   5   8 589.145 74.2269   6
  -1  -5  -8 451.236 86.2301  10
   1  -5   8 543.275 87.9158  15
   1  -5   8 551.618 73.3558  19
  -1   5  -8 498.555 95.0724   8
  -1  -5  -8 551.397 113.542  19
  -1  -5  -8 466.850 134.195   3
   1  -5   8 587.139 81.4950  11
  -1   5  -9 10810.3 349.740   8
  -1   5  -9 12394.0 898.976   4
   1  -5   9 11184.6 306.374  11
  -1  -5  -9 10591.2 334.663  10
   1  -5   9 11222.6 294.588  19
  -1  -5  -9 11040.6 653.218   3
  -1  -5  -9 10388.4 422.609  19
   1  -5   9 11344.3 326.039  15
   1   5   9 11168.2 301.487   6
  -1   5 -10 189.889 73.7081   8
   1  -5  10 136.628 64.7979  11
   1  -5  10 107.822 60.6885  15
  -1  -5 -10 112.362 57.7225  10
  -1  -5 -10 106.632 98.8212   3
   1   5  10 194.171 60.5180   6
   1  -5  10 128.026 49.4838  19
  -1  -5 -10 40.8939 34.4884  19
   1  -5  11-5.60957 39.8863  19
  -1  -5 -11 35.7989 47.9139  10
   1   5  11 29.6606 50.0782   6
   1   5  11 27.5833 57.8858  16
   1  -5  11 20.1142 48.2655  11
   1  -5  11-12.5146 50.7871  15
  -1   5 -11 23.1542 78.0193   8
   1  -5  12 2269.84 152.135  11
   1  -5  12 2517.96 140.391  19
   1   5  12 2259.80 147.620  16
  -1   5 -12 2814.47 442.962   4
   1  -5  12 2265.51 152.345  15
  -1   5 -12 2391.77 180.826   8
  -1  -5 -12 2208.71 160.567  10
   1   5  12 2255.38 150.900   6
  -1   5 -13-9.07419 60.5230   8
   1  -5  13 32.2922 56.5696  11
   1   5  13 76.2326 55.7836   6
   1  -5  13 51.1441 38.2782  19
  -1  -5 -13 58.5618 55.8068  10
   1   5  13 44.1876 52.2118  16
   1  -5  13 118.871 66.4559  15
   1   5  14 12822.3 304.177   7
  -1   5 -14 12303.0 394.165   8
   1   5  14 12823.5 322.097  16
  -1  -5 -14 12412.5 364.787  10
   1  -5  14 13803.2 310.117  19
   1  -5  14 12870.1 349.377  15
   1   5  14 12591.4 346.916   6
   1  -5  14 12500.0 348.861  11
   1  -5  15 2437.77 163.908  11
   1  -5  15 2562.18 167.763   5
  -1  -5 -15 2266.54 161.356  10
   1  -5  15 2260.30 156.343  15
   1   5  15 2625.20 149.113  16
   1   5  15 2289.14 137.193   7
  -1   5 -15 2232.98 178.051   8
   1   5  15 2279.20 157.719   6
   1   5  16 3117.74 156.929  16
  -1   5 -16 2645.54 197.283   8
  -1  -5 -16 2982.93 186.412  10
   1   5  16 3076.14 159.738   7
   1   5  16 3175.68 186.455   6
   1  -5  16 3266.17 190.431  11
   1  -5  16 3245.24 186.837   5
   1  -5  16 3090.21 180.831  15
   1  -5  17 11222.5 331.236  15
   1   5  17 10889.8 299.452   7
   1   5  17 10729.5 330.256   6
   1  -5  17 11434.9 329.846   5
  -1   5 -17 10061.3 369.203   8
   1  -5  17 11511.3 345.254  11
   1   5  17 11831.1 293.265  16
  -1  -5 -17 10175.9 339.691  10
   1  -5  18 39.1567 68.3907  11
   1   5  18 12.3065 70.1982   6
   1  -5  18-45.8336 66.1058   5
   1   5  18 1.74375 36.0068  16
  -1   5 -18-132.915 78.9603   8
   1   5  18 7.32914 50.0074   7
  -1  -5 -18 51.9526 56.1033  10
   1  -5  18-15.5027 63.9793  15
   1  -5  19 659.204 98.0946  11
  -1   5 -19 378.839 103.872   8
   1   5  19 685.506 88.7721   7
   1  -5  19 518.321 96.1171   5
   1   5  19 562.373 94.7336   6
   1  -5  19 629.965 104.268  15
  -1   5 -20 6173.88 291.752   8
   1   5  20 6689.08 260.898   6
   1  -5  20 5712.41 237.344  15
   1  -5  20 6254.67 243.100   5
   1   5  20 6416.50 235.954   7
   1   5  21 860.953 106.067   6
   1  -5  21 817.619 102.839  15
   1   5  21 848.117 95.4572   7
  -1   5 -21 690.311 107.395   8
   1  -5  21 987.124 108.097   5
   1   5  22 1018.67 109.982   6
   1   5  22 1284.65 112.614   7
   1  -5  22 1215.08 117.937  15
  -1   5 -22 996.127 118.446   8
   1  -5  22 1096.10 107.191   5
   1  -5  23 304.821 75.3576  15
   1  -5  23 393.266 80.1117   5
   1   5  23 320.388 70.2464   7
   1   5  23 200.976 66.5434   6
   1   5  24 4293.23 187.106   7
   1  -5  24 4187.25 186.770  15
   1  -5  24 4171.17 183.256   5
   1   5  24 4540.02 197.665   6
   1   5  25 4360.29 186.901   6
   1  -5  25 4730.34 187.811  15
   1  -5  25 4632.86 184.362   5
   1   5  25 4488.06 183.887   7
   1  -5  25 4660.00 167.675  17
   1  -5  26 6774.58 212.884  15
   1   5  26 7132.85 221.876   7
   1  -5  26 6458.97 205.871   5
   1  -5  26 6653.10 193.258  17
   1   5  26 6757.06 220.185   6
   1  -5  27 162.523 50.2436   5
   1   5  27 87.7415 39.3018   6
   1   5  27 129.182 46.1220   7
   1  -5  27 215.754 50.1087  15
   1  -5  27 106.182 29.1944  17
   1  -5  28 953.007 75.2078   5
   1  -5  28 1158.44 83.6767  15
   1   5  28 1288.85 89.4715   7
   1   5  28 1228.49 88.3319   6
   1  -5  29 129.348 35.7357  15
   1   5  29 92.3766 35.6175   7
   1   5  29 170.950 37.1689   6
  -1   7  20 1060.71 72.1531   6
   1   7 -20 1030.78 100.530   8
  -1  -7  20 868.263 66.4496   5
  -1   7  19 3967.43 142.041   6
   1   7 -19 4053.48 194.245   8
  -1  -7  19 4387.73 148.290   5
   1   7 -18 366.381 72.2507   8
  -1   7  18 307.424 48.0454   6
  -1  -7  18 228.331 50.0960   5
  -1   7  18 172.613 39.7696  16
  -1   7  17 696.371 65.9019   6
  -1  -7  17 814.171 78.6515   5
  -1  -7  17 935.004 86.0627  11
  -1   7  17 760.800 69.2699  16
   1   7 -17 823.405 104.995   8
  -1   7  16 1924.57 109.561  16
   1   7 -16 2025.63 149.203   8
  -1  -7  16 1968.66 119.525   5
  -1   7  16 1927.50 106.985   6
  -1  -7  16 2018.54 124.793  11
  -1  -7  15 255.134 56.2083  11
   1   7 -15 317.287 80.8411   8
  -1  -7  15 271.424 46.6197  19
  -1   7  15 233.396 54.8950  16
  -1  -7  15 237.269 56.2402   5
  -1   7  15 324.380 51.8221   6
  -1  -7  14 936.066 83.4292  19
  -1  -7  14 1183.65 105.365   5
  -1   7  14 950.212 77.0511   6
  -1  -7  14 1031.59 99.1940  11
   1   7 -14 942.809 117.002   8
  -1   7  14 907.176 88.0331  16
  -1   7  13 2456.48 140.303  16
  -1  -7  13 2446.60 145.761   5
  -1  -7  13 2375.11 131.534  19
   1   7 -13 2365.14 167.253   8
   1  -7 -13 2315.51 132.345  10
  -1  -7  13 2163.91 138.195  11
   1   7 -12 2974.10 186.552   8
  -1  -7  12 3510.58 165.532  19
   1  -7 -12 3351.51 163.366  10
  -1   7  12 3153.08 163.909  16
  -1  -7  12 3365.37 173.012  11
  -1   7  11 553.313 85.1480  16
  -1  -7  11 596.361 85.4697  11
   1   7 -11 514.730 93.4534   8
   1  -7 -11 502.122 72.1184  10
  -1  -7  11 598.299 74.9020  19
  -1  -7  10 110.266 52.5970  11
   1   7 -10 72.3536 65.0534   8
   1  -7 -10 158.928 47.7311  10
  -1   7  10 136.525 65.2999  16
  -1  -7  10 144.844 47.6640  19
   1   7  -9 3614.00 207.026   8
   1  -7  -9 3674.49 183.435  10
  -1  -7   9 4106.98 192.675  11
  -1   7   9 3638.86 198.756  16
  -1  -7   9 3956.51 187.447  19
  -1  -7   8 564.197 84.8025  11
   1   7  -8 739.586 107.325   8
  -1   7   8 631.516 101.936  16
  -1  -7   8 651.955 90.4616  19
   1  -7  -8 637.824 83.5150  10
   1   7  -7 5114.20 245.451   8
   1  -7  -7 5027.26 220.307  10
  -1  -7   7 5220.67 213.844  11
  -1  -7   7 5026.35 218.133  19
   1  -7  -7 4906.11 268.098  19
   1  -7  -6-37.0629 52.6195  19
  -1  -7   6-5.85854 47.8943  19
  -1  -7   6 36.0475 47.1698  11
   1  -7  -6-2.60785 47.3624  10
   1   7  -6-25.1384 61.1423   8
   1   7  -5 256.001 75.6926   8
  -1  -7   5 255.456 69.8421  19
   1  -7  -5 328.454 73.9870  10
   1  -7  -5 267.750 77.2868  19
  -1  -7   5 310.445 67.1175  11
   1   7  -4 1175.13 122.700   8
  -1  -7   4 1272.70 119.848  19
   1  -7  -4 1104.53 121.758  19
  -1  -7   4 1181.36 106.659  11
   1  -7  -4 1228.27 119.202  10
  -1   7   3-47.0812 46.4020   8
   1  -7  -3 38.3846 50.2200  19
  -1  -7   3 29.1942 40.6595  11
  -1  -7   3 14.0042 61.8378  10
  -1  -7   3-6.70052 47.1255  19
   1   7  -3 42.4470 67.2236   8
   1  -7  -3 5.95587 49.6620  10
  -1  -7   2 41.5459 59.6110  10
   1  -7  -2 37.4363 50.3412  19
   1   7  -2 97.3240 58.8479   8
   1  -7  -2 55.4656 60.6777  10
  -1  -7   2 131.060 45.5370  11
  -1   7   2 158.918 64.4011   8
  -1  -7   2 28.0799 46.2195  19
   1   7  -1 12287.8 347.317   8
   1  -7  -1 13031.8 373.796  19
  -1  -7   1 12811.5 367.989  10
  -1  -7   1 12601.8 362.476  19
  -1  -7   1 12444.6 311.330  11
   1  -7  -1 12375.7 355.386  10
  -1   7   1 12611.9 346.628   8
  -1   7   0 115.948 66.3670   8
  -1  -7   0 118.994 44.6452  11
   1  -7   0 87.6377 54.5102  19
  -1  -7   0 199.894 65.1888  19
   1   7   0 97.4963 58.1109   8
  -1  -7   0 144.370 71.6870  10
  -1  -7  -1 3400.68 195.735  19
   1   7   1 3559.20 180.417   8
  -1  -7  -1 3416.29 159.956  11
   1  -7   1 3241.96 187.072  19
  -1  -7  -1 3688.10 203.941  10
  -1   7  -1 3385.22 195.997   8
   1  -7   1 3237.79 152.715  11
   1  -7   2 168.554 56.3468  19
  -1  -7  -2 117.150 46.6821  19
   1  -7   2 109.357 42.8546  11
  -1  -7  -2 140.818 68.4333  10
  -1   7  -2 128.034 68.9234   8
  -1  -7  -3 169.056 66.2657  19
   1  -7   3 151.411 58.5062  19
  -1  -7  -3 166.272 68.0626  10
   1  -7   3 96.5500 41.0828  11
  -1   7  -3 55.7273 64.5608   8
   1  -7   4 1387.28 123.446  19
  -1  -7  -4 1465.68 132.471  10
  -1   7  -4 1589.98 142.274   8
  -1  -7  -4 1314.36 130.602  19
   1  -7   4 1416.03 111.596  11
  -1  -7  -5 3922.17 227.061  19
   1  -7   5 4156.68 184.589  11
   1  -7   5 4194.45 202.058  19
  -1   7  -5 4350.54 226.574   8
  -1  -7  -5 4359.24 217.907  10
   1  -7   6 13.9584 41.9721  11
  -1   7  -6-12.2758 66.9969   8
  -1  -7  -6-5.88170 48.5368  19
   1  -7   6 11.8075 45.7949  19
  -1  -7  -6 20.9428 48.3005  10
   1   7   7 1386.08 125.764  16
   1  -7   7 1255.99 105.675  11
  -1  -7  -7 940.323 123.375  19
  -1  -7  -7 1325.31 123.956  10
   1  -7   7 1277.15 113.111  19
  -1   7  -7 1264.56 134.667   8
  -1   7  -8 206.237 81.6583   8
  -1  -7  -8 193.701 63.6470  10
   1   7   8 277.661 78.1042  16
   1  -7   8 141.614 51.4151  11
   1  -7   8 177.943 56.1773  19
  -1  -7  -8 95.5855 55.8883  19
  -1  -7  -9 229.770 65.5010  10
  -1  -7  -9 294.257 78.1590  19
  -1   7  -9 392.820 97.6204   8
   1  -7   9 235.868 53.8026  11
   1   7   9 336.895 69.8459  16
   1  -7   9 297.761 64.0188  19
   1   7  10 302.751 68.0830  16
  -1   7 -10 414.970 90.8743   8
   1  -7  10 394.889 68.2542  19
  -1  -7 -10 442.579 79.3184  10
   1  -7  10 388.004 71.7308  11
   1  -7  11 534.600 74.5270  11
  -1   7 -11 540.865 98.2293   8
  -1  -7 -11 572.677 81.8719  10
   1  -7  11 609.501 74.1152  19
   1   7  11 678.513 81.4639  16
   1   7  12 2485.57 125.294  16
   1  -7  12 2919.59 159.565   5
   1  -7  12 2651.68 138.188  19
   1  -7  12 2725.41 153.023  11
   1   7  12 2697.56 127.422   6
  -1   7 -12 2823.41 178.506   8
  -1  -7 -12 2642.14 154.858  10
   1  -7  13 19.8936 31.8618  19
  -1   7 -13-6.09832 56.7522   8
  -1  -7 -13-69.3042 41.0558  10
   1  -7  13 64.0074 62.8138   5
   1   7  13-28.9475 28.5581   6
   1  -7  13-51.7918 46.2652  11
  -1   7 -14 2651.92 171.724   8
   1  -7  14 2759.58 150.617   5
  -1  -7 -14 2476.57 141.265  10
   1   7  14 2561.77 126.375   6
   1  -7  15 730.294 83.6627   5
  -1  -7 -15 651.533 73.0515  10
  -1   7 -15 730.852 97.4467   8
   1   7  15 649.658 65.6985   6
   1  -7  16 970.843 88.8531   5
  -1  -7 -16 906.071 78.4789  10
   1   7  16 1063.40 80.4616   6
  -1   7 -16 1013.43 107.947   8
   1   7  17 1956.02 105.753   6
   1  -7  17 2064.48 117.774   5
  -1   7 -17 2002.62 139.720   8
   1   7  18 301.345 46.0830   6
   1  -7  18 459.553 61.9274   5
  -1   7 -18 451.036 78.0721   8
  -1   7 -19 2913.44 157.499   8
   1   7  19 2840.53 117.578   6
   1  -7  19 2848.41 122.516   5
   1  -7  20 512.746 55.2943   5
  -2   0  36 4222.41 145.145   9
  -2   0  35 128.708 45.9338  17
  -2   0  35 52.9518 44.9359   9
  -2   0  34-19.7991 47.6412   9
  -2   0  34 12.1634 41.4203  17
  -2   0  33-33.1622 44.8784  17
  -2   0  33 58.6062 56.2175   9
  -2   0  32 3078.12 162.694   9
  -2   0  32 3184.49 164.931  17
  -2   0  31 82.8356 65.6589   9
  -2   0  30 6244.74 233.916   9
  -2   0  29-3.23505 65.7841   9
  -2   0  28 907.207 95.8428   7
  -2   0  28 716.470 99.9749   9
  -2   0  27-7.23929 45.8776   7
  -2   0  27-3.79051 63.1805  14
  -2   0  27-17.4775 68.0410   9
  -2   0  27 193.527 134.374   2
  -2   0  26 1220.46 117.878  14
  -2   0  26 1515.61 110.857   7
  -2   0  25-15.0047 57.4340  14
  -2   0  25-56.1019 40.4117   7
  -2   0  25-0.90671 84.9476   2
  -2   0  24 160.410 155.414   2
  -2   0  24 105.365 60.0823  14
  -2   0  24 162.618 49.3577   5
  -2   0  24 43.1384 44.8740   7
  -2   0  23-24.0686 50.0554  14
  -2   0  23 102.626 140.967   2
  -2   0  23-2.85801 40.8357   5
  -2   0  23-15.3768 41.1052   7
  -2   0  22 198.612 129.607   2
  -2   0  22 191.750 60.8106  14
  -2   0  22 158.789 44.6734   7
  -2   0  22 89.7828 45.6284   5
  -2   0  21-40.7242 36.3815   7
  -2   0  21-33.3437 47.3897  14
  -2   0  20 2451.50 126.772  14
  -2   0  20 2298.36 111.754   7
  -2   0  20 2356.37 297.338   2
  -2   0  19-2.44718 115.341   2
  -2   0  19-10.9950 42.3175  14
  -2   0  18 1551.82 241.052   2
  -2   0  17-61.2933 107.727   2
  -2   0  16 1380.10 207.353   2
  -2   0  15-20.0477 96.9204   2
  -2   0  14 14769.2 564.736   2
  -2   0  13 13.4076 86.2943   2
  -2   0  12 25694.7 678.673   2
  -2   0  11-113.511 84.5383   2
  -2   0  10 14035.6 452.665   2
  -2   0   9 27.4817 71.5965   2
  -2   0   8 41126.1 684.839   2
  -2   0   7 22.8216 52.5509   2
  -2   0   6 2632.10 162.959   2
  -2   0   5 68.8755 46.9047   2
  -2   0   5-0.59169 9.38385   3
  -2   0   4 13985.4 269.297   1
  -2   0   3 205.149 41.5636   1
  -2   0   2 66371.3 605.842   1
  -2   0   1 59.6294 38.6124   1
  -2   0   0 13437.3 289.415   1
  -2   0  -1-2.94432 35.3844   1
  -2   0  -2 2278.65 130.756   1
  -2   0  -3 45.4603 44.1660   1
  -2   0  -4 61904.7 708.408   1
  -2   0  -5 26.1907 57.2135   1
  -2   0  -6 999999. 3106.80   1
  -2   0  -7 93.3514 75.5551   1
  -2   0  -8 156625. 1301.26   1
  -2   0  -9 98.3199 55.1175   1
  -2   0 -10 111146. 1177.94   1
  -2   0 -11 18.1835 43.8318   1
  -2   0 -12 28056.7 650.653   1
  -2   0 -13 164.966 79.6268   1
  -2   0 -14 48775.4 898.161   1
  -2   0 -15-168.751 63.4582   1
   2   0  17-10.7187 42.2560   5
   2   0  18 2721.26 134.711   5
   2   0  18 2686.44 125.468   7
   2   0  19 2.19632 48.3434   5
   2   0  19 27.1295 35.4292   7
   2   0  20 3840.82 142.111   9
   2   0  20 3477.21 165.332   5
   2   0  20 3704.43 159.051   7
   2   0  21-35.4987 41.5185   9
   2   0  21 22.6905 43.1050   7
   2   0  21 28.1040 56.5664   5
   2   0  22 16236.3 300.853   9
   2   0  22 16543.0 342.681   7
   2   0  22 16175.5 360.652   5
   2   0  23 51.8175 58.6809   5
   2   0  23 36.3387 40.4960   9
   2   0  23-5.80878 40.1859   7
   2   0  24 3070.23 175.427   5
   2   0  24 3156.60 160.849   7
   2   0  24 3385.77 145.732   9
   2   0  25 39.9946 60.2315   5
   2   0  25 81.8946 50.9271   7
   2   0  25 82.9622 66.9361  17
   2   0  26 1554.56 116.542   7
   2   0  26 1435.78 134.381   5
   2   0  26 1583.41 133.988  17
   2   0  27 51.8013 74.0939   5
   2   0  27 29.4037 61.2763  17
   2   0  27-45.1432 53.6324   7
   2   0  28 53.0343 66.8679   5
   2   0  28 61.8374 43.7839   7
   2   0  28 119.546 73.1029  17
   2   0  29-44.0568 60.4569  17
   2   0  29-101.223 44.1012   7
   2   0  29 27.0217 67.3273   5
   2   0  30 484.819 85.3318  17
   2   0  30 467.926 87.9120   5
   2   0  31 74.6913 61.6063  17
   2   0  31 50.9735 60.8275   5
   2   0  32 120.937 62.6515   5
   2   0  32 59.5927 53.9101  17
   2   0  33-34.2543 51.1264  17
   2   0  33 66.2859 44.9082   5
   2   0  34 3.34291 41.1060   5
   2   0  34 39.9718 41.3574  17
   2   0  35-11.1793 31.3029  17
   2   0  35-79.3438 36.2707   5
  -2   2  36 2350.24 105.329   7
  -2  -2  36 2107.76 99.0341   9
  -2  -2  35 5750.79 177.052   9
  -2   2  35 6047.06 183.489   7
  -2  -2  35 6248.13 203.150  17
  -2   2  34 323.435 54.1277   9
  -2   2  34 300.271 57.2618   7
  -2  -2  34 303.404 63.4723   9
  -2   2  33 498.323 67.0875   9
  -2   2  33 534.422 77.4982   7
  -2  -2  33 525.097 80.8169   9
  -2  -2  32 67.1293 59.7244   9
  -2   2  32 70.6429 53.7129   7
  -2  -2  31 1070.14 90.5043  15
  -2  -2  31 1105.59 111.775   9
  -2   2  31 995.725 103.975   7
  -2  -2  30 2248.12 130.917  15
  -2  -2  30 2408.09 157.776   9
  -2   2  30 2406.72 139.654  14
  -2   2  30 2529.51 160.325   7
  -2  -2  29 2105.44 131.178  15
  -2   2  29 2235.41 137.440  14
  -2   2  29 2453.85 134.078   6
  -2   2  29 2140.96 150.249   7
  -2  -2  29 2039.47 149.849   9
  -2  -2  28 352.998 90.4192   9
  -2   2  28 333.664 61.9085   6
  -2  -2  28 326.298 69.1555  15
  -2   2  28 342.283 69.3528  14
  -2   2  28 261.577 82.2437   7
  -2   2  27 669.437 82.8546   6
  -2   2  27 581.931 98.3846   7
  -2  -2  27 604.140 84.1578   5
  -2   2  27 538.307 79.4203  14
  -2  -2  27 535.943 106.193   9
  -2  -2  27 514.680 82.1109  15
  -2  -2  26 77.2295 56.4438   5
  -2   2  26 100.530 71.4940   7
  -2   2  26 101.655 49.1231   6
  -2   2  26 86.1331 52.2050  14
  -2  -2  26 130.183 84.5703   9
  -2  -2  26 110.940 58.6643  15
  -2   2  25 3234.14 164.270  14
  -2   2  25 3389.17 163.518   6
  -2  -2  25 3156.16 163.479  15
  -2  -2  25 3008.84 176.228   9
  -2   2  25 3164.15 178.683   7
  -2  -2  25 2999.48 150.181   5
  -2  -2  25 3058.70 370.674   2
  -2   2  24 618.046 94.4395   7
  -2   2  24 798.203 91.0981  14
  -2  -2  24 653.702 86.2998  15
  -2   2  24 607.862 81.7384   6
  -2  -2  24 666.554 76.3904   5
  -2   2  24 536.587 68.5037   5
  -2  -2  24 718.840 175.337   2
  -2  -2  24 651.814 100.294   9
  -2  -2  23 1460.76 105.668   5
  -2   2  23 1558.62 114.733  14
  -2   2  23 1687.37 122.280  16
  -2  -2  23 1315.46 249.668   2
  -2   2  23 1497.00 124.057   7
  -2  -2  23 1638.64 132.003   9
  -2   2  23 1527.52 108.113   5
  -2  -2  23 1487.70 116.064  15
  -2   2  23 1358.93 107.296   6
  -2   2  22 5655.30 197.092   5
  -2   2  22 5925.80 223.902   7
  -2   2  22 5593.26 209.349  16
  -2  -2  22 5772.35 472.440   2
  -2   2  22 5868.82 207.967   6
  -2  -2  22 5744.53 209.343  15
  -2  -2  22 5824.34 219.355   9
  -2  -2  22 5497.89 187.681   5
  -2   2  22 5650.85 199.295  14
  -2   2  21 7736.32 238.419  16
  -2   2  21 7962.11 228.483  14
  -2   2  21 7536.31 220.167   5
  -2  -2  21 7702.10 236.115  15
  -2   2  21 8236.99 241.001   6
  -2  -2  21 7654.91 212.999  11
  -2  -2  21 7122.19 517.245   2
  -2  -2  21 8006.40 247.955   9
  -2   2  21 7902.39 252.385   7
  -2  -2  21 7574.10 211.396   5
  -2   2  20 276.173 65.0319   6
  -2  -2  20 201.844 53.2000   5
  -2   2  20 306.616 61.4759  16
  -2   2  20 241.197 66.0266   7
  -2   2  20 419.977 65.8874   5
  -2  -2  20 147.853 95.3088   2
  -2  -2  20 277.719 77.3331   9
  -2   2  20 247.897 54.8561  14
  -2  -2  20 312.634 64.3795  15
  -2  -2  20 364.586 49.9441  11
  -2  -2  19 49.4120 43.9857  15
  -2  -2  19 20.8981 37.7888   5
  -2   2  19 23.0726 38.1644  14
  -2   2  19-10.4430 34.8660  16
  -2   2  19-2.46016 94.6550   2
  -2  -2  19-63.9390 107.190   2
  -2  -2  19-28.6352 37.4264  20
  -2   2  19-4.50424 35.2061   5
   2   2 -19-132.176 191.146   4
  -2   2  19 44.8723 34.8084   6
  -2   2  19 24.3577 46.2233   7
  -2  -2  19-32.2071 31.7629  11
  -2  -2  19 17.2040 52.4360   9
  -2  -2  18 5936.38 439.248   2
   2   2 -18 5718.20 506.763   4
  -2  -2  18 6197.48 193.669  15
  -2  -2  18 6136.09 173.897   5
  -2  -2  18 5958.71 201.819  20
  -2  -2  18 6161.96 178.888  11
  -2   2  18 6524.90 441.303   2
  -2   2  18 6585.10 199.725  16
  -2   2  18 6424.15 185.864  14
  -2   2  18 6375.06 199.638   6
  -2   2  18 6429.23 208.989   7
  -2  -2  18 6222.74 202.901   9
  -2  -2  17 813.034 78.6387  15
  -2   2  17 914.212 77.4710  16
  -2  -2  17 890.645 83.3537   9
  -2   2  17 795.606 80.9529   7
   2   2 -17 924.624 229.923   4
  -2   2  17 735.861 65.5166  14
  -2  -2  17 649.843 156.174   2
  -2   2  17 766.408 163.993   2
  -2  -2  17 994.587 83.6979  20
  -2   2  17 1007.55 82.3974   6
  -2  -2  16 26347.6 383.118  20
  -2  -2  16 27926.9 386.260   9
  -2   2  16 26048.5 804.068   2
  -2   2  16 26909.5 391.821   7
  -2  -2  16 27947.4 863.432   2
  -2  -2  16 27626.2 383.380  15
   2   2 -16 26324.5 1008.98   4
  -2   2  15 10683.8 496.521   2
  -2  -2  15 11337.9 537.449   2
   2   2 -15 11161.7 634.339   4
  -2   2  14 10367.5 460.813   2
  -2  -2  14 9825.45 484.322   2
   2   2 -14 9544.60 572.555   4
  -2  -2  13 8804.56 434.164   2
   2   2 -13 9475.71 554.686   4
  -2   2  13 9671.02 425.002   2
  -2  -2  12 1150.28 158.704   2
  -2   2  12 989.953 135.861   2
   2   2 -12 1153.32 210.676   4
  -2  -2  11 2463.37 219.630   2
   2   2 -11 2841.35 294.271   4
  -2   2  11 2662.91 205.274   2
  -2  -2  10 80.9516 72.5917   2
  -2   2  10 238.626 81.8525   2
   2  -2 -10 289.653 67.6577   3
   2   2 -10 147.514 99.9835   4
   2  -2  -9 14445.3 382.890   3
  -2  -2   9 14916.4 477.452   2
  -2   2   9 14999.5 411.064   2
   2   2  -9 15693.9 633.603   4
   2   2  -8 3923.33 315.316   4
  -2  -2   8 3893.21 238.729   3
   2  -2  -8 3662.61 198.533   3
  -2   2   8 3903.13 197.491   2
  -2  -2   8 3756.43 237.879   2
  -2   2   8 3960.23 132.822   1
   2  -2  -7 14.5478 53.2951   3
  -2  -2   7 32.2110 62.6857   3
   2   2  -7-32.4985 96.5661   4
  -2   2   7-9.92169 26.7879   1
  -2  -2   7 51.0011 61.9189   2
  -2   2   7 11.4137 34.7998   2
  -2  -2   6 7673.69 332.831   3
  -2   2   6 7922.63 224.670   2
   2   2  -6 7466.21 415.219   4
  -2   2   6 7817.27 235.405   1
  -2  -2   6 7573.30 315.155   2
  -2   2   5 52908.8 504.681   2
  -2   2   5 51618.8 643.800   1
   2   2  -5 50137.5 1038.45   4
  -2  -2   5 54094.9 868.743   3
   2   2  -4 6086.44 362.175   4
  -2  -2   4 5696.71 290.846   3
   2   2  -3 1636.73 200.396   4
  -2  -2   3 1313.09 153.992   3
   2   2  -2 180.503 101.920   4
  -2  -2   2 239.449 92.4653   3
  -2  -2   1 23005.7 587.250   3
   2   2  -1 22793.4 642.653   4
   2   2   0 2155.15 205.031   4
  -2   2   0 2058.08 224.705   4
  -2  -2   0 2296.66 199.596   3
  -2   2  -1 16236.0 570.889   4
  -2  -2  -1 16397.0 506.163   3
   2   2   1 17804.1 538.003   4
  -2  -2  -2 7381.76 346.806   3
   2   2   2 7997.95 354.627   4
  -2   2  -2 7486.17 395.417   4
  -2  -2  -3 18576.5 547.567   3
   2   2   3 19411.8 534.295   4
  -2   2  -3 18999.5 629.572   4
  -2  -2  -4 1502.69 171.380   3
  -2   2  -4 1372.71 196.884   4
   2   2   4 1206.87 143.126   4
  -2   2  -5 73.1462 99.6726   4
   2   2   5-134.400 67.3855   4
  -2  -2  -5-54.2835 74.0678   3
  -2   2  -6 2830.64 264.627   4
  -2  -2  -6 3030.76 239.870   3
   2   2   6 3214.90 208.377   4
  -2   2  -7 3782.07 300.814   4
  -2  -2  -7 3977.21 269.327   3
  -2  -2  -8 5167.83 315.967   3
  -2   2  -8 5458.97 364.949   4
  -2  -2  -9 1703.13 185.783   3
  -2   2  -9 1646.52 214.791   4
   2  -2   9 1757.51 162.857   2
  -2   2 -10 2548.59 269.933   4
   2  -2  10 2325.47 201.704   2
  -2  -2 -10 2473.96 233.281   3
  -2  -2 -11 18315.4 626.037   3
   2  -2  11 17545.7 563.254   2
  -2   2 -11 18507.0 686.370   4
   2  -2  12 1012.77 149.039   2
  -2   2 -12 722.070 148.843   4
  -2  -2 -12 773.028 139.123   3
  -2  -2 -13 13664.8 556.467   3
  -2   2 -13 13537.3 601.322   4
  -2  -2 -14-63.7582 81.2772   3
  -2   2 -14-15.9683 25.0153   4
   2  -2  15 2.19940 33.2088  11
   2   2  15-14.9144 42.3857   5
  -2  -2 -15-9.02152 85.1721   3
   2   2  15 54.0711 32.6324   6
   2  -2  15-10.7363 38.8037   5
  -2   2 -15 87.6870 105.783   1
   2   2  15-16.8936 42.0741   7
   2   2  16 24174.9 388.042   5
   2   2  16 24499.3 398.872   7
   2  -2  16 23923.6 350.206   9
   2  -2  16 23791.6 378.243   5
   2   2  16 23853.4 375.901   6
   2  -2  16 23781.5 350.431  15
   2  -2  17 1661.05 102.585  15
   2   2  17 1680.49 116.669   7
  -2   2 -17 1782.23 269.938   1
   2   2  17 1721.07 109.766   6
   2  -2  17 1742.41 117.362   5
   2  -2  17 1863.17 109.121   9
   2   2  17 1696.84 120.794   5
   2  -2  18 564.598 77.2321   5
   2   2  18 649.899 87.1166   5
   2   2  18 581.240 73.0134   6
   2  -2  18 575.692 66.1532  15
   2   2  18 659.502 84.9502   7
  -2   2 -18 651.137 190.563   1
   2  -2  18 634.385 75.6702   9
   2  -2  19 4050.04 163.746   9
   2   2  19 4146.17 186.770   5
  -2   2 -19 3411.99 369.514   1
   2  -2  19 4182.37 164.501  15
   2   2  19 4010.14 186.881   7
   2  -2  19 4174.38 181.257   5
   2   2  19 4192.76 174.244   6
   2   2  20 3479.56 176.700   5
   2  -2  20 3724.50 158.050  15
   2   2  20 3737.74 168.015   6
   2  -2  20 3412.11 155.126   9
   2   2  20 3522.33 177.293   7
   2  -2  20 3628.70 175.020   5
   2   2  21 7255.36 256.515   7
   2   2  21 7065.42 230.484   6
   2  -2  21 7140.50 243.775   5
   2  -2  21 7093.76 218.694  15
   2   2  21 6972.89 250.710   5
   2  -2  21 6742.39 221.280   9
   2  -2  22 319.301 69.2805   9
   2   2  22 391.270 70.0749   6
   2  -2  22 341.409 80.0988   5
   2   2  22 524.340 97.9744   5
   2   2  22 349.244 80.3446   7
   2  -2  22 432.628 69.5002  15
   2  -2  23 1105.15 112.753   5
   2   2  23 1094.41 120.475   7
   2  -2  23 932.338 100.404   9
   2  -2  23 1061.89 94.2898  15
   2   2  23 1219.01 104.874   6
   2   2  23 1243.45 125.606   5
   2  -2  24 161.761 59.6307   9
   2  -2  24 147.082 78.2859   5
   2   2  24 208.196 59.7754   6
   2   2  24 214.078 77.6903   5
   2  -2  24 213.449 55.3467  15
   2   2  24 117.316 73.1165   7
   2   2  25 477.937 97.0803   5
   2  -2  25 354.772 74.3527   9
   2  -2  25 423.199 86.2489   5
   2   2  25 389.395 90.1787   7
   2   2  25 419.539 71.3236   6
   2   2  26 15.6460 39.6026   6
   2  -2  26-10.3228 65.4310   5
   2   2  26-20.6717 65.3644   7
   2   2  26-45.0663 70.2819   5
   2  -2  26 65.3214 59.6597   9
   2   2  27 21.0360 63.6645   7
   2   2  27 39.5077 70.6062   5
   2  -2  27 128.890 75.7770   5
   2  -2  27 119.421 60.1621   9
   2  -2  28 325.331 84.8946   5
   2   2  28 327.768 86.4433   5
   2   2  28 401.492 82.1272   7
   2  -2  28 264.701 61.7433   9
   2  -2  29 652.977 94.5553   5
   2   2  29 615.953 95.1527   7
   2  -2  29 615.155 104.099  17
   2   2  29 500.775 92.7802   5
   2  -2  29 560.120 75.1682   9
   2  -2  30 2544.44 165.691  17
   2   2  30 2493.74 156.677   5
   2  -2  30 2384.11 149.337   5
   2   2  30 2578.06 155.952   7
   2  -2  31 1359.42 121.420  17
   2  -2  31 1404.59 116.270   5
   2   2  31 1412.75 114.475   7
   2   2  31 1326.17 113.546   5
   2  -2  32 379.270 72.6278   5
   2   2  32 399.243 70.8532   5
   2   2  32 410.180 67.3819   7
   2  -2  32 364.418 73.5932  17
   2  -2  33 1325.82 106.297  17
   2   2  33 1208.48 92.5087   7
   2   2  33 1105.09 88.8555   5
   2  -2  33 1164.72 90.9088   5
   2  -2  34 36.3452 37.9158   5
   2  -2  34 21.6265 40.5184  17
   2   2  34-63.7457 31.5286   7
   2   2  34-79.5136 37.9461   5
   2  -2  35 661.886 67.5529  17
  -2   4  33 135.426 38.5622   7
  -2  -4  33 39.7630 33.4464  17
  -2   4  32 23.7546 38.8627   7
  -2   4  32 91.9175 34.4012   6
  -2   4  31 12.1257 40.6909   7
  -2   4  31 21.8745 33.0700   6
  -2  -4  31-6.46574 36.8885  15
  -2   4  30 82.5664 52.3992   7
  -2   4  30-22.7800 35.0195   6
  -2  -4  30 113.888 46.7224  15
  -2   4  29 8.24427 52.6075   7
  -2  -4  29 31.7935 45.5609  15
  -2   4  29 51.3006 42.6842   6
  -2  -4  28 113.136 57.8881  15
  -2  -4  28 19.2408 64.6051   9
  -2   4  28 78.7359 50.1311   6
  -2   4  28 43.6478 60.7873   7
  -2  -4  27 116.169 64.4262  15
  -2   4  27 121.615 65.2325   7
  -2  -4  27 45.5012 43.9559   5
  -2  -4  27 85.4469 77.8968   9
  -2   4  27 101.092 56.5964   6
  -2  -4  26 1353.33 124.182  15
  -2  -4  26 1362.21 130.187   9
  -2   4  26 1492.01 132.271   7
  -2  -4  26 1438.93 112.042   5
  -2   4  26 1335.49 115.346  16
  -2   4  26 1308.11 119.724   6
  -2  -4  25 891.104 109.213  15
  -2  -4  25 915.418 118.215   9
  -2   4  25 895.972 106.021   6
  -2  -4  25 824.697 89.9474   5
  -2   4  25 788.770 110.558   7
  -2   4  25 646.445 92.7614  16
  -2   4  24 366.825 83.6904   7
  -2  -4  24 410.935 86.8820  15
  -2   4  24 428.386 84.5020   6
  -2  -4  24 312.081 101.022   9
  -2   4  24 361.190 74.2285  16
  -2  -4  24 325.677 69.6673   5
  -2  -4  23 3033.21 159.066   5
  -2  -4  23 3563.03 202.384   9
  -2   4  23 3097.13 169.660  16
  -2  -4  23 3082.59 181.040  15
  -2  -4  23 2968.36 166.096  11
  -2   4  23 3100.87 181.554   6
  -2   4  23 2845.55 178.847   7
  -2   4  22 36.7108 68.2377   7
  -2  -4  22 101.203 93.2248   9
  -2  -4  22 68.7168 50.0466  11
  -2  -4  22 219.715 80.4279  15
  -2   4  22 176.394 63.0910  16
  -2   4  22 52.1473 64.0949   6
  -2  -4  22 159.152 64.8016   5
  -2  -4  21 5633.11 237.058  15
  -2   4  21 5476.49 218.451  16
  -2   4  21 5747.31 240.045   6
  -2   4  21 5539.25 237.973   7
  -2  -4  21 5718.63 229.010  11
  -2  -4  21 5882.08 248.755   9
  -2  -4  21 5595.58 210.719   5
  -2   4  20 25.3061 54.9024   7
  -2   4  20 22.3835 62.0166   6
  -2  -4  20 61.8635 55.7556   5
  -2  -4  20 106.696 69.9557  15
  -2   4  20 23.6986 59.6918  16
  -2  -4  20 48.6160 54.3927  11
  -2  -4  20 86.5922 85.7497   9
  -2   4  19 861.393 102.539   7
  -2  -4  19 960.249 98.6650   5
  -2   4  19 821.300 104.940   6
  -2  -4  19 907.329 109.332  15
  -2  -4  19 913.529 100.507  11
  -2   4  19 734.711 94.4656  16
  -2   4  19 759.846 78.8227  14
  -2  -4  19 822.786 114.071   9
  -2  -4  18 4070.61 203.996   9
   2   4 -18 3893.20 553.959   4
  -2   4  18 4179.98 196.851   7
  -2   4  18 3816.08 183.200  16
  -2  -4  18 4336.46 195.240  11
  -2  -4  18 3995.33 194.853  15
  -2  -4  18 4302.65 183.945   5
  -2   4  18 3726.23 189.688   6
  -2   4  18 4169.31 166.638  14
  -2   4  17 3026.89 164.947   7
  -2  -4  17 2765.17 158.974  15
  -2  -4  17 3129.13 166.097  11
  -2  -4  17 2920.36 153.381   5
  -2   4  17 2819.27 163.289   6
  -2   4  17 3010.72 139.754  14
  -2   4  17 2785.83 159.575  16
  -2  -4  17 2907.81 174.510   9
  -2   4  16 5099.32 203.518   7
  -2   4  16 5032.29 210.542   6
  -2   4  16 5050.54 210.148  16
  -2  -4  16 5058.61 207.200  15
  -2  -4  16 5249.70 208.610  11
  -2   4  16 5198.57 182.116  14
  -2  -4  16 5065.24 198.770  20
  -2  -4  16 4887.40 213.308   9
  -2  -4  15 1081.15 101.604  11
  -2   4  15 1079.05 105.719  16
  -2  -4  15 960.173 97.6129  15
  -2   4  15 942.701 84.1366  14
  -2   4  15 1136.62 101.703   7
  -2  -4  15 1080.91 96.2404  20
  -2  -4  15 1151.46 121.322   9
  -2   4  15 1039.92 99.7421   6
   2   4 -15 1267.83 307.416   4
  -2  -4  15 957.074 83.1740  19
   2   4 -14 52.9834 70.6403   4
  -2  -4  14 9.86722 45.5970  15
  -2  -4  14 5.58401 47.6357  11
  -2  -4  14-43.4537 61.2648   9
  -2   4  14-4.40029 49.3221   6
  -2  -4  14 29.8123 40.5923  20
  -2   4  14 27.9436 42.3712   7
  -2  -4  14 22.4805 33.4079  19
  -2   4  14-5.17001 38.2739  14
  -2   4  14 51.8074 51.7316  16
  -2   4  13 9375.13 287.658  16
  -2   4  13 9435.78 269.335   6
  -2  -4  13 9792.50 246.736  20
  -2  -4  13 9427.09 282.584   9
  -2   4  13 9470.72 252.278   7
  -2  -4  13 9771.36 268.260  15
  -2  -4  13 9798.47 267.650  11
  -2  -4  12 7070.30 224.311  15
  -2  -4  12 7129.57 225.029  11
  -2   4  12 6571.45 204.664   7
  -2  -4  12 7151.55 203.712  20
   2  -4 -12 6826.47 214.813  10
  -2   4  12 6831.21 249.038  16
  -2   4  12 6788.38 223.806   6
  -2  -4  12 6379.76 234.921   9
   2  -4 -11 1517.90 103.917  10
  -2   4  11 1524.31 97.7782   7
  -2  -4  11 1354.84 122.793   9
  -2  -4  11 1380.83 103.854  11
   2   4 -11 1629.29 304.793   4
  -2  -4  11 1333.19 87.0464  20
  -2  -4  11 1374.87 104.370  15
  -2   4  11 1371.44 104.001   6
  -2  -4  11 1555.44 103.204  10
   2  -4 -10 1821.24 141.997  19
  -2  -4  10 1895.74 117.477  11
  -2   4  10 1777.13 112.532   6
   2   4 -10 2011.98 331.360   4
  -2  -4  10 1874.33 114.912  10
  -2   4  10 1681.15 103.813   7
  -2  -4  10 1948.57 118.213  15
   2  -4 -10 1740.26 108.962  10
  -2  -4   9 6294.51 205.682  15
  -2  -4   9 6383.45 206.303  11
   2   4  -9 7108.80 617.628   4
  -2   4   9 6313.42 198.343   6
  -2  -4   9 6812.16 209.157  10
   2  -4  -9 6340.87 204.075  10
   2  -4  -9 5995.65 254.751  19
  -2   4   8 359.641 58.0237   6
   2   4  -8 155.057 162.049   4
  -2  -4   8 341.732 58.6633  15
  -2  -4   8 269.102 50.2566  11
   2  -4  -8 197.245 45.1797  10
   2  -4  -8 328.420 62.7897  19
  -2  -4   8 317.464 56.8154  10
   2  -4  -7 3775.78 157.301  10
  -2  -4   7 3917.34 160.945  15
   2  -4  -7 3875.21 190.316  19
  -2  -4   7 3774.15 155.375  11
   2   4  -7 4440.89 484.679   4
  -2  -4   7 4125.90 165.195  10
  -2   4   7 4229.88 151.190   6
   2  -4  -6 1487.92 116.084  19
  -2  -4   6 1643.65 235.531   3
   2   4  -6 1399.79 275.971   4
  -2  -4   6 1591.55 103.905  11
  -2  -4   6 1798.43 112.129  10
   2  -4  -6 1631.25 107.580  10
   2  -4  -5 1242.24 100.714  19
  -2  -4   5 1304.96 92.9231  11
   2   4  -5 1199.71 260.936   4
  -2  -4   5 1269.22 215.194   3
  -2  -4   5 1294.67 99.0043  10
  -2  -4   4 12405.0 272.702  11
   2   4  -4 12139.3 750.846   4
   2  -4  -4 12464.5 295.034  19
  -2  -4   4 12104.2 614.650   3
  -2  -4   4 12766.2 289.547  10
   2   4  -3 1229.77 261.380   4
  -2  -4   3 1368.96 94.8640  11
  -2  -4   3 1251.94 212.805   3
   2  -4  -3 1729.06 110.816  19
  -2  -4   3 1623.45 108.323  10
   2   4  -2 21259.5 956.036   4
   2  -4  -2 20497.5 356.533  19
  -2  -4   2 20883.9 807.402   3
  -2  -4   2 21209.6 376.308  10
   2  -4  -1 1126.90 86.1701  19
   2  -4  -1 1017.24 85.8737  10
   2   4  -1 1071.98 266.438   4
  -2  -4   1 1103.04 202.810   3
  -2  -4   1 1079.14 93.1527  10
   2  -4   0 2538.53 128.701  10
   2  -4   0 2627.53 126.008  19
  -2  -4   0 2661.11 303.551   3
   2   4   0 2042.22 321.895   4
  -2  -4   0 2670.60 138.720  10
  -2  -4  -1 584.184 160.167   3
   2  -4   1 523.280 62.7297  10
  -2   4  -1 659.899 76.9689   8
   2  -4   1 586.780 63.2352  19
  -2  -4  -1 514.377 70.1302  10
   2   4   1 714.588 223.100   4
   2   4   2 9743.99 619.105   4
   2  -4   2 9374.32 230.854  19
  -2  -4  -2 9793.22 265.651  10
  -2   4  -2 9591.74 260.876   8
  -2  -4  -2 8800.82 540.149   3
   2  -4   2 9382.85 243.311  10
   2  -4   3 5544.76 250.838  15
  -2  -4  -3 5035.08 409.011   3
   2   4   3 6097.49 487.483   4
  -2   4  -3 5750.13 206.558   8
  -2  -4  -3 5454.19 202.554  10
   2  -4   3 5480.80 188.721  10
   2  -4   3 5410.64 174.678  19
   2  -4   4 455.032 57.8870  19
  -2  -4  -4 614.761 77.2410  19
  -2   4  -4 504.961 182.271   4
  -2  -4  -4 751.561 179.367   3
   2  -4   4 473.547 53.2439  11
  -2   4  -4 356.810 68.3582   8
   2  -4   4 484.759 80.6378  15
   2  -4   4 418.939 59.8458  10
   2   4   4 608.305 198.756   4
  -2  -4  -4 377.296 66.2536  10
  -2  -4  -5 2074.39 274.669   3
  -2  -4  -5 2395.11 152.774  19
   2  -4   5 2144.17 146.006  15
  -2   4  -5 2024.81 325.117   4
  -2  -4  -5 2462.14 144.773  10
   2  -4   5 2299.69 117.160  19
   2  -4   5 2345.18 127.188  10
   2  -4   5 2249.96 115.328  11
  -2   4  -5 2307.24 139.212   8
   2   4   5 2414.94 118.175   6
  -2   4  -6 5287.75 511.986   4
  -2  -4  -6 4977.49 203.368  10
  -2   4  -6 5207.55 205.952   8
   2  -4   6 5176.57 172.225  19
   2  -4   6 5101.40 188.488  10
  -2  -4  -6 4995.86 398.694   3
   2  -4   6 4699.62 168.787  11
   2  -4   6 4823.40 204.126  15
  -2  -4  -6 4676.59 223.543  19
   2   4   6 4507.34 166.725   6
  -2  -4  -7 4796.61 244.208  19
   2  -4   7 4766.34 168.511  19
  -2   4  -7 4681.17 492.905   4
   2  -4   7 4657.58 171.852  11
  -2   4  -7 4495.45 196.176   8
   2  -4   7 4578.64 196.011  15
  -2  -4  -7 4373.49 194.541  10
  -2  -4  -7 4931.83 406.706   3
   2   4   7 4765.73 176.434   6
   2   4   8 3893.60 164.376   6
  -2   4  -8 3846.61 450.587   4
  -2   4  -8 3973.33 188.418   8
   2  -4   8 3947.46 163.110  11
  -2  -4  -8 3758.97 358.767   3
  -2  -4  -8 4043.85 191.078  10
   2  -4   8 3845.55 150.857  19
   2  -4   8 3956.12 178.809  15
  -2   4  -9 27484.3 1173.20   4
  -2  -4  -9 26633.0 484.540  10
   2  -4   9 26636.9 428.704  11
   2  -4   9 28225.6 403.433  19
  -2  -4  -9 27693.9 968.699   3
  -2   4  -9 27395.2 484.321   8
   2   4   9 26696.6 432.520   6
   2  -4   9 27270.9 455.135  15
  -2   4 -10 45.6433 56.3981   8
  -2  -4 -10 125.847 98.0165   3
   2  -4  10 49.2138 33.3538  19
   2   4  10 39.9759 47.0616   6
   2  -4  10 68.9106 50.3072  15
   2  -4  10 39.2937 37.9014  11
   2   4  10 91.9240 37.4856   7
   2  -4  11 886.018 74.5060  19
   2  -4  11 858.452 91.6267  15
   2   4  11 814.241 90.1652   6
   2  -4  11 727.118 81.2620  11
  -2   4 -11 932.134 224.302   4
   2   4  11 882.233 80.2615   7
   2   4  11 640.747 74.7169  16
  -2   4 -11 676.102 97.1935   8
  -2  -4 -11 506.238 145.335   3
   2  -4  12 817.694 88.2117  15
   2  -4  12 799.142 74.4754  19
  -2   4 -12 781.997 98.9368   8
  -2  -4 -12 694.918 178.212   3
   2   4  12 817.187 83.1132   7
   2   4  12 747.100 80.1139  16
   2   4  12 846.067 91.2718   6
   2  -4  12 708.200 80.9553  11
   2   4  12 764.396 95.8489   5
  -2   4 -12 1059.37 252.843   4
   2   4  13 293.673 57.4047  16
   2   4  13 245.776 76.7055   5
   2  -4  13 294.367 64.7182  11
   2   4  13 263.764 64.2359   6
  -2   4 -13 123.011 61.3887   8
   2  -4  13 248.691 64.9610  15
   2   4  13 191.030 56.7660   7
  -2  -4 -13 440.045 163.671   3
  -2   4 -13 306.296 165.353   4
   2   4  14 2418.72 140.059   7
   2  -4  14 2815.94 156.195  15
  -2   4 -14 2397.81 160.168   8
   2   4  14 2554.21 160.022   5
   2   4  14 2246.67 148.216   6
   2  -4  14 2461.12 149.680  11
   2  -4  14 2800.94 161.426   5
  -2   4 -14 3063.50 417.764   4
   2   4  15 9263.84 273.587   7
   2  -4  15 9531.67 286.127   5
   2  -4  15 9391.47 281.529  15
   2   4  15 9613.11 297.818   5
  -2   4 -15 8653.31 303.413   8
   2  -4  15 9334.53 287.925  11
   2   4  15 9168.91 286.340   6
  -2   4 -15 9626.27 728.387   1
   2   4  16 3887.89 199.260   5
  -2   4 -16 3833.37 205.565   8
   2   4  16 4052.32 190.937   7
   2  -4  16 4201.84 193.637  15
   2  -4  16 4212.43 200.591  11
   2  -4  16 3819.49 191.489   5
  -2   4 -16 4021.67 478.232   1
   2   4  16 4092.01 200.808   6
  -2   4 -17 254.204 75.2463   8
   2  -4  17 270.296 76.6480  11
   2  -4  17 323.548 78.9001  15
   2  -4  17 293.454 80.3773   5
   2   4  17 322.640 80.5836   6
   2   4  17 275.097 81.5740   5
   2   4  17 318.350 69.0834   7
  -2   4 -17 307.850 182.883   1
   2  -4  18 828.793 109.083   5
   2  -4  18 863.968 103.853  15
  -2   4 -18 880.105 113.963   8
   2   4  18 803.031 110.700   5
   2  -4  18 790.661 103.656  11
   2   4  18 791.177 101.814   7
   2   4  18 784.148 101.564   6
   2   4  19 2894.40 180.479   5
   2  -4  19 2962.78 175.688   5
  -2   4 -19 2886.32 189.522   8
   2   4  19 2966.93 175.253   7
  -2   4 -19 3194.16 444.501   1
  -2  -4 -19 2673.43 181.910  10
   2   4  19 2940.35 179.662   6
   2  -4  19 3022.13 171.607  15
   2  -4  20 1419.35 125.456  15
   2   4  20 1539.40 142.186   5
  -2  -4 -20 1382.01 131.144  10
   2  -4  20 1357.04 130.010   5
   2   4  20 1420.06 133.087   6
   2   4  20 1401.03 129.875   7
   2   4  21 832.907 118.958   5
   2  -4  21 931.548 112.516   5
   2   4  21 820.048 102.982   7
   2  -4  21 1025.66 113.113  15
   2   4  21 857.157 110.386   6
   2  -4  22 8124.64 273.377  15
   2  -4  22 8011.47 277.452   5
   2   4  22 7659.57 277.490   6
   2   4  22 7897.04 281.729   7
   2   4  22 8195.18 296.652   5
   2   4  23 11924.2 338.653   6
   2  -4  23 11887.4 333.177   5
   2   4  23 12235.3 354.368   5
   2   4  23 11645.2 337.568   7
   2  -4  23 12170.1 327.546  15
   2   4  24 181.495 73.6933   7
   2  -4  24 144.600 63.0176  15
   2  -4  24 161.253 74.7505   5
   2   4  24 97.5281 59.3443   6
   2   4  24 100.709 78.3807   5
   2  -4  25 9771.07 291.999   5
   2   4  25 9304.54 285.396   6
   2  -4  25 8859.27 268.536  15
   2   4  25 9097.09 294.095   7
   2  -4  26 18.5156 48.3470  17
   2  -4  26 33.9778 44.6220  15
   2  -4  26 48.1444 61.9284   5
   2   4  26 68.3236 60.5252   7
   2   4  26 67.1325 57.9738   6
   2  -4  27 236.264 68.5019   5
   2  -4  27 206.694 55.3862  15
   2   4  27 249.059 63.3489   7
   2   4  27 271.672 58.5741   6
   2  -4  27 276.959 60.4564  17
   2  -4  28-3.52955 40.9818  17
   2   4  28 15.3748 38.6792   6
   2   4  28 56.8420 52.5810   7
   2  -4  28-0.13537 49.0277   5
   2  -4  28 73.5989 38.5147  15
   2  -4  29 98.3276 44.4755  17
   2   4  29 125.235 53.7112   7
   2  -4  29 75.1712 50.5317   5
   2  -4  29 147.437 40.9945  15
   2   4  29 100.742 41.2882   6
   2  -4  30 2445.19 123.007  17
   2   4  30 2358.01 108.880   6
   2  -4  30 2472.63 121.177   5
   2   4  30 2580.97 131.059   7
   2   4  31 6233.67 184.790   7
   2  -4  31 5852.40 172.886  17
   2   4  32 18.3484 28.6883   7
  -2  -6  27 275.366 43.5251  15
  -2   6  27 343.567 46.6615   6
  -2  -6  26 2155.55 105.858  15
  -2   6  26 2538.54 116.563   6
  -2  -6  25 1013.55 81.7505  15
  -2   6  25 894.771 77.8890   6
   2   6 -24 1017.67 102.004   8
  -2   6  24 1032.81 79.6003  16
  -2  -6  24 1113.40 79.9650   5
  -2   6  24 1247.65 95.3067   6
  -2  -6  24 1324.07 97.4864  15
   2   6 -23-59.0247 54.5863   8
  -2  -6  23 5.60816 36.3209   5
  -2  -6  23-2.62699 41.7210  15
  -2   6  23 11.4767 37.0856  16
  -2   6  23-6.75785 38.0218   6
  -2   6  22 119.701 48.5973  16
  -2  -6  22 257.563 62.6555  15
  -2  -6  22 125.922 48.2725   5
  -2   6  22 154.655 50.2186   6
   2   6 -22 214.379 79.5047   8
  -2  -6  21 100.451 55.6389  15
  -2   6  21 68.6141 46.7734   6
  -2   6  21 71.1610 48.4215  16
  -2  -6  21 62.2033 52.1565  11
  -2  -6  21 115.343 48.2691   5
  -2  -6  20 2428.56 135.494   5
   2   6 -20 2309.13 186.677   8
  -2   6  20 2671.01 145.226  16
  -2  -6  20 2517.24 152.295  11
  -2  -6  20 2658.40 152.460  15
  -2   6  20 2682.80 152.877   6
   2   6 -19 56.9174 66.1492   8
  -2   6  19 71.9854 54.1612  16
  -2   6  19 120.499 54.9440   6
  -2  -6  19 118.880 51.5256   5
  -2  -6  19 59.9523 53.8075  11
  -2  -6  19 94.5267 61.8937  15
  -2  -6  18 1899.65 134.062  15
  -2   6  18 1992.31 137.054  16
  -2   6  18 1917.59 136.722   6
   2   6 -18 1783.76 166.482   8
  -2  -6  18 1824.11 138.597  11
  -2  -6  18 1870.77 127.885   5
  -2  -6  17 1950.94 117.274  19
  -2  -6  17 1876.13 135.606  15
   2   6 -17 1971.39 177.230   8
  -2  -6  17 1995.73 136.806   5
  -2   6  17 1969.00 139.840   6
  -2  -6  17 2069.02 147.129  11
  -2   6  17 1854.33 138.664  16
  -2  -6  16 6432.65 219.237  19
  -2   6  16 6230.46 243.181  16
  -2  -6  16 6403.00 237.021   5
  -2  -6  16 6520.02 255.684  11
   2   6 -16 6344.59 296.302   8
  -2   6  16 6529.10 242.935   6
  -2  -6  16 6557.64 241.712  15
  -2  -6  15 0.46678 38.1177  19
  -2   6  15 9.69349 57.8702  16
  -2   6  15 117.391 52.5612   6
   2   6 -15-21.1434 76.1594   8
  -2  -6  15 0.55132 62.9271  11
  -2  -6  15 55.1251 52.5203  15
  -2  -6  14 399.400 73.8860  15
   2   6 -14 435.094 103.148   8
  -2  -6  14 378.256 83.1180  11
  -2   6  14 436.088 93.7514  16
  -2  -6  14 333.176 66.9277  19
  -2   6  14 404.094 71.0635   6
  -2  -6  13 5154.54 211.794  19
  -2  -6  13 4663.42 206.065  15
   2  -6 -13 4576.37 202.395  10
  -2   6  13 4689.52 203.931   6
  -2  -6  13 4946.80 228.093  11
  -2   6  13 4761.72 231.860  16
   2   6 -13 4965.16 261.159   8
   2   6 -12 4273.78 244.783   8
  -2   6  12 4649.23 238.322  16
  -2  -6  12 4271.61 212.089  11
  -2  -6  12 4556.02 203.319  15
  -2   6  12 4456.10 195.635   6
  -2  -6  12 4509.23 202.785  19
   2  -6 -12 3999.08 192.090  10
  -2  -6  11 2778.97 162.922  19
  -2   6  11 2967.82 199.833  16
  -2  -6  11 2778.94 173.488  11
  -2  -6  11 2994.42 167.107  15
  -2   6  11 2540.54 147.293   6
   2  -6 -11 2699.00 162.504  10
   2   6 -11 2727.88 198.597   8
   2  -6 -10 3178.70 175.787  10
  -2   6  10 3122.38 158.047   6
  -2  -6  10 2949.41 166.437  15
  -2  -6  10 3114.50 182.748  11
   2  -6 -10 3134.38 260.569  19
  -2  -6  10 3437.80 183.696  19
   2   6 -10 3187.72 212.802   8
   2   6  -9 508.641 104.266   8
  -2  -6   9 613.478 92.5355  11
  -2  -6   9 679.781 83.4263  15
  -2  -6   9 501.731 85.0628  19
  -2   6   9 618.024 77.5933   6
   2  -6  -9 437.194 112.255  19
   2  -6  -9 324.477 70.2357  10
  -2  -6   8 21888.2 468.540  10
   2  -6  -8 20460.5 446.923  10
  -2  -6   8 21026.6 451.433  19
   2   6  -8 20450.0 503.889   8
   2  -6  -8 20164.4 591.751  19
  -2  -6   8 19980.4 437.538  11
  -2  -6   8 20444.9 426.929  15
  -2  -6   7 813.685 108.113  10
   2   6  -7 987.410 131.968   8
  -2  -6   7 910.610 104.776  11
   2  -6  -7 779.566 128.287  19
  -2  -6   7 989.233 109.954  19
  -2  -6   7 934.338 96.1883  15
   2  -6  -7 843.560 106.296  10
   2  -6  -6 3337.45 227.692  19
  -2   6   6 4078.86 189.992   8
  -2  -6   6 3627.47 195.715  19
  -2  -6   6 3677.11 189.020  11
   2   6  -6 3696.71 218.017   8
   2  -6  -6 3694.71 196.227  10
  -2  -6   6 3900.01 207.856  10
  -2  -6   5 1069.59 111.145  19
   2  -6  -5 1009.79 126.565  19
  -2  -6   5 986.603 116.982  10
  -2  -6   5 966.516 105.856  11
  -2   6   5 924.821 100.311   8
   2   6  -5 1049.82 130.115   8
   2  -6  -5 961.099 105.396  10
  -2   6   4 3322.26 180.937   8
  -2  -6   4 3191.56 190.931  10
   2   6  -4 3763.78 216.227   8
  -2  -6   4 3438.26 181.192  11
   2  -6  -4 3241.62 186.816  10
  -2  -6   4 3051.48 181.257  19
   2  -6  -4 3169.99 201.344  19
  -2  -6   3 12611.3 358.703  19
   2  -6  -3 12650.5 383.995  19
   2  -6  -3 12823.0 362.103  10
   2   6  -3 13395.9 387.945   8
  -2   6   3 13087.1 358.904   8
  -2  -6   3 13427.3 381.965  10
  -2  -6   3 12810.8 339.875  11
  -2  -6   2 7326.72 285.351  10
  -2  -6   2 6855.48 248.405  11
  -2  -6   2 7381.61 279.556  19
   2  -6  -2 6840.79 280.490  19
   2   6  -2 7576.07 290.452   8
  -2   6   2 6881.57 267.929   8
   2  -6  -2 6566.03 263.611  10
   2   6  -1 11352.0 345.060   8
  -2  -6   1 10805.0 347.388  10
   2  -6  -1 10571.1 336.672  19
  -2   6   1 11002.2 344.994   8
  -2  -6   1 10552.9 305.278  11
  -2  -6   1 10477.9 335.649  19
   2  -6  -1 10600.8 331.102  10
   2  -6   0 84.7670 51.1975  19
   2   6   0 100.869 71.4065   8
  -2  -6   0 28.1864 72.0327  10
  -2  -6   0 13.6549 44.2457  19
   2  -6   0-49.4854 33.4979  11
  -2   6   0 37.0919 72.7979   8
  -2  -6   0 90.5163 48.5473  11
   2  -6   0-0.19583 51.1622  10
  -2  -6  -1 3019.53 162.859  11
  -2   6  -1 3299.61 205.228   8
   2  -6   1 3162.44 182.635  19
   2   6   1 3434.27 186.308   8
  -2  -6  -1 3183.27 195.161  10
  -2  -6  -1 3304.59 195.881  19
   2  -6   1 3371.68 161.942  11
   2  -6   1 3223.74 189.228  10
   2  -6   2 68.7384 53.5241  19
   2  -6   2 3.32318 48.1027  10
  -2  -6  -2 90.4477 65.4865  10
   2  -6   2-1.42098 34.3885  11
  -2  -6  -2 84.2998 52.7883  19
  -2  -6  -2 71.7150 38.3614  11
   2   6   2-1.27737 52.9483   8
  -2   6  -2 4.66617 68.3927   8
   2  -6   3-31.7354 36.5229  11
  -2  -6  -3 25.5353 63.6489  10
   2  -6   3-88.6626 55.3461  19
  -2  -6  -3 65.2414 56.5211  19
  -2  -6  -3 24.8208 35.0982  11
  -2   6  -3 17.5021 76.9457   8
   2  -6   4 353.676 71.6914  19
  -2   6  -4 402.619 100.055   8
   2  -6   4 386.524 65.9853  11
  -2  -6  -4 397.158 89.2344  10
  -2  -6  -4 247.234 53.2823  11
  -2  -6  -4 379.064 88.4727  19
  -2  -6  -5 5905.89 295.870  19
  -2   6  -5 5919.38 274.793   8
  -2  -6  -5 5593.85 262.483  10
   2  -6   5 6039.20 242.894  19
   2  -6   5 5866.17 227.156  11
  -2  -6  -5 5825.68 212.765  11
  -2  -6  -6 4819.77 243.541  10
  -2  -6  -6 4796.52 277.360  19
   2  -6   6 4765.45 216.653  19
  -2   6  -6 4973.45 256.314   8
   2  -6   6 4984.65 213.025  11
   2  -6   7 7453.52 265.638  19
  -2   6  -7 6552.27 292.036   8
  -2  -6  -7 6529.11 283.897  10
   2  -6   7 6683.23 248.975  11
   2  -6   7 6478.53 270.476  15
   2   6   7 7199.83 235.521   6
  -2  -6  -7 6086.56 321.608  19
  -2  -6  -8 405.018 95.8427  19
  -2   6  -8 558.781 117.569   8
   2   6   8 484.847 74.1063   6
   2  -6   8 496.198 83.8709  11
  -2  -6  -8 492.432 98.4618  10
   2  -6   8 453.087 93.2308  15
   2  -6   8 526.649 84.7891  19
  -2  -6  -9 934.712 135.360  19
   2  -6   9 985.045 111.392  15
   2  -6   9 1020.51 109.285  11
  -2   6  -9 1022.08 135.166   8
   2   6   9 1035.13 110.913  16
   2   6   9 1060.27 101.042   6
  -2  -6  -9 1080.09 128.372  10
   2  -6   9 1007.01 105.976  19
   2  -6  10 432.739 77.8436  15
   2   6  10 565.955 86.2317  16
  -2   6 -10 454.038 99.7708   8
  -2  -6 -10 540.977 96.3168  10
   2  -6  10 588.617 82.1373  19
   2   6  10 518.191 81.6779   6
   2  -6  10 481.891 83.2645  11
   2  -6  11 209.898 59.0731  19
   2  -6  11 95.5968 64.4642  15
   2   6  11 139.171 52.1691  16
  -2   6 -11 178.624 80.4079   8
   2  -6  11 193.084 67.4105  11
   2   6  11 98.4780 48.7834   6
  -2  -6 -11 181.464 74.2938  10
   2  -6  12 4301.93 208.470  15
  -2  -6 -12 4384.10 230.185  10
  -2   6 -12 4627.61 250.300   8
   2  -6  12 4184.54 206.882  11
   2   6  12 4547.02 204.294   6
   2  -6  12 5022.36 202.686  19
  -2   6 -13 2225.02 179.248   8
   2  -6  13 2395.81 159.741  15
   2  -6  13 2605.05 143.148  19
   2  -6  13 2573.25 165.617  11
   2  -6  13 2093.52 156.412   5
   2   6  13 2282.57 151.047   6
  -2  -6 -13 2223.80 164.915  10
   2  -6  14 332.244 76.8827  15
   2  -6  14 400.300 92.9637   5
   2   6  14 189.862 62.6271   6
   2  -6  14 270.161 71.8806  11
   2  -6  14 296.967 51.8378  19
  -2   6 -14 289.077 84.2361   8
  -2  -6 -14 328.522 79.2195  10
  -2   6 -15 3834.55 225.447   8
   2  -6  15 4112.99 198.906  15
   2  -6  15 4356.17 207.273   5
   2  -6  15 3941.36 199.751  11
   2   6  15 4133.56 197.465   6
  -2  -6 -15 4062.98 215.209  10
  -2  -6 -16 138.273 56.5554  10
   2   6  16 219.681 66.9975   6
  -2   6 -16 270.812 80.1775   8
   2  -6  16 241.104 80.1937   5
   2  -6  16 241.655 68.1913  15
   2  -6  17 1708.27 130.409  15
  -2   6 -17 1528.08 148.791   8
   2   6  17 1607.66 124.707   6
   2  -6  17 1516.12 127.340   5
  -2  -6 -17 1638.62 133.911  10
   2  -6  18 790.258 98.9226   5
   2  -6  18 731.942 94.5772  15
   2   6  18 752.305 89.9838   6
  -2  -6 -18 733.034 88.1784  10
  -2   6 -18 725.923 109.529   8
  -2   6 -19 83.6819 62.5225   8
   2  -6  19 94.9313 53.9427  15
   2  -6  19 81.9896 62.2285   5
   2   6  19 110.600 53.8318   6
  -2  -6 -19 120.997 52.2227  10
  -2   6 -20 5617.47 254.288   8
   2   6  20 5707.40 212.937   6
   2  -6  20 5842.09 213.174   5
   2  -6  20 5599.90 208.621  15
   2  -6  21 14888.4 325.198  15
  -2   6 -21 14442.0 379.956   8
   2  -6  21 15518.9 327.958   5
   2   6  21 14979.0 327.998   6
   2  -6  22 2519.82 132.651  15
   2  -6  22 2650.26 136.526   5
   2   6  22 2668.28 137.030   6
   2  -6  23 267.569 57.3279   5
   2   6  23 301.617 52.6862   6
   2   6  24-20.4974 30.4905   6
   2  -6  24 6.59248 38.3942   5
   2   6  25 718.985 63.5724   6
   2   8 -12 134.640 35.4615   8
  -2  -8  11 358.673 46.2876  19
  -2  -8  11 444.467 51.8568   5
   2   8 -11 440.614 59.4384   8
  -2  -8  11 391.056 49.1203  11
  -2  -8  10 54.0576 37.0468   5
  -2   8  10 32.3266 30.8036  16
  -2  -8  10 26.1749 29.1649  19
  -2  -8  10 89.3494 30.7556  11
  -2  -8   9 17.5742 28.8330  11
  -2  -8   9 107.894 35.8523  19
   2   8  -9-5.84379 36.0957   8
  -2   8   9-17.7054 40.8240  16
  -2  -8   8 718.696 69.4778  19
   2   8  -8 955.481 83.8925   8
  -2   8   8 862.146 75.9616  16
  -2  -8   8 859.204 71.8395  11
  -2   8   7 35.2588 43.1398  16
   2   8  -7 99.8123 47.1311   8
  -2  -8   7 19.2224 28.1309  19
  -2  -8   7 102.247 27.5985  11
  -2   8   6 84.5274 47.9988  16
  -2  -8   6 106.943 28.8728  11
   2   8  -6 132.736 44.4366   8
  -2  -8   6 112.346 38.9743  19
  -2   8   5 87.3642 53.9479  16
  -2  -8   5 158.246 33.5205  11
  -2  -8   5 124.675 43.5262  19
   2   8  -5 137.866 47.8178   8
  -2  -8   4 32.6096 33.1753  19
  -2  -8   4-33.3029 31.1263  11
   2   8  -4 114.966 41.0066   8
  -2   8   4 5.00746 53.5879  16
   2   8  -3 75.7997 32.8325   8
  -2  -8   3 61.9741 30.6088  19
  -2  -8   3 95.6781 25.0124  11
  -2   8   3 44.5220 55.0442  16
  -2  -8   2 50.8703 31.0158  19
  -2  -8   1 131.419 37.2906  19
  -2   8   1 79.5476 39.1568   8
  -2  -8   0 1592.36 105.370  19
  -2   8   0 1387.53 95.2859   8
  -2   8  -1 417.174 60.4299   8
   2   8   1 475.989 64.9375  16
  -2  -8  -1 517.680 65.4587  19
   2   8   2-16.1178 38.5085  16
  -2   8  -2-19.9479 36.0178   8
  -2  -8  -2 45.4112 33.2396  19
  -2  -8  -3 1996.86 117.797  19
  -2   8  -3 2074.19 121.607   8
  -2   8  -4 1198.21 96.1287   8
  -2  -8  -4 1157.82 91.0687  19
  -2  -8  -5 550.568 66.7894  10
  -2   8  -5 564.789 73.8452   8
  -2  -8  -6 667.975 70.4416  10
   2  -8   6 671.913 72.6095   5
  -2   8  -6 560.032 72.8948   8
   2  -8   7 275.428 52.2953   5
  -2   8  -7 221.494 53.4035   8
  -2  -8  -7 287.847 50.9111  10
  -2   8  -8 47.1275 39.5211   8
  -2  -8  -8-26.2458 28.0446  10
   2  -8   8 67.9598 42.0417   5
  -2  -8  -9 322.424 45.2870  10
  -2   8  -9 318.636 55.0242   8
   2  -8   9 355.796 54.6154   5
  -2   8 -10 340.304 53.9759   8
   2  -8  10 326.402 52.6879   5
  -2   8 -11 3784.10 147.715   8
   2  -8  11 3812.83 132.066   5
  -3  -1  37 595.002 60.5494   9
  -3   1  37 599.587 55.0042   9
  -3  -1  36 421.155 60.8852   9
  -3  -1  36 459.468 61.1337  17
  -3   1  36 318.984 54.1480   9
  -3  -1  35 5.82088 50.2645   9
  -3   1  35 12.5148 42.0436   9
  -3  -1  35-18.1071 40.2817  17
  -3  -1  34 371.231 70.8959   9
  -3   1  34 238.280 50.6846   7
  -3   1  34 291.184 63.9725   9
  -3  -1  33 1233.76 112.145   9
  -3   1  33 1302.99 103.262   7
  -3   1  33 1158.53 105.533   9
  -3   1  32 202.845 65.8308   9
  -3  -1  32 151.711 68.2925   9
  -3   1  32 290.562 61.7499   7
  -3   1  31 121.222 60.3021   7
  -3  -1  31 164.084 74.6739   9
  -3   1  31 158.719 69.3195  14
  -3   1  30 5496.51 224.517  14
  -3   1  30 5786.17 223.213   7
  -3  -1  30 5588.09 229.730   9
  -3  -1  29 14584.8 316.535  15
  -3   1  29 14946.8 357.587   7
  -3   1  29 14491.2 358.320  14
  -3  -1  29 14175.4 361.441   9
  -3  -1  28 278.158 88.0737   9
  -3   1  28 353.552 74.1636   7
  -3   1  28 291.131 83.0279  14
  -3  -1  28 306.767 62.6208  15
  -3   1  27 1890.49 138.032   7
  -3   1  27 1755.36 136.799  14
  -3  -1  27 1767.56 319.476   2
  -3  -1  27 1697.25 119.394  15
  -3  -1  27 1825.05 146.678   9
  -3   1  26 1053.40 110.983  14
  -3   1  26 1024.35 255.388   2
  -3  -1  26 1056.27 96.6244  15
  -3   1  26 1099.71 109.941   7
  -3  -1  26 1526.03 291.372   2
  -3  -1  26 1055.43 120.317   9
  -3   1  25 4724.65 201.192  14
  -3  -1  25 4753.48 207.276   9
  -3   1  25 4971.97 206.035   7
  -3   1  25 4484.14 466.589   2
  -3  -1  25 4848.48 491.738   2
  -3  -1  25 4720.54 185.819  15
  -3   1  24 215.762 67.7114  14
  -3  -1  24 201.842 71.8492  14
  -3  -1  24 258.638 84.5591   9
  -3   1  24 163.809 51.6055   7
  -3  -1  24 224.352 171.599   2
  -3  -1  24 158.058 51.9202  15
  -3   1  24 419.349 164.036   2
  -3   1  24 259.136 55.0116   6
  -3   1  23 5736.56 490.973   2
  -3  -1  23 6860.00 235.975  14
  -3   1  23 6560.72 225.239   7
  -3  -1  23 6637.28 230.378   9
  -3  -1  23 6771.74 541.601   2
  -3   1  23 6642.93 224.859  14
  -3  -1  23 6519.22 212.866  15
  -3   1  23 6592.62 200.696   6
  -3  -1  22 1023.09 101.118   9
  -3  -1  22 732.898 176.434   2
  -3  -1  22 975.507 87.0631  15
  -3   1  22 979.338 96.3065  14
  -3   1  22 1024.24 96.9519   7
  -3  -1  22 1070.83 99.9170  14
  -3   1  22 790.692 204.539   2
  -3   1  22 1054.90 86.0253   6
  -3  -1  21 2578.53 140.821  14
  -3  -1  21 2618.27 132.360  15
  -3   1  21 2593.06 139.792   7
  -3   1  21 2471.61 134.339  14
  -3   1  21 2122.80 296.386   2
  -3  -1  21 2483.19 310.732   2
  -3   1  21 2547.85 122.310   6
  -3   1  20 4124.34 164.625  14
  -3  -1  20 4371.44 405.076   2
  -3  -1  20 4449.97 170.861  14
  -3  -1  20 4297.43 161.465  15
  -3   1  20 4181.73 168.149   7
  -3  -1  20 4282.59 171.728  20
  -3   1  20 4018.49 387.171   2
  -3   1  20 4411.57 156.276   6
  -3   1  20 4234.47 169.078  16
  -3  -1  19 292.905 56.6800  20
  -3  -1  19 271.930 53.3020  14
  -3   1  19 248.433 53.3109  16
  -3  -1  19 314.493 115.664   2
  -3  -1  19 225.422 50.6358  15
  -3   1  19 223.191 49.8587  14
  -3   1  19 248.653 53.8050   7
  -3   1  19 247.840 138.888   2
  -3  -1  18 287.467 122.383   2
  -3   1  18 330.032 54.3517  14
  -3  -1  18 385.788 56.8213  14
  -3  -1  18 359.450 56.5494  20
  -3   1  18 378.912 55.3556   7
  -3   1  18 342.707 52.3613  16
  -3   1  18 340.103 145.251   2
  -3   1  17 140.448 115.416   2
  -3  -1  17 156.156 91.4667   2
  -3   1  16 3546.31 307.049   2
  -3  -1  16 3471.86 309.402   2
  -3   1  15 12017.5 531.000   2
  -3  -1  15 11910.7 546.047   2
  -3   1  14 564.894 131.781   2
  -3  -1  14 391.256 127.552   2
  -3  -1  13 242.514 102.905   2
  -3   1  13 159.808 88.9954   2
  -3  -1  12-62.9345 78.3650   2
  -3   1  12 59.9235 69.2416   2
  -3   1  11 70.9580 73.3758   2
  -3  -1  11 71.7708 86.0146   2
  -3  -1  10 19113.5 570.462   2
  -3   1  10 19980.5 529.207   2
  -3  -1   9 1348.91 167.651   2
  -3   1   9 1348.11 142.025   2
  -3  -1   9 1095.55 96.8404   3
  -3   1   8 45.4519 57.0157   2
  -3   1   8 31.3940 32.7814   1
  -3  -1   8 42.3879 74.0558   2
  -3  -1   8 65.5674 50.4314   3
  -3  -1   7 11948.6 314.992   3
  -3   1   7 11734.2 272.203   1
  -3   1   7 11014.3 333.918   2
  -3  -1   6 57557.4 706.274   3
  -3   1   6 58079.7 724.428   2
  -3   1   5 22532.1 419.647   1
  -3  -1   5 22271.6 445.858   3
  -3   1   5 22588.5 436.822   2
  -3  -1   4 6345.31 246.253   3
  -3   1   4 6124.95 229.956   1
  -3  -1   3 10401.3 318.536   3
  -3   1   3 10465.7 307.344   1
  -3  -1   2 56912.2 758.376   3
  -3  -1   2 57385.5 777.545   1
  -3   1   2 57689.8 736.409   1
  -3  -1   1 36507.4 619.015   1
  -3   1   1 36783.0 605.646   1
  -3  -1   1 38071.5 633.324   3
  -3  -1   0 1322.15 129.672   1
  -3   1   0 1597.03 140.126   1
  -3  -1   0 1465.92 136.234   3
  -3  -1  -1 85561.9 983.627   3
  -3   1  -1 84632.2 971.368   1
  -3  -1  -1 86463.5 954.070   1
  -3   1  -2 23626.1 530.400   1
  -3  -1  -2 22438.2 494.579   1
  -3   1  -3 21179.5 516.451   1
  -3  -1  -3 21142.3 485.251   1
  -3  -1  -4 49513.4 744.994   1
  -3   1  -4 47765.9 790.918   1
  -3   1  -5 873.564 129.641   1
   3   1   5 917.437 72.2343   4
  -3  -1  -5 986.799 115.738   1
  -3  -1  -6 113125. 1159.58   1
  -3   1  -6 107191. 1250.72   1
  -3   1  -7 1555.58 170.803   1
  -3  -1  -7 1659.33 151.730   1
  -3  -1  -8 3995.70 231.133   1
  -3   1  -8 3034.81 235.894   1
  -3  -1  -9 61801.0 897.197   1
  -3   1  -9 58249.8 1014.49   1
  -3  -1 -10 6696.71 300.802   1
  -3   1 -10 6042.80 345.917   1
  -3   1 -11 2346.16 225.807   1
  -3  -1 -11 2493.62 192.423   1
  -3   1 -12 47595.0 1010.99   1
  -3  -1 -12 48245.9 815.573   1
  -3   1 -13 140403. 1804.44   1
  -3   1 -14 414.384 116.480   1
  -3  -1 -15 4422.92 355.886   3
  -3   1 -15 4509.58 356.995   1
   3   1  16 25607.7 392.458   5
   3   1  16 25754.5 388.447   7
   3  -1  16 25412.8 382.964   5
   3   1  17 269.858 58.5793   7
   3   1  17 361.000 59.5580  17
  -3   1 -17 100.925 81.7942   1
   3   1  17 310.104 66.5967   5
   3  -1  17 307.348 66.0727   5
   3   1  18 10958.0 239.527   6
   3  -1  18 10389.7 270.119   5
   3   1  18 9738.72 248.141  17
   3   1  18 10790.7 279.526   5
   3   1  18 10066.5 265.601   7
  -3   1 -18 9731.55 572.111   1
   3   1  19 767.238 90.4897   7
   3   1  19 857.744 99.8326   5
   3   1  19 905.904 94.0598  17
   3   1  19 808.249 73.9883   6
   3  -1  19 773.778 90.8689   5
   3   1  20 1486.23 122.171   5
   3  -1  20 1591.19 122.604   5
   3   1  20 1431.52 113.824  17
   3   1  20 1416.45 115.846   7
   3  -1  21-20.2557 59.9352   5
   3   1  21-1.31013 62.4219   5
   3   1  21-51.1104 59.4830   7
   3   1  21 51.5138 61.6933  17
   3   1  22 39.0229 52.1556  17
   3  -1  22 116.351 67.3973   5
   3   1  22 172.660 69.5707   7
   3   1  22 127.885 79.9595   5
   3   1  23 3506.51 176.862  17
   3   1  23 3536.48 193.500   5
   3  -1  23 3637.77 190.043   5
   3   1  23 3787.80 190.287   7
   3  -1  24 1484.42 136.691   5
   3   1  24 1650.40 131.096  17
   3   1  24 1501.90 129.988   7
   3   1  24 1464.65 139.127   5
   3   1  25 1240.46 132.333   5
   3  -1  25 1093.05 122.123   5
   3   1  25 1259.41 122.595   7
   3   1  25 1089.57 109.703  17
   3  -1  25 1116.25 128.058  17
   3   1  26 1103.83 132.666   5
   3  -1  26 1020.38 124.886  17
   3   1  26 1084.12 109.995  17
   3   1  26 1072.00 116.180   7
   3  -1  26 1060.80 123.189   5
   3   1  27 123.629 81.5902   5
   3   1  27 115.906 60.0399  17
   3  -1  27 83.1246 77.6689  17
   3  -1  27 79.7015 75.7609   5
   3   1  27 106.421 62.5009   7
   3  -1  28 924.042 114.682  17
   3   1  28 1152.02 130.079   5
   3   1  28 954.272 103.341  17
   3  -1  28 992.219 117.359   5
   3   1  28 1052.18 111.309   7
   3   1  29 1418.95 118.164  17
   3  -1  29 1408.36 133.389  17
   3   1  29 1370.69 130.469   5
   3  -1  29 1420.55 131.631   5
   3   1  29 1499.85 123.113   7
   3   1  30 629.155 99.7025   5
   3  -1  30 597.997 92.9798   5
   3   1  30 535.858 76.4758  17
   3   1  30 685.504 85.4286   7
   3  -1  30 599.385 97.9222  17
   3  -1  31 53.2139 62.5564  17
   3   1  31 85.4997 59.7089   5
   3   1  31 35.9490 50.2967   7
   3  -1  31 97.8226 68.2896   5
   3  -1  32 30.6420 54.2179  17
   3  -1  32 36.2998 49.8910   5
   3   1  32 71.9509 55.3888   5
   3   1  32 47.4460 42.0162   7
   3  -1  33 723.761 76.8744   5
   3   1  33 746.003 73.8860   7
   3  -1  33 828.772 89.3059  17
   3   1  33 627.584 74.8064   5
   3   1  34 79.6658 35.4738   5
   3  -1  34 159.211 44.7044   5
   3  -1  34 87.5120 45.8562  17
   3  -1  35 711.568 69.2358  17
  -3   3  35 8993.86 210.892   7
  -3  -3  35 7841.94 192.913   9
  -3   3  34 3692.25 128.646   9
  -3  -3  34 3466.91 122.691  15
  -3   3  34 4104.59 159.617   7
  -3  -3  34 4081.07 155.800   9
  -3  -3  33 358.548 70.2302   9
  -3  -3  33 343.651 53.6131  15
  -3   3  33 405.866 67.5155   7
  -3  -3  32 18.4598 39.2736  15
  -3  -3  32 40.8144 61.0909   9
  -3   3  32-26.6075 29.4721   6
  -3   3  32-38.1958 53.1263   7
  -3  -3  31 75.5125 65.3100   9
  -3   3  31 74.3512 53.8331   7
  -3  -3  31 100.298 51.0383  15
  -3   3  31 70.2786 42.1964   6
  -3  -3  30 1086.55 105.017  15
  -3   3  30 1006.86 89.8403  14
  -3  -3  30 1134.29 116.122   9
  -3   3  30 1209.71 117.003   7
  -3   3  30 1065.37 97.2210   6
  -3   3  29 114.707 53.1224  14
  -3  -3  29 56.4018 80.2348   9
  -3  -3  29 28.0593 52.2485  15
  -3   3  29 59.8557 66.5793   7
  -3   3  29 28.0776 50.5757   6
  -3  -3  28-30.0440 77.4221   9
  -3   3  28 31.7770 50.2631  14
  -3  -3  28 33.2107 58.6284  15
  -3   3  28-59.2609 75.0102   7
  -3   3  28 66.4353 51.6871   6
  -3   3  27-36.8034 68.7072   7
  -3  -3  27 62.7739 59.0441  15
  -3   3  27 2.53108 48.7625   6
  -3  -3  27 25.6135 76.5742   9
  -3   3  27 39.8599 52.9328  14
  -3   3  26 0.56200 73.3040   7
  -3  -3  26 3.72152 82.2045   9
  -3  -3  26-78.8941 64.5637  15
  -3   3  26 31.2214 48.5300  14
  -3   3  26-51.3430 57.4218   6
  -3  -3  25 3047.39 174.324  15
  -3   3  25 2998.19 173.013  16
  -3   3  25 3059.86 159.931  14
  -3  -3  25 2817.23 180.751   9
  -3   3  25 2829.37 167.108   6
  -3   3  25 2934.57 182.264   7
  -3   3  24 2664.39 151.202  14
  -3   3  24 2855.01 167.903   6
  -3   3  24 2531.81 158.972  16
  -3  -3  24 2704.96 164.510  15
  -3  -3  24 2556.49 172.965   9
  -3   3  24 2372.74 162.709   7
  -3  -3  23 3433.84 183.126  15
  -3   3  23 3354.04 189.003   7
  -3   3  23 3317.31 177.961  16
  -3   3  23 3456.30 165.558  14
  -3  -3  23 3507.82 164.660  11
  -3   3  23 3454.55 181.119   6
  -3  -3  23 3088.35 353.803   2
  -3  -3  23 3572.27 197.780   9
  -3  -3  22 1879.80 115.054   5
  -3  -3  22 1773.31 120.132  11
  -3   3  22 2006.75 126.915  14
  -3  -3  22 1806.91 139.584  15
  -3   3  22 1748.59 132.497  16
  -3   3  22 1840.76 137.557   6
  -3   3  22 1879.74 145.208   7
  -3  -3  22 2017.40 153.622   9
  -3  -3  21 3331.65 177.284  15
  -3  -3  21 3066.11 147.234   5
  -3  -3  21 2722.48 318.191   2
  -3   3  21 3274.81 180.193   7
  -3  -3  21 3349.74 158.095  11
  -3   3  21 3198.94 168.509  16
  -3   3  21 3413.51 159.215  14
  -3   3  21 3493.28 178.255   6
   3   3 -21 3844.97 497.562   4
  -3  -3  21 3338.32 183.957   9
   3   3 -20 1737.46 367.722   4
  -3   3  20 1925.11 138.671   7
  -3  -3  20 2004.78 139.432  20
  -3   3  20 1938.52 122.678  14
  -3  -3  20 2163.11 141.909  15
  -3   3  20 2125.40 141.079   6
  -3  -3  20 2047.43 148.150   9
  -3  -3  20 2310.46 298.078   2
  -3  -3  20 1885.92 121.626  11
  -3  -3  20 2018.13 113.509   5
  -3   3  20 1916.70 132.350  16
  -3  -3  19 258.062 122.743   2
  -3  -3  19 76.3510 55.0118  20
  -3  -3  19 34.9470 44.0634  11
  -3  -3  19 82.5672 66.3786   9
  -3  -3  19 106.948 63.0569  15
  -3   3  19 102.946 42.9691  14
  -3   3  19 153.412 60.9108  16
  -3  -3  19 94.2917 43.2452   5
  -3   3  19 94.8810 54.3748   6
  -3   3  19 77.2074 57.3479   7
  -3  -3  18 260.308 66.9053  15
  -3  -3  18-17.5274 65.8691   2
  -3   3  18 196.948 57.3543  16
  -3   3  18 220.346 63.7741   7
  -3  -3  18 212.865 69.7946   9
  -3   3  18 161.140 54.0826   5
  -3   3  18 169.420 50.8957  14
  -3   3  18 217.180 60.4740   6
   3   3 -18 342.842 192.659   4
  -3  -3  18 168.832 50.6421   5
  -3  -3  18 251.719 53.8739  11
  -3  -3  18 267.976 62.6871  20
  -3  -3  17 2045.24 128.611  15
  -3   3  17 2184.29 135.380   7
  -3   3  17 2287.12 119.676   5
  -3  -3  17 2262.36 118.329   5
  -3  -3  17 2336.94 126.665  11
  -3   3  17 2265.89 123.796  14
  -3   3  17 2304.67 135.835   6
  -3   3  17 2346.70 136.143  16
  -3  -3  17 2330.59 270.231   2
   3   3 -17 2448.39 375.008   4
  -3  -3  17 2155.99 136.869   9
  -3  -3  17 2233.40 132.605  20
  -3   3  16 5531.88 176.628   5
  -3  -3  16 5188.93 167.136   5
  -3   3  16 5375.49 196.812  16
  -3   3  16 5274.42 179.798  14
  -3   3  16 5257.34 193.844   7
  -3  -3  16 4958.99 186.985  20
  -3  -3  16 5163.74 196.909   9
  -3  -3  16 5656.81 402.046   2
   3   3 -16 4743.79 512.994   4
  -3   3  16 5585.02 201.835   6
  -3  -3  16 5149.17 180.216  11
  -3  -3  16 5106.70 190.586  15
  -3  -3  15 11550.9 275.290  15
  -3   3  15 11368.0 258.862  14
  -3   3  15 11409.0 282.621  16
  -3  -3  15 11361.6 258.497  11
  -3   3  15 11186.2 270.996   7
  -3  -3  15 11693.6 562.767   2
  -3  -3  15 11217.7 264.548  20
  -3   3  15 11097.6 274.631   6
   3   3 -15 11288.7 753.536   4
  -3  -3  15 11733.5 281.239   9
  -3  -3  14 9418.49 234.888  20
  -3   3  14 9380.50 244.686   6
  -3   3  14 9260.60 240.337   7
  -3  -3  14 9583.39 242.195  15
  -3  -3  14 9381.11 487.089   2
  -3   3  14 9139.18 232.270  14
  -3   3  14 9339.73 253.845  16
  -3  -3  14 10027.7 237.539  11
  -3  -3  14 9350.21 247.409   9
  -3   3  13 116.691 45.5498   6
  -3   3  13 97.1184 48.2688  16
  -3   3  13 160.444 39.6216   7
  -3  -3  13 113.123 40.1203  20
  -3  -3  13 124.365 40.6240  11
  -3  -3  13 103.219 59.0360   9
  -3  -3  13 119.610 48.6176  15
  -3  -3  13-20.3760 51.7657   2
   3   3 -13 138.425 132.017   4
  -3   3  12 11706.5 256.062   6
  -3  -3  12 11331.4 496.570   2
  -3   3  12 11505.7 279.278  16
   3   3 -11 8950.04 609.547   4
  -3  -3  11 8263.67 414.632   2
  -3  -3  10 10538.8 489.515   3
  -3  -3  10 11037.8 458.416   2
   3   3 -10 10544.7 660.059   4
   3   3  -9 96.0373 141.622   4
  -3  -3   9 79.4159 65.9207   2
  -3  -3   9-23.0139 73.9911   3
  -3  -3   8 3670.57 299.987   3
  -3  -3   8 3720.17 258.331   2
   3   3  -8 3645.37 386.368   4
  -3   3   7 3466.66 215.165   1
  -3  -3   7 3640.48 296.889   3
   3   3  -7 3701.60 386.188   4
  -3  -3   7 3082.99 234.424   2
  -3   3   6 3231.11 214.209   1
  -3  -3   6 3076.30 230.888   2
  -3  -3   6 2864.12 263.556   3
   3   3  -6 3408.17 362.679   4
  -3   3   5-143.395 54.6348   1
  -3  -3   5-95.5972 94.7251   3
   3   3  -5 66.2129 121.366   4
  -3   3   4 345.898 85.9794   1
  -3  -3   4 218.942 118.744   3
   3   3  -4 195.646 133.571   4
  -3  -3   3 11053.4 512.367   3
  -3   3   3 9784.06 412.942   1
   3   3  -3 9670.53 562.095   4
  -3  -3   2 51961.5 1118.97   3
   3   3  -2 53723.7 1269.79   4
   3   3  -1 6005.02 426.109   4
  -3  -3   1 5562.65 373.280   3
  -3  -3   0 12553.1 563.773   3
   3   3   0 12485.0 601.113   4
  -3  -3  -1 7524.48 442.614   3
   3   3   1 7827.80 463.159   4
   3   3   2 678.338 141.258   4
  -3  -3  -2 881.503 179.891   3
  -3  -3  -3 27.7927 112.155   3
   3   3   3 251.207 111.043   4
  -3  -3  -4 1841.52 232.245   3
   3   3   4 1455.88 212.726   4
  -3  -3  -5 921.970 171.071   3
   3   3   5 624.234 129.208   4
  -3  -3  -6 12320.9 585.571   3
  -3   3  -6 12867.5 672.821   4
   3   3   6 14379.5 556.592   4
  -3   3  -7 1024.66 213.178   4
  -3  -3  -7 856.965 167.687   3
  -3  -3  -8 5488.88 400.685   3
  -3   3  -8 5572.56 456.334   4
  -3   3  -9 10479.8 619.101   4
  -3  -3  -9 10402.8 550.242   3
  -3  -3 -10 6162.62 441.422   3
   3  -3  10 6532.41 194.103  15
   3   3  10 6418.52 208.010   5
   3   3  10 6344.33 196.396   6
   3  -3  10 6263.28 192.942  11
  -3   3 -10 5879.54 469.709   4
  -3   3 -11 2803.67 348.519   4
   3  -3  11 2415.60 122.176  15
  -3  -3 -11 2270.90 280.909   3
   3   3  11 2413.60 134.021   5
   3   3  11 2297.95 119.750   7
   3  -3  11 2320.11 124.076  11
  -3   3 -11 2541.17 136.302   8
   3  -3  11 2369.38 128.688   9
   3   3  11 2147.99 121.083   6
   3  -3  12 1741.00 113.878   5
  -3   3 -12 1868.45 120.202   8
  -3  -3 -12 1981.42 259.629   3
   3   3  12 1732.47 111.157   7
   3   3  12 1721.41 114.149   6
  -3   3 -12 1674.64 263.705   1
   3   3  12 1819.17 123.070   5
   3  -3  12 1550.04 106.435  11
   3  -3  12 1653.97 105.774  15
   3  -3  12 1921.64 118.572   9
   3  -3  13 783.038 90.6974   5
   3  -3  13 766.892 78.9714  15
   3   3  13 972.890 90.3440   6
  -3   3 -13 942.057 90.6839   8
   3   3  13 782.542 80.4217   7
   3   3  13 960.554 95.2464   5
   3  -3  13 844.375 85.2017  11
  -3  -3 -13 616.381 155.782   3
  -3   3 -13 806.702 206.544   1
   3  -3  13 683.508 75.2425   9
   3  -3  14 509.324 76.1700  11
  -3   3 -14 448.127 69.0716   8
   3  -3  14 589.542 74.3587  15
   3   3  14 450.686 70.2875   7
   3   3  14 611.095 85.9309   5
  -3   3 -14 351.261 151.242   1
   3  -3  14 420.306 65.3232   9
   3   3  14 621.980 76.1217   6
   3  -3  14 436.583 73.2412   5
   3   3  15 11820.0 303.424   5
   3  -3  15 11703.5 278.281   9
   3  -3  15 11706.0 281.785  15
   3  -3  15 11426.7 297.082  11
   3   3  15 11371.2 296.909   7
  -3   3 -15 11173.6 292.839   8
   3   3  15 11690.0 299.384   6
   3  -3  15 11634.5 292.093   5
  -3   3 -15 11242.1 708.997   1
   3  -3  16 577.082 75.9755  15
   3   3  16 638.866 89.0862   5
   3  -3  16 521.546 81.3612   5
   3   3  16 641.942 84.3997   7
   3  -3  16 548.381 79.1854   9
   3   3  16 627.576 87.1978   6
  -3   3 -16 422.839 163.867   1
   3   3  17 2241.77 146.153   7
   3   3  17 2151.91 146.647   5
  -3   3 -17 1793.18 305.830   1
   3  -3  17 2080.03 141.555   5
   3   3  17 2335.21 146.813   6
   3  -3  17 2284.80 134.499  15
   3  -3  17 2090.24 129.693   9
   3   3  18 1370.34 120.760   7
   3  -3  18 1435.82 112.914  15
   3   3  18 1499.49 132.327   5
   3  -3  18 1247.03 115.299   5
   3   3  18 1464.41 122.911   6
  -3   3 -18 1108.46 281.236   1
   3  -3  18 1358.31 110.183   9
   3   3  19 1052.55 115.493   7
  -3   3 -19 941.383 234.001   1
   3   3  19 1186.96 128.066   5
   3  -3  19 1187.87 118.086   5
   3  -3  19 1215.78 107.246  15
   3   3  19 1160.96 112.730   6
   3  -3  19 1123.50 104.684   9
   3  -3  20 9641.13 300.340   5
   3   3  20 9501.21 304.911   7
   3  -3  20 9627.60 276.366  15
   3   3  20 9726.66 311.656   5
   3   3  20 9648.84 295.478   6
   3  -3  20 9605.59 270.210   9
   3   3  21 2370.65 168.568   5
   3  -3  21 2176.62 155.560   5
   3   3  21 2254.25 151.219   6
   3   3  21 1954.73 148.770   7
   3  -3  21 2171.52 137.913  15
   3  -3  21 2305.78 142.542   9
   3  -3  22 391.482 75.8403   9
   3   3  22 296.219 72.3416   6
   3  -3  22 344.471 71.5076  15
   3   3  22 376.807 95.4141   5
   3   3  22 427.937 94.6729   7
   3  -3  22 227.331 81.0060   5
   3   3  23 548.649 84.9231   6
   3   3  23 649.738 111.185   5
   3  -3  23 574.087 80.8577  15
   3   3  23 581.898 103.674   7
   3  -3  23 608.121 107.089   5
   3  -3  23 526.247 80.2720   9
   3  -3  24 4811.31 223.990   5
   3  -3  24 5151.32 199.722  15
   3   3  24 4954.49 235.505   5
   3   3  24 4586.96 228.159   7
   3   3  24 5014.70 212.951   6
   3  -3  24 4729.39 191.691   9
   3   3  25 378.857 93.4354   5
   3  -3  25 358.675 88.7518   5
   3  -3  25 234.179 59.3307  15
   3   3  25 264.863 82.4205   7
   3   3  25 315.421 67.5676   6
   3  -3  26 1519.39 137.934   5
   3   3  26 1665.55 144.791   7
   3   3  26 1695.30 120.274   6
   3   3  26 1677.94 147.160   5
   3  -3  26 1538.89 133.832  17
   3  -3  26 1737.06 113.424  15
   3  -3  27 1840.97 141.087  17
   3  -3  27 1675.30 136.020   5
   3   3  27 1763.36 144.032   7
   3   3  27 1949.30 149.050   5
   3   3  27 1757.51 117.227   6
   3   3  28 777.493 101.094   5
   3  -3  28 833.885 99.8390   5
   3   3  28 922.720 107.471   7
   3  -3  28 900.440 104.487  17
   3   3  28 824.134 80.6864   6
   3   3  29 325.662 74.1094   5
   3   3  29 288.777 68.7720   7
   3  -3  29 279.045 72.3893   5
   3  -3  29 333.398 73.0488  17
   3   3  29 300.935 50.6337   6
   3   3  30 650.300 83.9847   5
   3  -3  30 591.332 81.4416   5
   3   3  30 620.040 82.6137   7
   3  -3  30 491.242 77.1475  17
   3  -3  31 3001.55 142.515   5
   3   3  31 3098.05 148.681   7
   3   3  31 3008.77 144.625   5
   3  -3  31 3268.29 154.589  17
   3   3  32 255.924 49.6005   7
   3  -3  32 426.559 62.3245  17
   3  -3  32 296.369 55.3554   5
   3   3  33 123.256 39.1958   7
   3  -3  33 85.7752 40.0546  17
  -3   5  30 138.038 34.5331   7
  -3  -5  30 205.299 45.0793  15
  -3   5  30 225.725 42.6312   6
  -3   5  29 178.034 44.4099   7
  -3  -5  29 221.727 49.0341  15
  -3   5  29 226.649 46.3734   6
  -3  -5  28 52.6624 46.6837  15
  -3   5  28 84.4064 43.9617   6
  -3   5  28 63.8132 37.7836   7
  -3  -5  27 120.994 52.6982  15
  -3   5  27 9.28522 43.1927   7
  -3   5  27 55.1913 48.4890   6
  -3  -5  26 115.409 58.3741  15
  -3   5  26 146.890 52.2372  16
  -3   5  26 162.550 56.8269   7
  -3   5  26 105.241 54.5290   6
  -3   5  25 38.3048 44.5649  16
  -3  -5  25 17.9879 51.4788  15
   3   5 -25 9.02687 45.0894   8
  -3   5  25-5.78202 51.2672   7
  -3   5  25-27.6467 46.0368   6
  -3   5  24 2678.20 160.094   6
  -3   5  24 2366.98 143.863  16
  -3  -5  24 2470.87 155.196  15
  -3   5  24 2681.95 155.536   7
  -3  -5  23 1558.40 129.876  15
  -3   5  23 1309.71 114.668  16
  -3   5  23 1451.43 121.624   7
  -3  -5  23 1337.90 99.7982   5
  -3  -5  23 1453.85 117.939  11
  -3   5  23 1362.51 123.169   6
   3   5 -23 1475.65 161.514   8
  -3   5  22 839.207 100.792  16
  -3   5  22 963.581 102.411   7
   3   5 -22 986.296 135.225   8
  -3  -5  22 885.132 91.5151   5
  -3  -5  22 977.117 109.368  15
  -3  -5  22 1002.08 107.341  11
  -3   5  22 977.812 110.573   6
  -3   5  21 208.388 68.4709  16
  -3  -5  21 313.281 72.2342  11
  -3   5  21 215.249 65.3002   7
  -3  -5  21 208.108 78.3523  15
  -3  -5  21 274.808 61.0664   5
  -3   5  21 259.941 78.2540   6
  -3  -5  20 1362.62 113.208   5
  -3   5  20 999.745 103.148   7
  -3   5  20 1004.26 108.820  16
  -3   5  20 1099.51 120.970   6
  -3  -5  20 1157.63 115.121  11
  -3  -5  20 1195.17 123.286  15
  -3   5  19 2696.15 167.330  16
  -3  -5  19 2698.00 169.727  15
  -3  -5  19 2877.42 170.750  11
  -3  -5  19 2717.87 152.457   5
  -3   5  19 2804.69 174.842   6
  -3   5  19 2661.75 160.241   7
  -3   5  18 15.1858 64.7799  16
  -3  -5  18 52.5502 65.1493  15
  -3  -5  18-1.99290 59.5745  11
  -3   5  18-7.54375 42.1493   7
  -3  -5  18 48.2140 55.4244   5
  -3   5  18 52.5239 60.8059   6
  -3   5  17 163.579 68.1287  16
  -3  -5  17 228.215 66.6191   5
  -3   5  17 93.4454 49.0610   7
  -3  -5  17 143.759 67.2198  15
  -3   5  17 225.658 55.1550  14
  -3  -5  17 179.685 58.6984  11
  -3  -5  17 153.787 46.6328  19
  -3   5  17 103.333 59.2374   6
  -3   5  16 1844.66 143.057   6
  -3  -5  16 1756.95 137.899  15
  -3   5  16 2002.19 123.971  14
  -3   5  16 1752.20 125.625   7
  -3  -5  16 2039.54 127.205  19
  -3   5  16 1883.11 151.145  16
  -3  -5  16 1739.96 140.258  11
  -3   5  15 10245.5 282.057   7
  -3   5  15 10785.2 284.956  14
  -3   5  15 10535.8 333.602  16
  -3  -5  15 10608.5 288.615  19
  -3  -5  15 10209.0 311.970  11
   3   5 -15 9201.04 822.470   4
  -3   5  15 10122.2 307.335   6
  -3  -5  15 10297.4 305.356  15
  -3   5  14 415.435 68.2462   7
  -3   5  14 304.225 62.5472  14
   3   5 -14 316.394 217.109   4
  -3  -5  14 273.577 67.7314  15
  -3  -5  14 327.775 64.1117  19
  -3   5  14 372.386 95.0758  16
  -3  -5  14 317.180 78.2817  11
  -3   5  14 301.223 72.2382   6
  -3   5  13 154.291 84.7523  16
  -3  -5  13 105.647 56.7154  15
  -3  -5  13 104.381 52.3536  19
  -3  -5  13 48.5392 55.3952  11
  -3   5  13 67.3507 48.4982   6
  -3   5  12 58.9279 48.1013   6
  -3  -5  12 91.1964 56.5490  11
   3  -5 -12 73.6112 34.8692  10
  -3  -5  12 130.969 56.4430  19
  -3   5  12 142.797 90.1000  16
  -3  -5  12 114.123 57.6679  15
  -3  -5  11 587.882 83.5895  15
  -3  -5  11 732.107 86.4370  19
   3  -5 -11 536.646 113.463  19
  -3  -5  11 642.801 91.0613  11
   3   5 -11 603.486 255.673   4
  -3   5  11 578.329 79.1916   6
  -3  -5  11 674.710 85.6857  10
   3  -5 -11 671.818 80.1622  10
   3   5 -10 2627.38 445.365   4
  -3  -5  10 2247.26 140.809  15
  -3  -5  10 2190.88 141.445  19
  -3  -5  10 2349.36 151.107  11
   3  -5 -10 1811.30 182.418  19
  -3   5  10 2285.95 138.663   6
  -3  -5  10 2420.77 146.468  10
   3  -5 -10 2351.19 139.523  10
  -3  -5   9 4132.93 191.859  10
   3   5  -9 4191.15 538.013   4
   3  -5  -9 3491.93 236.287  19
  -3  -5   9 3818.30 177.923  15
   3  -5  -9 3748.65 175.752  10
  -3   5   9 3887.23 170.638   6
  -3  -5   9 3631.84 181.555  11
   3   5  -8 78.9504 249.890   4
  -3   5   8 19.9470 46.5844   8
  -3  -5   8-23.1475 49.2383  10
  -3  -5   8 27.4240 50.9931  11
   3  -5  -8 0.16442 44.1005  10
   3  -5  -8-19.0840 45.4083  19
  -3  -5   8-73.6341 46.7819  15
  -3   5   8-15.9992 36.7834   6
  -3  -5   7 227.394 59.1978  15
  -3  -5   7 233.116 59.6453  11
  -3   5   7 286.908 62.2293   8
   3   5  -7 34.2626 133.160   4
  -3  -5   7 256.185 66.0340  10
   3  -5  -7 144.536 52.3405  10
   3  -5  -7 279.573 71.7280  19
  -3   5   7 227.979 53.6398   6
   3  -5  -6 130.209 57.4070  19
  -3   5   6 179.576 56.8582   8
  -3  -5   6 237.544 67.5421  10
  -3  -5   6 220.968 61.8326  11
   3   5  -6 357.297 219.229   4
   3  -5  -6 213.049 56.5278  10
   3   5  -5 575.886 255.269   4
   3  -5  -5 546.339 88.4337  19
  -3  -5   5 598.877 80.8536  11
  -3   5   5 644.385 86.5383   8
   3  -5  -5 556.095 78.8685  10
  -3  -5   5 618.947 87.5823  10
  -3  -5   4 1202.30 235.665   3
  -3   5   4 927.502 99.2373   8
  -3  -5   4 887.821 95.5582  11
   3  -5  -4 1118.20 102.114  10
  -3  -5   4 1016.87 108.004  10
   3   5  -4 1261.67 288.293   4
   3  -5  -4 893.106 102.090  19
  -3   5   3 2.93454 50.0496   8
   3  -5  -3 41.1790 45.3869  10
  -3  -5   3-32.1777 131.469   3
  -3  -5   3-103.956 52.7194  11
   3  -5  -3 101.818 46.4489  19
   3   5  -3 3.49409 141.937   4
  -3  -5   3 25.1431 55.1768  10
   3  -5  -2 11755.5 325.713  19
  -3   5   2 12059.5 625.148   1
  -3   5   2 11618.4 322.878   8
  -3  -5   2 12716.0 729.538   3
  -3  -5   2 11981.4 314.834  11
   3   5  -2 13586.3 898.912   4
   3  -5  -2 11732.1 317.455  10
  -3  -5   2 11965.9 336.105  10
  -3  -5   1 9081.66 287.426  19
  -3  -5   1 8298.39 262.561  11
  -3   5   1 9160.45 290.779   8
  -3   5   1 9529.83 574.523   1
   3   5  -1 8156.88 702.857   4
  -3  -5   1 8965.19 616.471   3
   3  -5  -1 8486.26 270.693  19
   3  -5  -1 8792.80 274.819  10
  -3  -5   1 9079.49 295.811  10
   3   5   0 748.261 284.473   4
  -3  -5   0 512.898 76.2598  11
   3  -5   0 549.303 78.3189  19
  -3   5   0 595.604 92.6498   8
   3  -5   0 686.290 70.6160  11
  -3   5   0 240.533 147.580   1
  -3  -5   0 517.692 81.1882  10
  -3  -5   0 607.670 83.9314  19
   3  -5   0 486.950 77.6555  10
  -3  -5   0 736.288 210.564   3
  -3  -5  -1 1804.39 278.359   3
  -3   5  -1 2059.11 151.769   8
   3  -5   1 1993.27 132.496  19
  -3  -5  -1 2062.31 147.337  19
   3  -5   1 2009.33 114.198  11
  -3  -5  -1 1852.53 128.920  11
  -3   5  -1 2395.60 302.275   1
   3  -5   1 1816.22 129.786  10
   3   5   1 1972.00 353.483   4
  -3  -5  -1 2243.12 160.103  10
   3  -5   2 236.377 59.7122  19
  -3   5  -2 190.933 163.160   1
  -3  -5  -2 244.261 126.063   3
  -3   5  -2 159.902 71.8021   8
   3  -5   2 230.047 52.2933  11
  -3  -5  -2 206.908 56.9404  11
  -3  -5  -2 175.015 58.6743  19
   3   5   2 294.184 158.332   4
   3  -5   2 209.864 61.3181  10
  -3  -5  -2 258.505 73.3499  10
   3  -5   3 21498.5 546.872  15
  -3  -5  -3 23716.9 440.339  11
  -3  -5  -3 22447.6 501.727  19
   3  -5   3 23433.6 433.797  19
   3  -5   3 22761.2 398.328  11
  -3  -5  -3 24324.0 498.163  10
  -3  -5  -3 24447.7 1024.89   3
  -3   5  -3 24515.1 498.300   8
  -3   5  -3 25833.9 1013.88   1
   3  -5   3 23838.8 452.987  10
   3   5   3 23653.1 390.780   6
  -3  -5  -4 3404.56 387.544   3
  -3  -5  -4 3694.57 216.595  19
  -3   5  -4 4076.33 213.877   8
   3  -5   4 3539.30 220.921  15
   3  -5   4 3763.76 168.719  11
  -3  -5  -4 3825.32 179.818  11
  -3   5  -4 4200.92 422.081   1
  -3  -5  -4 3789.06 204.204  10
   3  -5   4 4248.63 186.986  19
   3   5   4 4084.24 172.287   6
  -3   5  -5 384.073 172.018   1
   3   5   5 252.574 64.0651   6
   3  -5   5 301.712 57.5902  11
  -3   5  -5 193.833 79.2819   8
  -3  -5  -5 348.285 86.2049  19
   3  -5   5 246.150 57.9882  19
  -3  -5  -5 221.379 54.3394  11
  -3  -5  -5 423.266 136.011   3
  -3  -5  -5 212.791 77.6883  10
   3  -5   5 227.998 76.4348  15
  -3  -5  -6 4996.58 477.759   3
  -3  -5  -6 4123.65 248.163  19
  -3   5  -6 4179.71 219.560   8
  -3  -5  -6 4398.87 226.900  10
  -3   5  -6 4883.18 483.150   1
   3  -5   6 4501.17 192.883  19
   3  -5   6 3935.40 217.114  15
   3  -5   6 3892.84 177.668  11
  -3  -5  -6 4182.03 188.652  11
   3   5   6 4131.59 182.168   6
   3  -5   7 7941.22 254.376  11
   3  -5   7 8503.04 259.885  19
   3  -5   7 7728.46 288.440  15
  -3  -5  -7 8358.33 364.361  19
  -3   5  -7 8068.67 304.329   8
  -3  -5  -7 7990.38 598.504   3
  -3  -5  -7 8093.96 256.923  11
  -3   5  -7 8346.90 638.033   1
  -3  -5  -7 7872.81 298.237  10
   3   5   7 7766.52 254.545   6
  -3   5  -8 315.855 128.030   1
   3  -5   8 31.1891 37.5203  19
   3  -5   8-58.4562 62.0258  15
  -3  -5  -8 19.4762 40.8917  11
  -3   5  -8-39.1580 73.0867   8
  -3  -5  -8 330.349 143.880   3
  -3  -5  -8-23.4187 61.4018  19
   3  -5   8 63.7605 52.0106  11
   3   5   8-27.6793 51.8650   6
  -3  -5  -8 88.4315 63.3358  10
  -3   5  -9 2621.71 374.809   1
  -3   5  -9 2509.31 182.173   8
   3  -5   9 2308.76 160.171  15
   3  -5   9 2496.03 152.432  11
  -3  -5  -9 2468.09 351.101   3
   3  -5   9 2627.56 146.344  19
  -3  -5  -9 2537.30 145.175  11
   3   5   9 2385.23 149.765   6
  -3  -5  -9 2252.05 170.803  10
   3  -5  10 1980.30 141.694  11
  -3  -5 -10 1467.50 251.404   3
   3  -5  10 2226.72 134.356  19
   3  -5  10 2135.50 153.931  15
  -3   5 -10 1936.43 346.719   1
  -3   5 -10 1746.63 155.320   8
   3   5  10 1952.80 140.027   6
  -3  -5 -10 1973.83 161.253  10
   3  -5  11 702.273 96.1733  15
   3  -5  11 652.293 89.5522  11
  -3   5 -11 475.321 193.221   1
  -3  -5 -11 430.961 155.325   3
   3  -5  11 717.638 80.7241  19
  -3   5 -11 646.950 108.116   8
   3   5  11 714.091 93.4636   6
  -3  -5 -11 576.240 99.6365  10
   3  -5  12 828.119 101.650  15
   3  -5  12 713.351 78.1612  19
  -3   5 -12 563.877 183.853   1
  -3   5 -12 669.100 113.957   8
   3  -5  12 769.090 101.869  11
   3   5  12 796.741 102.182   6
  -3  -5 -12 586.030 104.871  10
   3  -5  13 210.669 69.0163  15
  -3   5 -13 189.608 74.6896   8
   3   5  13 215.689 74.2660   6
   3  -5  13 291.703 90.1436   5
   3  -5  13 238.977 73.4203  11
   3  -5  13 218.321 51.6117  19
  -3  -5 -13 128.184 69.1302  10
   3  -5  14 964.258 112.367  15
   3   5  14 1039.28 95.3029   7
   3  -5  14 1013.72 123.823   5
   3  -5  14 1155.32 119.259  11
  -3   5 -14 1052.92 129.726   8
   3   5  14 1106.24 118.290   6
  -3  -5 -14 962.240 123.770  10
  -3   5 -15 4232.87 236.702   8
   3  -5  15 4998.24 227.660   5
   3   5  15 4604.63 191.902   7
   3  -5  15 4368.89 218.221  11
   3   5  15 4372.34 216.190   6
  -3  -5 -15 4215.97 233.596  10
   3  -5  15 4667.36 217.023  15
   3  -5  16 7181.15 272.911   5
   3   5  16 6644.16 263.855   6
   3  -5  16 7008.99 262.638  15
   3   5  16 7197.60 239.904   7
  -3   5 -16 6676.47 294.886   8
  -3  -5 -16 6436.78 288.694  10
   3   5  17 230.541 63.5596   7
  -3   5 -17 202.958 81.6592   8
   3  -5  17 243.538 79.6677  15
   3  -5  17 220.411 88.7880   5
   3   5  17 193.815 75.6897   6
  -3  -5 -17 165.422 70.3820  10
   3   5  18 713.663 85.4415   7
   3  -5  18 700.527 98.6076  15
   3  -5  18 778.201 108.916   5
  -3  -5 -18 524.146 91.3670  10
   3   5  18 730.541 103.371   6
  -3   5 -18 644.382 103.241   8
   3  -5  19 2592.57 169.377   5
  -3  -5 -19 2320.94 178.182  10
   3   5  19 2508.62 148.125   7
  -3   5 -19 2610.60 184.511   8
   3   5  19 2674.09 170.561   6
   3  -5  19 2426.65 157.517  15
   3  -5  20 239.638 80.2794   5
   3  -5  20 235.337 71.7342  15
   3   5  20 274.661 77.2745   6
   3   5  20 204.484 60.3730   7
  -3   5 -20 163.524 55.8787   8
  -3  -5 -20 166.970 62.0033  10
   3   5  21 877.704 99.1544   7
   3  -5  21 762.294 104.229   5
   3  -5  21 788.004 98.7549  15
   3   5  21 844.205 101.966   6
  -3  -5 -21 716.708 105.369  10
   3  -5  22 2562.02 156.928   5
   3   5  22 2706.76 148.627   7
   3  -5  22 2863.64 156.864  15
   3   5  22 2750.57 161.683   6
   3  -5  23 7617.94 248.681   5
   3  -5  23 7689.08 242.289  15
   3   5  23 7671.20 239.134   7
   3   5  23 7352.25 247.681   6
   3   5  24 103.215 47.7323   6
   3  -5  24 100.926 62.7273   5
   3  -5  24 115.467 50.0715  15
   3   5  24 197.313 45.5490   7
   3   5  25-5.42697 39.8653   7
   3  -5  25-68.8428 39.7712  15
   3   5  25-17.9428 40.6142   6
   3  -5  25-32.0789 51.1787   5
   3   5  26 60.5498 36.4311   7
   3   5  26 92.5220 38.0440   6
   3   5  27 69.5175 35.5686   7
   3  -5  27-5.92477 40.4730   5
   3   5  27 3.56647 29.4417   6
   3   5  28 630.281 56.5814   7
   3  -5  28 694.919 66.0764   5
   3   5  28 680.664 59.2488   6
   3   7 -21 3707.09 175.943   8
  -3  -7  20 660.715 56.8669  15
  -3   7  20 531.309 58.6183  16
  -3   7  20 504.287 52.3427   6
   3   7 -20 622.075 84.6709   8
  -3  -7  19 148.283 37.2608  15
  -3  -7  19 148.274 43.3867  11
  -3   7  19 116.990 33.5800   6
  -3   7  19 204.889 45.3242  16
   3   7 -19 153.776 63.9472   8
   3   7 -18 685.458 94.5282   8
  -3  -7  18 686.980 65.0298  15
  -3   7  18 714.825 72.2931  16
  -3  -7  18 638.462 63.1951   5
  -3  -7  18 648.182 73.2467  11
  -3   7  18 661.298 62.0792   6
   3  -7 -18 445.455 79.7502  12
  -3   7  17 104.206 48.6786  16
   3  -7 -17 269.894 64.3730  12
   3   7 -17 176.894 66.8587   8
  -3  -7  17 79.6202 28.8983  19
  -3  -7  17 172.447 41.9161  15
  -3  -7  17 94.1255 39.5007   5
  -3  -7  17 138.830 46.5395  11
  -3   7  17 112.492 32.6839   6
   3   7 -16 1735.99 138.091   8
  -3   7  16 1854.76 117.501  16
  -3   7  16 1804.91 100.376   6
  -3  -7  16 1891.74 111.059   5
  -3  -7  16 1842.33 104.611  15
  -3  -7  16 1893.89 122.994  11
   3  -7 -16 1579.18 130.773  12
  -3  -7  16 1971.90 105.379  19
  -3  -7  15 3532.65 148.381  19
  -3   7  15 3617.67 164.277  16
  -3  -7  15 3438.53 150.718   5
   3   7 -15 3299.49 187.124   8
   3  -7 -15 3353.83 181.176  12
  -3  -7  15 3418.70 140.848  15
  -3  -7  15 3354.28 163.110  11
  -3  -7  14-41.7715 36.5909  15
   3   7 -14 14.7422 56.5993   8
  -3  -7  14 26.8536 34.0314  19
  -3   7  14 56.3464 49.3797  16
  -3  -7  14-20.8377 51.8681   5
  -3  -7  14 21.7344 48.3306  11
  -3  -7  13 1238.02 100.690  19
  -3   7  13 1279.29 112.260  16
  -3  -7  13 1225.64 109.072  11
   3   7 -13 1233.97 125.243   8
  -3   7  12 72.9273 60.7989  16
   3   7 -12 100.810 65.4700   8
  -3  -7  12 1.34699 39.4510  19
  -3  -7  12 134.691 53.4202  11
  -3   7  11 2181.97 154.544  16
  -3  -7  11 2260.14 139.459  19
  -3  -7  11 2393.84 147.004  11
   3   7 -11 2145.11 161.239   8
  -3  -7  10 2978.75 162.147  11
  -3  -7  10 2675.93 155.531  19
  -3   7  10 3089.24 185.320  16
   3   7 -10 2664.12 177.587   8
   3   7  -9 570.720 99.1702   8
  -3  -7   9 480.520 75.7554  19
  -3  -7   9 480.865 78.3989  11
  -3   7   9 461.655 101.378  16
  -3   7   8 2173.47 171.942  16
  -3  -7   8 2371.02 153.089  19
   3   7  -8 2351.60 167.747   8
  -3  -7   8 2365.75 149.918  11
  -3  -7   7 1884.12 138.504  19
   3   7  -7 1880.15 151.478   8
  -3  -7   7 1822.42 131.792  11
  -3  -7   6 7018.21 259.749  19
   3   7  -6 7136.92 278.058   8
  -3  -7   6 7389.36 255.611  11
  -3  -7   6 6921.88 257.585  10
  -3  -7   5 1200.03 115.919  19
   3   7  -5 1120.47 123.261   8
  -3  -7   5 1055.07 105.738  11
  -3   7   5 989.354 97.7591   8
  -3  -7   5 1062.75 113.611  10
  -3  -7   4 4890.87 221.723  19
  -3   7   4 4650.79 202.927   8
   3   7  -4 4687.64 222.906   8
  -3  -7   4 5120.06 212.628  11
  -3  -7   4 5062.13 228.899  10
  -3   7   3 19.7882 52.3258   8
   3   7  -3 59.9710 54.5568   8
  -3  -7   3 102.200 55.8134  11
  -3  -7   3-12.2247 43.0383  19
  -3  -7   3 19.1184 61.8608  10
  -3   7   2 258.607 76.8479   8
   3   7  -2 252.969 71.1150   8
  -3  -7   2 184.462 61.5722  19
  -3  -7   2 244.233 60.2602  11
   3  -7  -2 211.103 65.8457  19
  -3  -7   2 274.953 78.8483  10
   3  -7  -1 13686.9 374.826  19
  -3  -7   1 13558.1 371.281  19
  -3   7   1 13000.5 362.287   8
   3   7  -1 13450.9 343.704   8
  -3  -7   1 13492.8 331.886  11
  -3  -7   1 13473.4 376.665  10
  -3   7   0 4431.59 221.423   8
  -3  -7   0 4694.11 222.429  19
   3   7   0 4498.23 195.470   8
  -3  -7   0 4483.96 191.385  11
   3  -7   0 4273.44 209.950  19
  -3  -7   0 4232.06 217.828  10
  -3  -7  -1 252.766 67.1072  19
   3  -7   1 258.067 71.0280  19
  -3   7  -1 218.164 79.5785   8
  -3  -7  -1 227.587 59.5830  11
  -3  -7  -1 284.432 80.1932  10
  -3  -7  -2 422.229 83.1184  19
  -3   7  -2 382.576 88.6781   8
   3  -7   2 358.941 73.3277  19
  -3  -7  -2 415.908 66.7120  11
  -3  -7  -2 329.972 84.3365  10
  -3  -7  -3 3786.05 166.727  11
  -3  -7  -3 3461.31 198.344  19
  -3  -7  -3 3782.82 208.442  10
  -3   7  -3 3465.73 204.171   8
   3  -7   3 3318.62 181.137  19
   3  -7   4 1224.74 113.621  19
  -3   7  -4 1309.69 133.191   8
   3  -7   4 1282.08 98.8474  11
  -3  -7  -4 1036.63 120.330  19
  -3  -7  -4 1303.42 97.3757  11
  -3  -7  -4 1297.84 130.425  10
  -3   7  -5 8004.63 305.417   8
   3  -7   5 8306.35 273.639  19
  -3  -7  -5 7550.88 296.736  19
   3  -7   5 7752.80 236.225  11
  -3  -7  -5 7930.92 292.193  10
  -3  -7  -6 413.734 75.5013  19
  -3   7  -6 219.269 80.5182   8
   3  -7   6 224.911 56.5531  19
   3  -7   6 205.784 46.6297  11
  -3  -7  -6 341.095 83.9043  10
  -3  -7  -7 493.341 83.7261  19
  -3   7  -7 403.485 91.5582   8
   3  -7   7 436.214 62.2530  11
  -3  -7  -7 424.280 79.9645  10
  -3   7  -8 248.996 81.9638   8
  -3  -7  -8 224.015 53.6297  19
  -3  -7  -8 286.694 74.6701  10
  -3   7  -9 331.879 83.3996   8
  -3  -7  -9 311.698 70.1530  10
  -3   7 -10 4348.53 218.297   8
   3  -7  10 4368.96 195.082   5
  -3  -7 -10 4053.86 197.650  10
   3  -7  11 1669.47 124.193   5
  -3   7 -11 1711.67 142.620   8
   3   7  11 1540.27 96.5920   6
  -3  -7 -11 1567.43 123.706  10
  -3   7 -12 141.040 67.7808   8
   3  -7  12 67.9446 59.0495   5
  -3  -7 -12 10.2700 41.0138  10
   3   7  12 53.0749 30.0971   6
  -3   7 -13 450.991 81.2776   8
   3  -7  13 561.789 74.6474   5
   3   7  13 563.218 60.3588   6
  -3  -7 -13 491.843 75.0147  10
   3  -7  14 33.5463 49.8221   5
  -3  -7 -14 50.3677 36.9612  10
   3   7  14 3.83819 25.1609   6
  -3   7 -14 21.2060 53.2903   8
  -3   7 -15 146.608 57.2206   8
   3  -7  15 240.133 61.3914   5
  -3  -7 -15 164.684 49.4445  10
   3   7  15 213.683 39.5076   6
   3  -7  16 314.163 57.5138   5
  -3   7 -16 203.265 61.8323   8
  -3  -7 -16 244.401 44.1680  10
   3   7  16 365.894 52.5287   6
  -3   7 -17 76.3589 47.2878   8
   3   7  17 66.1152 30.4388   6
   3  -7  17 68.7349 42.4499   5
  -3  -7 -17 10.4646 17.2704  10
   3  -7  18-29.7847 37.7580   5
   3   7  18 58.4407 30.2212   6
   3  -7  19 136.111 40.1324   5
  -4   0  37-17.3878 36.7445   9
  -4   0  36 2319.16 123.079   9
  -4   0  35 58.1623 48.4661   9
  -4   0  34 1308.58 95.9136  17
  -4   0  34 1142.56 104.074   9
  -4   0  33 43.1299 66.3707   9
  -4   0  32-20.3724 66.6597   9
  -4   0  31 54.9723 70.3560   9
  -4   0  30 144.944 79.8310   9
  -4   0  30 253.614 81.2860  14
  -4   0  29-32.0450 79.8128   9
  -4   0  29 11.7517 66.9055  14
  -4   0  28 76.2522 72.8131  14
  -4   0  27 8.03316 62.0574  14
  -4   0  27 122.523 49.7913   7
  -4   0  26 10043.7 301.778  14
  -4   0  26 9928.98 265.308   7
  -4   0  26 10399.0 261.867  15
  -4   0  25 14.2309 63.1077  14
  -4   0  25 19.2543 43.5663  15
  -4   0  25 60.5140 46.8468   7
  -4   0  25-75.7533 141.902   2
  -4   0  24 16178.1 328.169   7
  -4   0  24 15482.6 825.634   2
  -4   0  24 16455.7 325.581  15
  -4   0  24 16568.3 364.548  14
  -4   0  23 52.0749 115.054   2
  -4   0  23-12.6443 42.4230  15
  -4   0  23 10.0449 54.9217  14
  -4   0  23 19.4454 41.5021   7
  -4   0  22 13649.9 286.469  15
  -4   0  22 14307.7 319.927  14
  -4   0  22 13538.5 286.872   7
  -4   0  22 13371.2 726.247   2
  -4   0  21 10.6711 113.822   2
  -4   0  21 16.0180 47.6502  14
  -4   0  21 9.87303 38.9228   7
  -4   0  21 16.6850 35.1472  15
  -4   0  20 40963.9 464.009   7
  -4   0  20 41914.3 471.438  15
  -4   0  20 43265.6 516.029  14
  -4   0  20 40574.4 1190.71   2
  -4   0  20 41400.2 481.590  20
  -4   0  19 41.0922 123.003   2
  -4   0  19 12.6552 32.9812  14
  -4   0  18 4895.26 161.684  14
  -4   0  18 5172.63 403.163   2
  -4   0  17-75.3844 113.812   2
  -4   0  16 13757.3 606.195   2
  -4   0  15-108.516 100.869   2
  -4   0  14 4718.76 339.646   2
  -4   0  13 79.9430 104.392   2
  -4   0  12 2045.47 212.287   2
  -4   0  11-11.6547 94.2613   2
  -4   0  10 55371.2 980.965   2
  -4   0   9 22.1930 81.5702   2
  -4   0   9 34.7079 14.0597   3
  -4   0   8 35068.7 382.949   3
  -4   0   7 28.0148 64.3989   1
  -4   0   6 22438.7 499.136   1
  -4   0   5 24.4514 68.9617   1
  -4   0   4 105842. 1100.22   1
  -4   0   3 4.94114 71.0724   1
  -4   0   2 13285.9 410.670   1
  -4   0   1 16.0268 67.3865   1
  -4   0   0 8822.87 349.147   1
  -4   0  -1-17.8425 66.9686   1
  -4   0  -2 5807.98 298.820   1
  -4   0  -3 17.4442 73.4799   1
  -4   0  -4 37184.4 769.475   1
  -4   0  -5-40.6738 77.9548   1
  -4   0  -6 4910.58 297.541   1
  -4   0  -7-31.7071 90.3726   1
  -4   0  -8 54104.0 1012.98   1
  -4   0  -9 25.2162 66.0124   1
  -4   0 -10 3899.32 291.892   1
  -4   0 -11 98.7302 77.7252   1
  -4   0 -12 62717.4 1199.65   1
  -4   0 -13-70.8569 80.7821   1
  -4   0 -14 89040.9 1500.03   1
   4   0  15 49.4438 42.7798  17
   4   0  15-13.1489 47.0963   5
   4   0  16 133.553 56.3663  17
   4   0  16 25.2501 47.6983   5
   4   0  16-10.0006 34.2116   7
   4   0  17-14.3067 48.0178  17
   4   0  17 51.0882 42.4447   7
   4   0  17 2.78758 50.9002   5
   4   0  18 26943.4 444.082   5
   4   0  18 26744.7 440.918  17
   4   0  18 25618.0 407.515   7
   4   0  19 75.6728 60.3279  17
   4   0  19 24.2867 62.1359   5
   4   0  19 2.36831 43.2582   7
   4   0  20 37258.2 519.050   7
   4   0  20 38271.4 559.704  17
   4   0  20 37288.3 556.801   5
   4   0  21-1.84518 65.0822  17
   4   0  21-104.334 78.5923   5
   4   0  21-45.9040 49.6051   7
   4   0  22 79.5975 70.2941  17
   4   0  22 12.1731 55.3086   7
   4   0  22-3.28705 73.9296   5
   4   0  23-24.3662 73.3470   5
   4   0  23 8.45353 47.1035   7
   4   0  23 28.1350 69.1508  17
   4   0  24 142.049 77.3342  17
   4   0  24 54.6360 50.6320   7
   4   0  24 151.385 82.8657   5
   4   0  25-10.6783 65.6847  17
   4   0  25-52.9699 51.5504   7
   4   0  25 113.612 88.1788   5
   4   0  26 1315.10 135.899   5
   4   0  26 1459.53 136.011  17
   4   0  26 1391.54 116.011   7
   4   0  27 30.0124 63.9893  17
   4   0  27-33.3126 50.2412   7
   4   0  27 4.48830 69.7278   5
   4   0  28 2997.34 186.140   5
   4   0  28 2732.90 145.797   7
   4   0  28 3050.85 179.987  17
   4   0  29 114.708 50.9688   7
   4   0  29-56.5140 66.5503   5
   4   0  29-54.7167 64.4173  17
   4   0  30 3938.93 194.989   5
   4   0  30 4391.26 197.282  17
   4   0  31-44.4934 52.6590  17
   4   0  31 32.4787 59.2864   5
   4   0  32 5.23539 43.1441  17
   4   0  32 2.41146 48.1131   5
   4   0  33-2.27160 43.1894   5
   4   0  34-140.799 46.8381   5
  -4  -2  37 965.058 71.0238   9
  -4  -2  36 157.524 46.4950   9
  -4   2  36 180.821 38.6349   7
  -4   2  35 2909.99 129.556   7
  -4   2  35 2766.07 127.353   9
  -4  -2  35 2826.50 138.681   9
  -4   2  34 912.721 85.8691   7
  -4   2  34 999.878 88.6955   9
  -4  -2  34 808.872 90.2407   9
  -4  -2  33 410.816 78.1496   9
  -4   2  33 382.814 68.7156   7
  -4   2  33 408.647 66.9845  14
  -4  -2  33 356.190 57.4153  15
  -4   2  32 187.431 60.4029  14
  -4  -2  32 199.342 72.5777   9
  -4  -2  32 261.624 57.2799  15
  -4   2  32 209.369 60.5732   7
  -4  -2  31 8767.96 253.027  15
  -4   2  31 8670.19 275.838   7
  -4   2  31 8874.19 265.570  14
  -4  -2  31 8667.09 279.441   9
  -4   2  30 791.767 102.174   7
  -4   2  30 807.041 95.6946  14
  -4  -2  30 789.495 92.7061  15
  -4   2  30 829.657 82.1857   6
  -4  -2  30 942.926 116.793   9
  -4   2  29 1832.56 135.299  14
  -4   2  29 1660.97 134.516   7
  -4  -2  29 1891.30 133.647  15
  -4   2  29 1809.59 120.721   6
  -4  -2  29 1720.37 145.357   9
  -4  -2  28 1543.48 124.155  15
  -4   2  28 1245.73 119.418  14
  -4   2  28 1351.89 128.153   7
  -4   2  28 1388.81 111.131   6
  -4  -2  28 1571.71 144.619   9
  -4  -2  27 8.13647 75.4912   9
  -4  -2  27-25.9614 55.0202  15
  -4   2  27 32.6221 66.1928  14
  -4   2  27 52.5924 62.8986   7
  -4   2  27 29.3011 50.6015   6
  -4   2  26 4312.79 209.281   7
  -4   2  26 4258.84 198.322  14
  -4  -2  26 4025.95 191.481  15
  -4   2  26 4004.74 184.093   6
  -4  -2  26 4087.52 208.193   9
  -4   2  25 967.331 111.991   7
  -4   2  25 1022.80 105.718  14
  -4   2  25 846.657 96.7493   6
  -4  -2  25 1175.34 240.604   2
  -4  -2  25 1131.03 126.535   9
  -4  -2  25 951.577 104.131  15
  -4   2  24 6642.88 246.754  16
  -4   2  24 6125.07 494.761   2
  -4  -2  24 6505.28 236.695  15
  -4   2  24 6400.49 247.297   7
  -4   2  24 6576.07 235.717  14
  -4  -2  24 6063.39 526.266   2
  -4   2  24 6512.43 230.075   6
  -4  -2  24 6494.19 246.622   9
  -4  -2  23 2802.59 157.132  15
  -4  -2  23 2239.46 333.844   2
  -4   2  23 2956.40 171.188   7
  -4   2  23 3113.24 163.121  14
  -4  -2  23 2883.26 169.832  20
  -4   2  23 3164.94 170.783  16
  -4   2  23 2712.26 152.536   6
  -4   2  23 2485.12 315.574   2
  -4  -2  23 2667.83 160.941   9
  -4  -2  22 453.041 79.1395  15
  -4   2  22 666.285 89.1913  16
  -4  -2  22 681.983 90.0837  20
  -4  -2  22 528.407 168.935   2
  -4   2  22 628.956 77.3787   6
  -4   2  22 567.551 90.6925   7
  -4   2  22 554.006 83.0810  14
  -4  -2  22 507.975 95.3198   9
  -4   2  22 770.819 221.018   2
  -4  -2  21 2118.90 283.556   2
  -4  -2  21 2366.38 140.825  15
   4   2 -21 2558.94 436.505   4
  -4   2  21 2369.64 137.739  14
  -4   2  21 2304.43 143.467  16
  -4  -2  21 2505.34 150.032  20
  -4   2  21 2309.70 301.966   2
  -4   2  21 2340.21 144.458   7
  -4   2  21 2304.86 137.150   6
  -4  -2  21 2243.28 145.476   9
  -4  -2  20 80.3544 49.4175  20
  -4   2  20 137.750 54.1878   7
  -4   2  20 98.1274 46.7422  14
  -4   2  20 177.232 56.8538   6
  -4  -2  20 177.790 68.5672   9
  -4  -2  20 245.441 128.182   2
   4   2 -20 330.438 189.717   4
  -4  -2  20 158.071 63.0181  15
  -4   2  20 99.7994 51.8956  16
  -4   2  20 155.609 134.042   2
  -4  -2  19 5014.20 192.187  20
  -4   2  19 5206.48 193.105  16
  -4   2  19 5102.83 183.477  14
  -4  -2  19 4828.85 191.960   9
  -4  -2  19 5258.24 192.439  15
  -4  -2  19 4909.01 421.611   2
  -4   2  19 5139.72 198.324   7
  -4   2  19 5458.47 195.569   6
   4   2 -19 4999.14 530.979   4
  -4   2  19 5702.27 419.586   2
  -4   2  18 6444.10 200.782  14
  -4   2  18 6642.00 209.492  16
  -4  -2  18 6507.58 209.030  15
  -4   2  18 6451.20 439.057   2
  -4  -2  18 6163.92 205.959  20
  -4  -2  18 6557.93 455.205   2
  -4  -2  18 6202.32 205.869   9
  -4   2  18 6438.08 205.799   6
  -4   2  18 6044.85 207.082   7
  -4   2  17 4466.78 167.041  16
  -4  -2  17 4228.68 165.457  20
  -4   2  17 4768.28 176.763   7
  -4  -2  17 4390.97 166.704   9
  -4   2  17 4553.37 352.216   2
  -4  -2  17 4225.23 365.528   2
  -4  -2  17 4580.67 171.563  15
  -4   2  17 4365.17 166.225   6
  -4   2  17 4299.20 161.907  14
  -4  -2  16 22985.0 363.814  20
  -4   2  16 23606.1 368.244  16
  -4  -2  16 23198.9 349.022  14
  -4   2  16 23038.2 371.836   7
  -4   2  16 23725.7 758.093   2
  -4  -2  16 23917.6 369.288  15
  -4  -2  16 22749.8 810.747   2
  -4   2  16 23477.1 357.343  14
  -4   2  16 23813.5 369.502   6
  -4  -2  16 24194.0 365.342   9
  -4   2  15 879.039 149.959   2
  -4  -2  15 680.486 153.884   2
  -4  -2  14 919.414 176.608   2
  -4   2  14 1078.76 163.987   2
  -4   2  13 5391.22 320.223   2
  -4  -2  13 5160.54 364.302   2
  -4   2  12 1312.62 157.985   2
  -4  -2  12 1377.02 145.301   3
  -4  -2  12 1234.31 184.607   2
  -4  -2  11 7841.29 345.255   3
  -4   2  11 7898.04 345.162   2
  -4  -2  11 7146.25 408.005   2
  -4   2  10 113948. 1230.73   2
  -4  -2  10 113656. 1313.09   3
  -4  -2   9 10042.0 399.275   3
  -4   2   9 10021.4 302.917   1
  -4   2   9 9992.77 346.392   2
  -4  -2   8-64.5016 62.7841   3
  -4   2   8 14.5662 38.8700   2
  -4   2   8 69.1744 51.0184   1
  -4  -2   7 4740.37 285.928   3
  -4   2   7 4812.79 209.642   2
  -4   2   7 4998.84 247.062   1
  -4  -2   6 19760.2 582.061   3
  -4   2   6 20641.5 395.131   2
  -4   2   6 19306.9 504.474   1
  -4  -2   5 34803.4 776.283   3
  -4   2   5 35760.6 481.988   2
  -4   2   5 34125.9 688.446   1
  -4   2   4 16083.7 486.091   1
  -4  -2   4 16613.4 538.694   3
  -4   2   4 16812.1 308.551   2
  -4   2   3 85799.0 1142.40   1
  -4  -2   3 88693.2 1259.75   3
  -4   2   3 86898.1 673.419   2
  -4   2   2 10426.9 413.388   1
  -4  -2   2 10976.0 450.776   3
  -4   2   1 29726.7 708.948   1
  -4  -2   1 29394.7 750.303   3
  -4  -2   0 93734.5 1343.03   3
  -4   2   0 88901.5 1245.30   1
  -4  -2  -1 33568.8 817.809   3
  -4   2  -1 32704.9 779.744   1
   4   2   1 34470.4 784.480   4
  -4   2  -2 5049.23 320.086   1
  -4  -2  -2 4819.76 327.106   3
   4   2   2 5200.08 300.426   4
  -4   2  -3 15644.4 562.317   1
   4   2   3 16123.3 499.763   4
  -4  -2  -3 15341.4 574.010   3
  -4  -2  -4 2614.78 248.027   3
  -4   2  -4 2655.68 247.713   1
   4   2   4 2563.65 197.189   4
  -4   2  -5 3708.39 298.863   1
  -4  -2  -5 4246.78 321.685   3
   4   2   5 4082.41 237.001   4
  -4   2  -6 2512.00 249.475   1
  -4  -2  -6 2430.29 263.447   3
   4   2   6 2626.54 181.784   4
  -4  -2  -7 6150.87 394.353   3
   4   2   7 6065.44 243.060   4
  -4   2  -7 5696.12 375.868   1
  -4  -2  -8 81.6854 80.0975   3
  -4   2  -8 16.5226 92.3229   1
  -4   2  -9 13133.9 594.171   1
  -4  -2  -9 14012.2 610.337   3
  -4   2 -10 8242.19 483.909   1
  -4  -2 -10 8162.11 479.126   3
  -4  -2 -11 4977.29 378.371   3
  -4   2 -11 4415.98 371.283   1
  -4  -2 -12 15894.5 701.800   3
  -4   2 -12 13859.7 662.351   1
  -4   2 -13 7317.28 508.593   1
   4  -2  13 7911.57 216.638   5
   4   2  13 8350.08 228.530   7
  -4  -2 -13 7772.39 504.115   3
   4   2  13 8214.09 224.680   5
   4   2  13 8503.36 222.561   6
   4   2  14 555.314 79.0022   5
   4  -2  14 642.192 77.2407   5
   4  -2  14 655.941 66.4342  15
  -4  -2 -14 535.887 160.957   3
   4   2  14 513.093 67.5277   6
   4   2  14 459.577 66.3517   7
  -4   2 -15 22632.3 929.815   1
   4   2  15 24094.0 353.612  17
   4   2  15 24477.5 397.792   6
  -4  -2 -15 24595.4 943.142   3
   4   2  15 24264.5 408.034   5
   4   2  15 24077.4 409.651   7
   4  -2  15 24178.4 397.842   5
   4  -2  15 24898.1 360.176  15
   4   2  16 3767.92 174.681   7
  -4   2 -16 3018.26 366.362   1
  -4  -2 -16 3558.22 369.854   3
   4  -2  16 3933.80 150.636  15
   4   2  16 3887.51 176.517   5
   4   2  16 3712.21 146.890  17
   4  -2  16 3688.39 166.223   5
   4   2  16 3872.94 166.441   6
   4  -2  16 3842.67 139.030   9
   4  -2  17 8820.99 259.299   5
   4   2  17 9010.26 269.163   5
   4  -2  17 8897.59 226.621  15
  -4   2 -17 7974.22 587.205   1
   4   2  17 8234.62 224.405  17
   4   2  17 8257.61 258.528   7
   4   2  17 8621.26 248.810   6
   4  -2  17 8845.71 215.110   9
   4   2  18 183.933 51.7360   6
   4   2  18 150.129 50.4790  17
   4  -2  18 240.446 51.7476  15
   4   2  18 195.196 73.3924   5
  -4   2 -18 159.993 123.660   1
   4  -2  18 221.622 68.6155   5
   4   2  18 175.279 62.1782   7
   4  -2  19 4679.55 172.133  15
   4   2  19 4442.40 187.952   6
   4  -2  19 4698.17 202.609   5
   4   2  19 4434.46 177.522  17
   4   2  19 4642.83 212.769   5
   4   2  19 4433.76 203.893   7
   4   2  20 5720.52 234.444   7
   4   2  20 5487.02 201.520  17
   4   2  20 5840.93 240.485   5
   4  -2  20 5834.31 192.967  15
   4  -2  20 5618.19 229.332   5
   4   2  20 5517.77 210.320   6
   4   2  21 226.679 56.6600  17
   4   2  21 277.060 88.7563   5
   4   2  21 116.816 52.2512   6
   4  -2  21 250.286 82.6981   5
   4   2  21 156.507 73.0411   7
   4  -2  22 10364.4 315.913   5
   4   2  22 10673.8 326.871   7
   4   2  22 11185.0 340.922   5
   4   2  22 10675.4 289.296   6
   4  -2  23 5259.61 239.209  17
   4  -2  23 5230.82 236.608   5
   4   2  23 5517.78 241.380   7
   4   2  23 5701.70 211.845   6
   4   2  23 5720.92 253.422   5
   4   2  24 98.2135 51.2935   6
   4  -2  24 75.5704 75.3203  17
   4   2  24 53.5674 73.1271   7
   4   2  24 95.5771 85.1708   5
   4  -2  24 78.2392 78.9338   5
   4  -2  25 3304.30 198.889  17
   4  -2  25 3765.06 207.124   5
   4   2  25 3461.06 204.635   5
   4   2  25 3423.97 196.829   7
   4   2  25 3657.98 163.903   6
   4  -2  26 3239.74 193.250  17
   4   2  26 3247.22 189.366   7
   4  -2  26 3118.33 187.323   5
   4   2  26 3359.92 200.874   5
   4  -2  27 2138.22 158.964   5
   4   2  27 2019.85 159.565   5
   4   2  27 1885.48 145.384   7
   4  -2  27 2005.17 153.726  17
   4   2  28 466.144 85.2790   7
   4  -2  28 579.224 97.8873  17
   4  -2  28 544.880 94.5916   5
   4   2  28 430.873 90.4159   5
   4   2  29 503.275 83.6609   7
   4   2  29 371.123 81.1096   5
   4  -2  29 401.173 83.7890   5
   4  -2  29 380.897 82.4428  17
   4  -2  30 1527.73 121.675   5
   4  -2  30 1667.90 129.321  17
   4   2  30 1539.04 117.327   7
   4   2  30 1717.19 131.576   5
   4  -2  31 12.4409 48.0604  17
   4   2  31 68.5680 55.3631   5
   4   2  31-9.43208 46.5572   7
   4  -2  31 90.3632 56.6033   5
   4  -2  32 631.596 76.0121   5
   4   2  32 656.362 78.9361   5
   4  -2  32 716.620 82.0303  17
   4   2  32 695.581 71.6907   7
   4  -2  33 848.431 75.8439   5
   4   2  33 1070.38 79.8627   7
   4   2  33 972.308 80.9526   5
   4  -2  33 1203.10 92.4761  17
   4  -2  34 158.039 43.2367  17
  -4   4  33 8743.37 213.495   7
  -4  -4  33 7928.50 188.712  15
  -4  -4  32 976.806 79.6987  15
  -4   4  32 1112.22 89.5875   7
  -4  -4  31 326.539 59.7973  15
  -4   4  31 258.554 58.5094   7
  -4   4  31 189.966 48.7289   6
  -4   4  30 1667.74 118.805   7
  -4   4  30 1809.16 115.335   6
  -4  -4  30 1763.22 117.037  15
  -4  -4  30 1697.83 124.111   9
  -4   4  29 9485.81 280.278   7
  -4  -4  29 9067.26 265.221  15
  -4   4  29 9476.45 267.508   6
  -4  -4  29 9400.00 276.866   9
  -4  -4  28 12976.3 327.161  15
  -4   4  28 12707.5 335.514   7
  -4   4  28 13265.4 328.718   6
  -4  -4  28 13578.3 341.606   9
  -4   4  28 12961.4 279.266  14
  -4  -4  27 69.0822 73.8161   9
  -4   4  27 118.372 65.8228  16
  -4  -4  27 86.2173 67.0923  15
  -4   4  27 89.9685 62.8951   7
  -4   4  27 45.0344 46.6037  14
  -4   4  27 31.2288 49.6876   6
  -4  -4  26 109.862 81.8012   9
  -4   4  26 178.800 59.7361  14
  -4   4  26 69.8283 51.5423   6
  -4  -4  26 118.705 74.1500  15
  -4   4  26 9.95811 64.3879   7
  -4   4  26 90.8534 64.0798  16
  -4  -4  25 13.7552 82.0186   9
  -4  -4  25 50.0048 65.0601  15
  -4   4  25 12.3906 47.6954  14
  -4   4  25 13.5209 70.5743   7
  -4   4  25 58.0920 63.7185  16
  -4   4  25 31.5255 57.6391   6
  -4  -4  24 3005.02 178.887  15
  -4  -4  24 2651.26 147.309  11
  -4   4  24 3016.17 174.470  16
  -4   4  24 2668.06 174.749   7
  -4   4  24 2572.41 145.521  14
  -4   4  24 2893.65 175.773   6
  -4  -4  24 2702.78 181.854   9
  -4   4  23 2245.45 156.965  16
  -4  -4  23 2364.57 165.959  15
  -4   4  23 1997.43 156.807   7
  -4   4  23 2301.75 139.797  14
  -4  -4  23 2252.79 169.460   9
  -4  -4  23 2427.10 145.527  11
  -4   4  23 2414.06 163.767   6
  -4   4  22 59.6311 60.3487  16
  -4   4  22 22.2271 73.0274   7
  -4  -4  22 40.6022 68.4188  15
  -4   4  22 83.4705 52.8529  14
  -4  -4  22 61.0940 48.4772  11
  -4  -4  22-11.7079 85.3794   9
  -4   4  22 18.2649 60.0745   6
  -4   4  21 231.781 58.2670  14
  -4   4  21 193.940 70.9538  16
  -4   4  21 161.035 71.8103   7
  -4  -4  21 256.573 101.336   9
  -4  -4  21 195.876 58.3225  11
  -4  -4  21 149.296 75.9568  15
  -4   4  21 199.904 75.8877   6
  -4  -4  20 317.235 72.8761  20
  -4   4  20 346.473 82.6318  16
  -4   4  20 304.187 62.9422  14
  -4  -4  20 359.790 104.601   9
  -4  -4  20 274.372 81.6229  15
  -4   4  20 309.690 79.3715   7
  -4  -4  20 311.317 69.0942  11
   4   4 -20 94.7223 163.569   4
  -4   4  20 365.392 83.0997   6
  -4  -4  19 807.743 93.7727  11
  -4   4  19 745.368 100.052  16
  -4  -4  19 697.635 77.7260   5
  -4   4  19 719.244 93.1548   7
  -4   4  19 756.298 86.4003  14
  -4  -4  19 883.783 106.253  15
  -4  -4  19 708.550 115.015   9
  -4  -4  19 787.957 92.2069  20
  -4   4  19 842.362 103.978   6
   4   4 -19 536.006 284.743   4
  -4  -4  18 285.224 66.6069  20
  -4   4  18 379.628 68.7135  14
  -4  -4  18 257.079 60.4842  11
  -4   4  18 248.237 80.2009  16
  -4   4  18 238.045 69.1506   7
  -4  -4  18 354.376 80.8176  15
  -4  -4  18 325.207 61.9966   5
  -4  -4  18 326.989 93.9457   9
  -4   4  18 263.045 76.5473   6
  -4   4  17 2662.74 164.932  16
  -4   4  17 2463.60 154.968   6
  -4   4  17 2603.16 145.983  14
  -4   4  17 2292.07 143.115   7
  -4  -4  17 2568.82 133.315   5
  -4  -4  17 2373.91 143.720  20
  -4  -4  17 2641.79 158.678  15
  -4  -4  17 2584.85 148.939  11
  -4  -4  17 2514.35 163.613   9
  -4   4  16 155.960 70.8108  16
  -4  -4  16 169.103 54.4243  15
  -4   4  16 155.458 59.6992  14
  -4   4  16 120.413 62.6532   7
  -4  -4  16 252.230 87.8269   9
  -4  -4  16 110.917 49.0653  20
  -4  -4  16 85.7325 50.6952  11
   4   4 -16 198.925 165.371   4
  -4   4  16 131.527 60.2691   6
  -4   4  15 327.469 79.1009  16
  -4  -4  15 333.009 85.6285   9
  -4   4  15 284.510 64.0341  14
  -4  -4  15 427.863 72.9202  15
  -4   4  15 216.990 58.2290   7
  -4  -4  15 245.450 56.6398  11
  -4  -4  15 257.732 58.9686  20
   4   4 -15 230.528 133.807   4
  -4   4  15 260.697 67.0967   6
  -4   4  14 95.6413 63.7140  16
  -4  -4  14 148.038 53.6147  15
  -4  -4  14 112.111 69.3663   9
  -4   4  14 77.2066 51.9450   7
  -4  -4  14 150.442 51.8138  11
  -4  -4  14 72.7512 44.1074  20
  -4   4  14 99.9676 55.1952   6
  -4  -4  13 34.4044 39.2459  20
  -4  -4  13 92.1445 66.4588   9
  -4  -4  13 18.7373 47.1868  15
  -4   4  13 41.4864 59.1083  16
  -4   4  13 47.7901 48.1229   7
  -4  -4  13 72.6673 48.3887  11
  -4  -4  13 98.3389 34.2056  10
   4   4 -13 184.981 148.044   4
  -4   4  13 17.5381 41.8074   6
  -4  -4  12 978.533 91.1973  11
  -4  -4  12 957.869 82.8304  20
  -4  -4  12 838.476 83.5928  15
  -4   4  12 866.431 106.313  16
  -4   4  12 796.609 82.3665   7
  -4   4  12 870.668 91.3231   6
  -4  -4  12 822.954 79.0830  10
  -4  -4  12 888.088 106.749   9
   4   4 -12 918.605 258.550   4
  -4   4  11 686.236 79.8245   7
  -4  -4  11 659.253 74.1445  15
   4   4 -11 738.438 244.414   4
  -4  -4  11 775.192 98.5530   9
  -4  -4  11 631.361 78.9276  11
  -4  -4  11 571.197 62.5664  20
  -4   4  11 615.381 72.9205   6
  -4  -4  11 656.464 70.8711  10
  -4  -4  10 6891.63 198.830  20
  -4  -4  10 7437.30 219.340  15
  -4   4  10 7143.19 216.115   7
  -4  -4  10 7473.86 230.785  11
  -4   4  10 7227.94 219.090   6
   4   4 -10 7304.84 655.984   4
  -4  -4  10 7520.09 217.296  10
  -4  -4   9 766.954 65.4480  20
  -4   4   9 836.833 79.6473   6
  -4  -4   9 876.375 80.3541  15
  -4  -4   9 746.012 175.405   3
   4  -4  -9 762.505 97.3891  19
  -4   4   9 847.163 80.6699   8
  -4   4   9 728.913 74.8572   7
  -4  -4   9 818.543 86.6914  11
  -4  -4   9 819.510 79.2132  10
   4   4  -9 874.142 258.150   4
  -4  -4   8 6925.87 479.387   3
  -4  -4   8 7199.78 208.358  15
   4  -4  -8 7098.67 259.354  19
  -4  -4   8 7274.36 227.358  11
  -4   4   8 6578.72 197.537   6
   4   4  -8 7389.71 624.620   4
  -4  -4   8 6613.93 207.598  10
  -4   4   8 7194.05 214.245   8
  -4  -4   7 321.126 63.9766  11
   4  -4  -7 245.452 55.2120  19
  -4  -4   7 344.999 141.389   3
  -4   4   7 371.386 57.9547   8
  -4  -4   7 419.676 56.5650  15
   4  -4  -7 267.686 44.0301  10
  -4  -4   7 297.206 55.1922  10
   4   4  -7 448.491 222.279   4
  -4   4   7 360.460 51.8600   6
   4  -4  -6 1959.78 130.786  19
  -4  -4   6 1614.29 246.518   3
  -4  -4   6 2079.99 122.568  10
  -4   4   6 2026.83 118.088   8
  -4   4   6 2123.30 110.019   6
  -4  -4   6 1895.40 119.443  11
   4  -4  -6 1891.53 107.650  10
   4   4  -6 1749.92 356.814   4
   4  -4  -5 141.346 40.4180  19
  -4   4   5 116.936 41.9722   8
  -4  -4   5 76.6229 100.112   3
  -4   4   5 205.009 88.5385   1
  -4  -4   5 120.245 46.5368  10
  -4  -4   5 49.5963 43.6293  11
   4  -4  -5 46.9889 33.0536  10
   4   4  -5 311.415 206.673   4
  -4  -4   4 1058.98 197.726   3
   4  -4  -4 990.508 90.9410  19
  -4   4   4 826.954 169.094   1
  -4  -4   4 1059.77 90.3210  11
  -4  -4   4 1105.25 96.5540  10
  -4   4   4 1118.14 96.1250   8
   4  -4  -4 998.587 78.5654  10
   4   4  -4 1049.82 253.215   4
  -4   4   3 226.969 57.4944   8
  -4  -4   3 365.283 154.957   3
  -4  -4   3 362.156 60.5775  11
  -4   4   3 160.256 97.7621   1
   4  -4  -3 224.979 47.7986  19
   4  -4  -3 183.957 39.6525  10
  -4  -4   3 254.174 62.7785  10
   4  -4  -2 16181.6 327.911  19
  -4  -4   2 16283.7 754.246   3
  -4   4   2 16837.3 345.921   8
  -4   4   2 16380.1 672.971   1
  -4  -4   2 17262.0 356.823  10
  -4  -4   2 16972.9 344.820  11
   4   4  -2 16043.8 840.582   4
   4  -4  -2 16996.6 324.963  10
  -4   4   1 671.117 172.622   1
  -4   4   1 726.482 83.9069   8
   4  -4  -1 738.566 74.7525  19
  -4  -4   1 714.287 79.6944  11
  -4  -4   1 869.116 209.013   3
   4  -4  -1 885.181 79.3028  10
  -4  -4   1 864.730 91.3390  10
   4   4  -1 906.088 212.345   4
   4  -4   0 11960.2 275.651  19
  -4  -4   0 11648.7 289.920  11
  -4   4   0 11880.7 297.352   8
  -4   4   0 11400.0 586.627   1
   4   4   0 11271.8 679.433   4
   4  -4   0 11599.1 271.382  10
  -4  -4   0 12017.6 305.059  10
  -4  -4   0 11967.6 658.272   3
   4  -4   1 702.533 73.9597  19
  -4  -4  -1 550.088 146.365   3
  -4   4  -1 783.649 178.891   1
  -4  -4  -1 750.766 83.4654  11
  -4   4  -1 720.235 85.6323   8
   4  -4   1 666.026 73.7340  10
  -4  -4  -1 776.890 90.1498  10
   4   4   1 853.716 216.837   4
  -4  -4  -2 1683.00 272.878   3
  -4   4  -2 2134.53 267.364   1
   4  -4   2 1811.51 110.005  19
   4  -4   2 1780.93 155.397  15
   4  -4   2 1974.05 103.802  11
  -4  -4  -2 1838.22 120.259  11
  -4  -4  -2 1889.26 132.824  10
   4   4   2 2070.12 300.650   4
  -4   4  -2 1870.37 128.584   8
  -4   4  -3 1152.64 210.644   1
  -4  -4  -3 1208.77 104.455  11
   4  -4   3 1314.27 128.560  15
  -4  -4  -3 1237.45 250.116   3
  -4   4  -3 1273.45 110.537   8
   4  -4   3 1356.81 90.1800  11
   4  -4   3 1249.93 91.2192  19
  -4  -4  -3 1201.08 111.819  10
   4  -4   4 13157.5 287.270  19
  -4  -4  -4 13740.2 723.444   3
   4  -4   4 11631.6 350.130  15
  -4   4  -4 13209.5 330.366   8
   4  -4   4 12855.7 275.124  11
  -4  -4  -4 13205.8 315.920  11
   4   4   4 13600.9 691.055   4
  -4   4  -4 13835.9 706.647   1
   4   4   4 12513.5 281.140   6
  -4   4  -5 1881.40 135.620   8
   4  -4   5 1670.21 136.907  15
   4   4   5 1922.57 278.224   4
   4  -4   5 1716.28 109.712  19
   4  -4   5 1840.66 110.664  11
  -4  -4  -5 1588.84 115.588  11
  -4   4  -5 1579.32 245.811   1
   4   4   5 1649.93 109.996   6
  -4  -4  -5 1945.18 300.507   3
   4  -4   6 2251.20 122.010  19
  -4   4  -6 2511.87 328.973   1
   4  -4   6 1994.58 142.732  15
  -4  -4  -6 1863.90 275.229   3
  -4   4  -6 2246.70 145.872   8
  -4  -4  -6 1993.97 130.488  11
   4  -4   6 2222.42 125.874  11
   4   4   6 2192.01 128.343   6
   4  -4   7 288.740 48.9033  19
   4   4   7 267.076 60.1115   6
  -4   4  -7 240.723 57.9945   8
   4  -4   7 145.305 55.7874  15
  -4  -4  -7 35.3521 89.3631   3
   4  -4   7 241.091 56.3718  11
  -4   4  -7 163.228 131.307   1
  -4  -4  -7 196.243 54.3533  11
   4  -4   8 1593.76 105.599  19
   4  -4   8 1440.62 118.145  15
  -4  -4  -8 1149.51 213.995   3
   4  -4   8 1567.36 111.101  11
  -4   4  -8 1465.14 265.187   1
  -4   4  -8 1518.02 126.924   8
   4   4   8 1553.82 118.983   6
  -4  -4  -8 1400.16 117.709  11
   4  -4   9 851.036 78.1305  19
   4  -4   9 781.045 87.3557  15
   4   4   9 651.899 74.7808   7
  -4  -4  -9 806.193 83.1055  11
   4  -4   9 786.738 89.2497  11
  -4   4  -9 747.406 244.391   1
  -4   4  -9 832.211 103.236   8
   4   4   9 682.352 87.6664   6
  -4  -4  -9 382.897 122.202   3
   4   4  10 119.664 66.3162   5
  -4   4 -10 84.7736 113.566   1
  -4   4 -10 108.418 57.3648   8
   4  -4  10 193.136 56.4174  11
   4  -4  10 179.389 61.5999  15
   4   4  10 152.043 61.9875   6
  -4  -4 -10-27.2945 81.1659   3
   4   4  10 212.018 56.6111   7
  -4  -4 -10 184.886 46.8418  11
   4  -4  10 199.456 42.8665  19
   4   4  11 823.149 105.283   5
   4   4  11 752.230 81.2065   7
   4  -4  11 786.934 73.2531  19
   4  -4  11 990.260 102.047  15
   4  -4  11 896.459 97.0899  11
  -4  -4 -11 858.854 90.3134  11
  -4   4 -11 694.426 93.1930   8
  -4   4 -11 995.573 255.641   1
   4   4  11 843.697 94.6943   6
  -4   4 -12-50.0441 55.0085   8
   4  -4  12 38.1606 53.6848  15
   4   4  12-1.78516 72.1677   5
   4   4  12 167.347 63.4070   6
   4   4  12 76.3555 44.5715   7
   4  -4  12 21.6470 65.9231   5
   4  -4  12-20.4858 50.9961  11
  -4  -4 -12-25.7054 30.3978  11
  -4   4 -12-87.2893 113.240   1
  -4   4 -13 44.8606 55.2501   8
   4  -4  13 45.7016 55.4811  15
   4   4  13 44.5545 74.1671   5
   4  -4  13 43.2860 44.2571  11
   4   4  13 65.7423 51.5635   7
   4  -4  13 29.6451 62.0192   5
   4   4  13 4.97609 55.8682   6
   4   4  14 2900.28 180.158   5
   4   4  14 3132.13 164.674   7
   4  -4  14 2850.21 170.476   5
  -4   4 -14 3330.04 431.785   1
   4  -4  14 3313.87 171.473  15
  -4   4 -14 3006.71 179.581   8
   4   4  14 2956.36 173.119   6
  -4   4 -15 1312.34 131.491   8
   4   4  15 1593.88 141.581   5
   4  -4  15 1557.87 125.778  15
   4   4  15 1369.00 116.504   7
   4  -4  15 1327.68 126.764   5
  -4   4 -15 1612.82 306.572   1
   4   4  15 1351.89 127.292   6
   4   4  16 290.834 82.2649   6
  -4   4 -16 398.439 85.1449   8
   4  -4  16 474.336 85.3278  15
   4   4  16 450.258 101.820   5
  -4   4 -16 665.020 228.386   1
   4   4  16 323.576 78.3898   7
   4  -4  16 439.036 92.5756   5
   4  -4  17 276.226 87.9676   5
  -4   4 -17 307.323 139.123   1
  -4   4 -17 427.948 92.9557   8
   4  -4  17 297.161 75.6528  15
   4   4  17 136.811 73.3960   6
   4   4  17 216.144 93.2325   5
   4   4  17 195.701 64.0151   7
   4   4  18-14.4049 68.0472   6
   4  -4  18 76.4067 57.1267  15
   4   4  18 21.8360 80.0653   5
   4   4  18 55.7145 56.2677   7
   4  -4  18-15.4287 84.2742   5
   4   4  19 1118.82 118.785   7
   4  -4  19 1376.14 110.854  17
   4  -4  19 1241.52 132.889   5
   4  -4  19 1175.59 113.717  15
   4   4  19 1253.20 137.438   5
   4   4  19 1364.31 132.434   6
   4  -4  20 956.682 122.472   5
   4  -4  20 1104.92 101.671  17
   4  -4  20 959.694 104.771  15
   4   4  20 1170.88 120.207   7
   4   4  20 1080.45 133.502   5
   4   4  20 874.364 109.405   6
   4   4  21 3024.54 192.560   5
   4  -4  21 2733.47 159.068  15
   4  -4  21 2633.05 154.134  17
   4   4  21 2657.66 170.176   7
   4   4  21 2843.87 173.934   6
   4  -4  21 2838.13 177.092   5
   4   4  22 2569.36 165.914   7
   4  -4  22 2667.34 154.143  17
   4  -4  22 2570.49 151.196  15
   4   4  22 2548.01 175.629   5
   4  -4  22 2768.29 176.076   5
   4   4  22 2708.17 168.772   6
   4  -4  23 1444.54 133.502   5
   4  -4  23 1451.03 114.554  17
   4  -4  23 1542.99 118.722  15
   4   4  23 1396.67 139.238   5
   4   4  23 1461.81 128.245   7
   4   4  23 1490.29 127.036   6
  -4  -4 -23 1143.16 140.510  10
   4   4  24 28.2804 50.4277   6
   4  -4  24 56.5814 45.3884  17
   4  -4  24 56.6010 46.9356  15
   4   4  24 7.27154 73.8790   5
   4   4  24-7.62503 56.0980   7
   4  -4  24 21.8514 63.5905   5
   4   4  25 451.943 73.9777   6
   4  -4  25 513.507 71.5455  17
   4   4  25 494.537 83.6978   7
   4  -4  25 368.583 63.1694  15
   4  -4  25 466.483 84.9116   5
   4   4  26 1157.54 106.787   7
   4  -4  26 1112.74 96.0419  17
   4  -4  26 977.975 104.385   5
   4   4  26 1234.99 100.980   6
   4  -4  27 20.6601 36.4501  17
   4  -4  27 21.9143 54.0741   5
   4   4  27 67.7092 48.8814   7
   4   4  27 47.7042 36.1637   6
   4  -4  28 58.2095 45.5282   5
   4   4  28 86.6383 43.8461   7
   4  -4  28 52.7241 37.4143  17
   4   4  28 38.1174 34.3922   6
   4   4  29 2553.88 125.832   7
   4  -4  29 2332.22 111.729  17
   4   4  29 2513.56 107.740   6
   4  -4  29 2398.94 122.374   5
   4  -4  30 1667.66 92.1641   5
   4   4  30 1560.44 93.1575   7
  -4  -6  27 467.971 49.1435  15
   4  -6 -27 428.478 95.4820  12
  -4   6  27 330.263 43.9713   6
  -4   6  26 436.449 53.5898   6
  -4  -6  26 432.197 53.5745  15
  -4  -6  25 1210.70 86.8226  15
  -4   6  25 1063.93 81.7795  16
  -4   6  25 1159.50 86.8412   6
   4   6 -24 944.583 117.140   8
  -4  -6  24 1189.71 90.8029  15
  -4   6  24 1051.34 87.2200  16
  -4   6  24 1134.80 91.0448   6
  -4   6  24 1134.44 76.9025   7
  -4  -6  23 55.3177 44.1971  15
   4   6 -23 92.6845 65.3798   8
  -4   6  23-24.3769 25.3320   7
  -4   6  23 21.1133 41.4920  16
  -4   6  23 78.8195 43.6723   6
  -4   6  22 93.6704 46.4288   6
   4   6 -22 30.9575 71.6620   8
  -4  -6  22 213.504 53.0855  15
  -4   6  22 136.748 52.3418  16
  -4  -6  22 113.724 49.5597  11
  -4   6  21 12.3970 47.6397  16
  -4  -6  21-0.71664 43.5634  15
   4   6 -21-132.350 81.3946   8
  -4  -6  21-6.98754 45.9868  11
  -4   6  21 17.1511 38.3217   6
  -4  -6  20 3702.59 172.240  15
  -4  -6  20 3427.55 170.171  11
  -4   6  20 3428.46 170.082   6
   4   6 -20 3219.13 221.195   8
  -4   6  20 3447.21 170.480  16
  -4   6  19 140.063 65.0769  16
  -4  -6  19 246.445 64.2333  15
  -4  -6  19 175.115 53.4047   5
   4   6 -19 237.193 81.7541   8
  -4  -6  19 110.908 56.4401  11
  -4   6  19 137.799 60.1087   6
  -4  -6  18 1073.70 89.2042  19
  -4  -6  18 1289.65 110.085  15
  -4   6  18 1197.09 115.917  16
  -4  -6  18 1096.27 92.4047   5
  -4  -6  18 1097.22 109.896  11
   4   6 -18 962.280 133.971   8
  -4   6  18 1188.44 108.455   6
  -4   6  17-33.5743 46.3023   6
  -4   6  17 26.9099 64.0980  16
  -4  -6  17 19.3415 49.2844   5
  -4  -6  17 85.9908 57.0535  15
  -4  -6  17 39.3255 35.3966  19
  -4  -6  17 9.74357 54.0460  11
  -4  -6  16 2133.87 137.033  15
  -4  -6  16 2056.91 129.822   5
  -4   6  16 2047.76 154.518  16
  -4  -6  16 1978.13 128.680  19
  -4  -6  16 1803.44 139.059  11
  -4   6  16 1974.93 136.390   6
  -4  -6  15 975.994 99.4203  19
  -4   6  15 1135.32 97.2606  14
  -4  -6  15 1096.99 101.072  15
  -4   6  15 1082.05 120.707  16
  -4  -6  15 1072.01 113.658  11
  -4   6  15 1127.65 103.645   6
  -4  -6  14 64.7275 44.8087  19
  -4   6  14 65.9180 47.2513  14
  -4   6  14-19.4713 71.1868  16
  -4  -6  14 73.6708 47.2895  15
  -4  -6  14 63.7076 55.3462  11
  -4   6  14 14.1987 40.5826   6
  -4  -6  13 161.823 58.0528  19
  -4  -6  13 296.638 67.7359  15
  -4   6  13 166.955 46.7424   6
  -4   6  13 128.503 57.8216  14
  -4  -6  13 116.204 69.3498  11
  -4   6  13 102.158 80.1286  16
  -4  -6  12 1162.57 105.920  15
  -4   6  12 1173.36 140.491  16
  -4  -6  12 1243.74 124.645  11
  -4  -6  12 1155.67 112.390  19
  -4   6  12 1095.79 102.074   6
  -4  -6  11 399.129 79.6780  19
  -4   6  11 512.421 111.752  16
  -4  -6  11 439.468 70.0963  15
  -4  -6  11 339.463 80.7845  11
  -4   6  11 427.375 68.9428   6
  -4  -6  10 18497.6 427.144  11
  -4   6  10 19413.6 502.636  16
  -4  -6  10 19596.3 436.857  19
  -4  -6  10 20124.6 431.770  10
   4  -6 -10 19058.7 393.748  10
   4  -6  -9 120.791 75.3172  12
  -4  -6   9 240.755 70.9080  19
  -4  -6   9 262.892 75.1791  11
   4  -6  -9 256.274 58.5025  10
  -4  -6   9 217.893 69.1235  10
  -4  -6   8 1902.56 147.384  11
  -4   6   8 2137.66 140.750   8
  -4  -6   8 1969.46 148.210  19
   4  -6  -8 2075.60 166.498  12
   4  -6  -8 1922.80 134.189  10
  -4  -6   8 2043.21 151.527  10
  -4  -6   7 101.747 64.5590  19
  -4   6   7 116.375 62.3489   8
  -4  -6   7 122.301 60.4199  11
   4  -6  -7-66.6069 58.7709  12
   4  -6  -7 28.7972 41.0299  10
  -4  -6   7 32.1373 53.9393  10
  -4   6   6 8682.64 286.628   8
  -4  -6   6 9276.28 309.231  19
   4  -6  -6 8414.50 276.392  10
  -4  -6   6 8974.18 306.384  10
  -4  -6   6 8475.49 290.234  11
  -4  -6   5 145.403 65.2488  19
   4  -6  -5 83.4593 63.2064  19
  -4   6   5 98.6940 59.9460   8
  -4  -6   5 56.3911 59.3609  11
   4  -6  -5 96.6953 51.4079  10
  -4  -6   5 23.4846 62.9539  10
  -4  -6   4 1421.76 132.536  19
  -4   6   4 1572.44 137.454   8
   4  -6  -4 1592.69 144.784  19
  -4  -6   4 1377.26 128.066  11
  -4  -6   4 1500.86 137.476  10
  -4   6   3 3489.03 197.920   8
   4  -6  -3 3681.30 205.839  19
  -4  -6   3 3455.31 185.847  11
  -4  -6   3 3839.96 211.181  10
  -4  -6   3 3750.04 199.304  19
  -4  -6   2 6782.22 271.579  19
  -4   6   2 7195.18 285.440   8
   4  -6  -2 6904.28 274.489  19
  -4  -6   2 6468.32 252.816  11
  -4  -6   2 6671.00 278.828  10
  -4   6   1 1108.53 130.524   8
  -4  -6   1 884.047 105.258  11
   4   6  -1 1249.38 120.004   8
   4  -6  -1 1214.48 123.337  19
  -4  -6   1 1048.95 124.656  10
  -4  -6   1 1155.97 121.159  19
   4  -6   0 1578.11 136.216  19
  -4   6   0 1716.84 156.249   8
  -4  -6   0 1468.58 136.257  19
   4   6   0 1755.88 136.034   8
  -4  -6   0 1581.17 133.723  11
  -4  -6   0 1486.55 145.397  10
  -4   6  -1 1903.09 163.893   8
  -4  -6  -1 1671.82 133.893  11
   4  -6   1 1663.81 134.542  19
  -4  -6  -1 2065.10 166.080  10
  -4  -6  -1 1865.65 154.490  19
  -4   6  -2 124.598 78.3429   8
  -4  -6  -2 166.750 78.3174  10
   4  -6   2 166.708 57.7770  19
  -4  -6  -2 215.989 69.5223  11
  -4  -6  -2 169.333 67.2802  19
   4  -6   3 15478.6 387.964  19
  -4   6  -3 15371.7 437.575   8
   4  -6   3 14310.8 331.978  11
  -4  -6  -3 15604.9 378.234  11
  -4  -6  -3 14487.9 428.218  19
  -4  -6  -3 15827.1 437.676  10
   4  -6   4 12583.3 348.430  19
  -4   6  -4 12521.1 398.388   8
  -4  -6  -4 12528.0 338.794  11
  -4  -6  -4 12241.3 403.677  19
   4  -6   4 12255.7 314.083  11
  -4  -6  -4 12223.6 391.496  10
  -4  -6  -5 8456.15 346.171  19
  -4   6  -5 9668.79 351.424   8
   4  -6   5 8988.48 294.074  19
   4  -6   5 9085.48 274.802  11
  -4  -6  -5 9022.39 286.008  11
   4   6   5 8500.55 254.559   6
  -4  -6  -5 8947.81 339.452  10
  -4   6  -6 9758.84 355.953   8
   4  -6   6 9587.71 299.963  19
   4   6   6 8684.20 264.304   6
   4  -6   6 8826.74 275.418  11
  -4  -6  -6 9190.85 284.434  11
  -4  -6  -6 8703.14 358.275  19
  -4  -6  -6 8971.84 340.009  10
  -4  -6  -7 222.319 80.7945  19
   4  -6   7 304.201 66.4611  11
  -4   6  -7 283.986 93.8160   8
   4   6   7 209.980 60.2863   6
   4  -6   7 217.997 62.9473  19
  -4  -6  -7 427.426 69.8736  11
  -4  -6  -7 145.373 83.6971  10
   4   6   8 71.4381 50.5247   6
  -4  -6  -8-49.4886 61.2615  19
  -4  -6  -8 82.1880 42.6884  11
   4  -6   8 43.5949 46.2685  19
   4  -6   8 92.4182 51.0808  11
  -4  -6  -8 37.5474 69.9362  10
  -4   6  -8 97.3363 85.1461   8
   4  -6   9 1161.53 104.791  19
  -4   6  -9 1481.22 149.547   8
   4  -6   9 1358.43 119.332  11
   4   6   9 1406.35 118.306   6
  -4  -6  -9 1585.08 156.740  10
  -4   6 -10 921.259 129.644   8
   4  -6  10 1043.13 109.043  11
   4   6  10 1071.77 104.930   6
  -4  -6 -10 980.996 129.007  10
  -4   6 -11 499.453 101.597   8
   4   6  11 396.013 74.8886   6
   4  -6  11 576.275 99.6549   5
  -4  -6 -11 457.008 96.3579  10
   4  -6  12 6748.93 257.780   5
   4   6  12 6445.30 244.403   6
  -4  -6 -12 6676.38 288.797  10
  -4   6 -12 6571.38 287.891   8
   4   6  13 2803.81 165.632   6
  -4   6 -13 2576.43 183.129   8
   4  -6  13 2667.24 169.027   5
  -4  -6 -13 2447.49 177.675  10
   4  -6  14 62.4872 66.9217   5
   4   6  14 40.9589 48.9404   6
  -4  -6 -14 55.8196 61.6315  10
  -4   6 -14 36.8609 65.3602   8
   4   6  15 267.474 65.1297   6
   4  -6  15 227.593 80.0707   5
  -4   6 -15 275.937 82.4330   8
  -4  -6 -15 242.351 73.1148  10
  -4   6 -16 183.321 71.0598   8
  -4  -6 -16 215.017 70.1057  10
   4   6  16 202.647 60.3666   6
   4  -6  16 147.306 65.4570   5
  -4   6 -17 5.54041 52.5976   8
   4  -6  17 10.3724 59.1862   5
  -4  -6 -17 29.2818 50.8322  10
   4   6  17 3.90881 42.5415   6
   4   6  18-0.29877 41.4769   6
  -4   6 -18-16.3766 57.2612   8
  -4  -6 -18 16.2312 40.8583  10
   4  -6  18 26.5379 58.2882   5
  -4   6 -19-12.8995 42.0034   8
   4   6  19 61.2445 49.0139   6
   4  -6  19 43.0823 50.0937   5
  -4  -6 -19 6.30785 30.9027  10
   4  -6  20 3441.82 158.100   5
   4   6  20 3358.94 155.191   6
   4   6  21 1117.99 90.9372   6
   4  -6  21 970.380 89.6147   5
   4  -6  22 103.590 47.9092   5
   4   6  22 114.379 40.4537   6
   4  -6  23 811.205 68.4457   5
   4   6  23 830.871 69.7368   6
  -4  -8  11 82.4206 28.4250  11
  -4  -8  10 23.5477 27.2378  19
  -4   8  10 1.85446 30.2501  16
  -4  -8  10-30.1821 26.1243  11
  -4  -8   9 124.677 33.4700  19
  -4   8   9 174.507 45.5049  16
   4   8  -9 128.152 40.4795   8
  -4  -8   9 71.4745 31.5676  11
  -4  -8   8-30.8714 29.4488  19
  -4   8   8 65.6192 42.7767  16
  -4  -8   8-21.5557 22.6867  11
   4   8  -8 31.3371 27.6576   8
  -4  -8   7 158.148 34.7713  11
  -4   8   7 132.053 51.9104  16
  -4  -8   7 51.4323 31.5639  19
   4   8  -7 42.9659 33.6329   8
  -4   8   6 231.511 58.4238  16
  -4  -8   6 271.532 43.2409  11
  -4  -8   6 189.792 39.6091  19
  -4  -8   5 730.745 71.5196  19
  -4   8   5 849.699 86.7521  16
  -4  -8   5 749.492 66.2545  11
  -4  -8   4 332.740 53.2995  19
  -4   8   4 242.906 61.0289  16
  -4  -8   4 186.067 33.6004  11
  -4  -8   3 382.767 57.0403  19
  -4   8   3 314.107 71.0038  16
  -4  -8   3 331.558 42.4957  11
  -4   8   2 281.346 65.9424  16
  -4  -8   2 262.551 48.7061  19
  -4  -8   2 336.874 46.0175  11
  -4  -8   1 117.516 26.5583  11
  -4  -8   1 12.5156 25.9068  19
  -4   8   1 12.8989 34.2317   8
  -4   8   1 66.0907 59.7288  16
  -4   8   0 2367.48 119.770   8
  -4  -8   0 2201.79 117.044  19
  -4  -8  -1 1063.23 82.0403  19
  -4  -8  -1 1054.17 87.6331  10
  -4   8  -1 1004.54 84.4865   8
  -4  -8  -2 46.7727 28.0050  19
  -4   8  -2-12.8170 36.1571   8
  -4  -8  -2-10.9807 33.6751  10
  -4  -8  -3 116.121 26.7139  19
   4  -8   3 122.503 42.6216   5
  -4  -8  -3 73.4143 37.0253  10
  -4   8  -3 94.3932 45.3687   8
  -4   8  -4 53.7645 45.3523   8
   4  -8   4 24.4716 31.0172   5
  -4  -8  -4 34.3674 32.9102  10
  -4   8  -5 843.585 80.3685   8
   4  -8   5 870.926 72.2446   5
  -4  -8  -5 961.056 80.8620  10
  -4  -8  -6 95.5744 36.3930  10
  -4   8  -6 40.3343 39.1310   8
   4  -8   6 11.0335 32.0214   5
  -4  -8  -7 2917.92 129.726  10
   4  -8   7 2874.53 117.911   5
  -4   8  -7 2792.54 130.130   8
  -4   8  -8 550.255 64.4766   8
  -4  -8  -8 541.001 57.0793  10
  -5  -1  37 7146.83 193.321   9
  -5   1  37 7192.62 186.204   9
  -5  -1  36 2397.53 125.780   9
  -5   1  36 2218.85 119.388   9
  -5   1  35 25.7719 47.3930   9
  -5  -1  35-39.8332 51.1501   9
  -5   1  34 161.020 65.1191   9
  -5   1  34 147.770 39.5197   7
  -5  -1  34 138.504 62.2686   9
  -5   1  33 868.983 103.265   9
  -5   1  33 1033.82 90.0946   7
  -5  -1  33 940.297 106.190   9
  -5  -1  32 571.232 98.2543   9
  -5  -1  32 491.571 66.0252  15
  -5   1  32 557.293 86.7891  14
  -5   1  32 394.865 68.7452   7
  -5   1  31 5153.42 203.541   7
  -5   1  31 4748.09 213.349  14
  -5  -1  31 4660.82 185.428  15
  -5  -1  31 4718.83 216.065   9
  -5  -1  30 150.064 87.0791   9
  -5   1  30 86.6613 55.0208   7
  -5   1  30 129.369 79.8286  14
  -5  -1  30 118.190 55.0403  15
  -5  -1  29 4588.36 194.670  15
  -5   1  29 5091.32 213.251   7
  -5   1  29 4747.33 221.128  14
  -5  -1  29 4881.27 225.821   9
  -5   1  28 1286.48 127.067  14
  -5  -1  28 1134.07 107.340  15
  -5   1  28 1201.77 113.901   7
  -5  -1  28 1078.26 126.224   9
  -5  -1  27 673.505 113.211   9
  -5  -1  27 792.965 96.0863  15
  -5   1  27 659.402 90.4669   7
  -5   1  27 792.357 106.138  14
  -5  -1  27 731.543 103.390  14
  -5  -1  26 7112.11 260.273  14
  -5  -1  26 6786.86 237.404  15
  -5  -1  26 7045.79 257.981   9
  -5   1  26 6869.46 246.347   7
  -5   1  26 6955.35 256.754  14
  -5  -1  26 7630.90 621.327   2
  -5   1  26 6298.79 549.023   2
  -5   1  26 7108.94 220.777   6
  -5  -1  25 1170.56 121.710   9
  -5   1  25 1277.47 99.8047   6
  -5   1  25 1266.60 113.157   7
  -5   1  25 1076.14 114.222  14
  -5  -1  25 1211.08 115.998  14
  -5  -1  25 1185.42 107.470  15
  -5  -1  25 1414.12 262.181   2
  -5   1  25 1297.02 263.834   2
  -5  -1  24 5904.19 228.365   9
  -5   1  24 6238.95 198.603  15
  -5  -1  24 6047.28 228.197  14
  -5   1  24 6405.68 235.490  14
  -5   1  24 6691.56 539.579   2
  -5  -1  24 6660.20 555.575   2
  -5   1  24 6685.35 212.723   6
  -5  -1  24 6427.49 226.922  15
  -5   1  24 6342.88 231.027   7
  -5  -1  23 7300.11 247.364   9
  -5  -1  23 7831.13 245.512  15
  -5   1  23 7777.64 218.592  15
  -5  -1  23 7603.37 247.676  14
  -5   1  23 8038.74 253.290   7
  -5   1  23 7937.13 253.517  14
  -5   1  23 7194.93 543.313   2
  -5  -1  23 8130.62 592.319   2
  -5   1  23 7504.03 226.001   6
  -5  -1  23 7568.46 250.872  20
  -5   1  22 376.235 57.5709  15
  -5  -1  22 494.523 186.703   2
  -5   1  22 224.222 146.508   2
  -5  -1  22 288.434 68.5192  14
  -5   1  22 347.119 72.4711  14
  -5  -1  22 292.478 69.5148  15
  -5   1  22 355.579 72.7927   7
  -5   1  22 329.614 55.4037   6
  -5  -1  22 256.368 60.8796  20
  -5   1  21 2787.09 149.210  16
  -5   1  21 2660.59 142.467   7
  -5  -1  21 2888.52 146.136  15
  -5  -1  21 2570.82 141.614  14
  -5   1  21 2642.77 142.331  14
  -5  -1  21 2760.45 147.758  20
  -5   1  21 2221.71 298.393   2
  -5  -1  21 2329.58 304.457   2
  -5   1  21 2751.84 133.186   6
  -5   1  21 2537.24 124.594  15
  -5   1  20 2615.54 138.596  14
  -5   1  20 2470.08 139.064  16
  -5  -1  20 2796.47 138.271  15
  -5   1  20 2584.79 120.046  15
  -5   1  20 2054.71 280.909   2
  -5   1  20 2684.87 140.804   7
  -5  -1  20 2824.22 334.202   2
  -5  -1  20 2818.09 142.328  20
  -5   1  20 2685.43 131.392   6
  -5  -1  20 2398.50 132.348  14
  -5   1  19 23761.9 873.110   2
  -5  -1  19 23601.1 381.861  15
  -5  -1  19 23219.6 378.568  20
  -5  -1  19 22991.7 375.794  14
  -5   1  19 23628.5 381.654  14
  -5  -1  19 21790.8 879.683   2
  -5   1  19 23339.2 361.895   6
  -5   1  19 22878.4 381.647  16
  -5   1  19 23295.7 344.267  15
  -5   1  19 23337.6 383.776   7
  -5  -1  18 3885.58 152.111  20
  -5  -1  18 4236.50 159.628  15
  -5   1  18 4003.08 158.660   7
  -5  -1  18 3835.81 150.187  14
  -5   1  18 3935.84 156.284  16
  -5   1  18 3907.77 151.091  14
  -5   1  18 3328.48 325.689   2
  -5  -1  18 3590.89 358.428   2
  -5   1  18 3969.56 147.304   6
  -5  -1  17 121.429 41.2961  15
  -5   1  17-25.5070 92.1734   2
  -5  -1  17 104.051 98.5024   2
  -5   1  17 62.8762 35.0847  16
  -5   1  17 171.332 48.5447  14
  -5  -1  17 50.9793 36.2559  20
  -5   1  16 758.566 163.881   2
  -5  -1  16 992.717 195.136   2
  -5  -1  15 151.360 114.936   2
  -5   1  15 273.141 103.514   2
  -5   1  14 10912.3 490.120   2
  -5  -1  14 10299.0 528.479   2
  -5  -1  13 38467.5 990.954   2
  -5   1  13 38057.8 886.585   2
  -5   1  12 104.784 84.2204   2
  -5  -1  12 120.884 106.848   2
  -5  -1  12 77.4797 25.2718   3
  -5  -1  11 2480.89 152.259   3
  -5   1  11 2477.89 160.057   1
  -5   1  11 2096.11 207.108   2
  -5  -1  11 2012.39 240.718   2
  -5   1  10 27453.7 548.510   1
  -5  -1  10 27556.3 522.559   3
  -5   1  10 27766.7 686.211   2
  -5  -1  10 25721.2 781.857   2
  -5  -1   9 9091.61 314.323   3
  -5   1   9 8881.52 329.411   1
  -5   1   9 9185.45 391.079   2
  -5  -1   8 2231.85 165.486   3
  -5   1   8 2156.74 175.509   1
  -5   1   8 2399.56 204.442   2
  -5  -1   7 16361.8 449.829   3
  -5   1   7 16317.0 480.782   1
  -5  -1   6 3511.24 219.209   3
  -5   1   6 3031.92 221.375   1
  -5   1   5 13680.9 460.394   1
  -5  -1   5 14345.3 491.367   1
  -5  -1   5 14404.2 435.348   3
  -5  -1   4 2684.05 203.716   3
  -5  -1   4 2563.84 226.197   1
  -5   1   4 2553.89 217.494   1
  -5  -1   3 79722.4 1069.67   3
  -5  -1   3 77445.9 1124.69   1
  -5   1   3 77464.9 1131.20   1
  -5  -1   2 4215.54 260.381   3
  -5  -1   2 4102.48 272.164   1
  -5   1   2 4236.41 286.956   1
  -5  -1   1 6668.10 344.952   1
  -5   1   1 6847.99 358.903   1
  -5  -1   0 69460.7 1089.33   1
  -5   1   0 73930.1 1158.75   1
  -5  -1  -1 955.672 153.284   1
  -5   1  -1 1423.79 192.162   1
  -5  -1  -2 6233.98 342.639   1
  -5   1  -2 7248.99 387.216   1
  -5  -1  -3 16071.6 547.166   1
  -5   1  -3 15404.7 571.981   1
  -5  -1  -4 9958.15 440.536   1
  -5   1  -4 9865.45 466.769   1
  -5   1  -5 306.763 120.710   1
  -5  -1  -5 613.798 129.155   1
  -5  -1  -6 11405.0 483.155   1
   5   1   6 11135.5 252.405   4
  -5   1  -6 11372.2 517.393   1
  -5   1  -7 945.005 176.206   1
  -5  -1  -7 815.269 139.473   1
  -5   1  -8 40.1137 78.1277   1
  -5  -1  -8 147.367 93.6959   1
  -5   1  -9 258.648 95.3933   1
  -5  -1  -9 205.000 88.8873   1
  -5  -1 -10 3705.62 292.188   1
  -5   1 -10 3077.71 301.728   1
  -5  -1 -11 32412.2 864.813   1
  -5   1 -11 32174.1 962.734   1
  -5   1 -12 11553.3 594.393   1
  -5  -1 -12 12217.1 536.558   1
   5  -1  13 8777.34 224.299   5
   5  -1  13 8897.06 227.744  17
   5   1  13 8471.08 221.099   5
   5   1  13 8395.26 225.901   7
  -5   1 -13 8525.77 527.690   1
   5   1  14 14595.9 290.435  17
   5  -1  14 14585.0 296.387   5
   5   1  14 14582.0 300.802   7
   5   1  14 14662.1 302.702   5
  -5   1 -14 13783.9 683.965   1
   5  -1  14 14851.4 305.370  17
   5  -1  15 29323.7 434.685   5
   5   1  15 29694.9 425.783  17
   5  -1  15 28550.7 375.336  13
   5  -1  15 29961.6 451.384  17
   5  -1  15 29560.1 393.146   7
   5   1  15 29813.7 446.669   5
   5   1  15 29503.4 444.592   7
   5   1  15 28744.0 394.288   6
   5  -1  16 11785.8 297.574  17
  -5  -1 -16 11874.0 693.503   3
   5   1  16 11957.4 292.560   7
   5  -1  16 12505.3 263.075   7
   5  -1  16 11936.0 290.839   5
   5   1  16 11696.9 278.807  17
  -5   1 -16 11201.6 661.102   1
   5   1  16 11956.0 259.362   6
   5   1  16 11680.0 294.168   5
   5   1  17 11.7378 36.2006   6
   5  -1  17 29.0053 55.0201  17
   5   1  17 14.2746 56.3040   7
   5   1  17-37.8310 62.3653   5
   5  -1  17 77.3347 56.9185   5
   5  -1  17 49.2481 37.3212   7
  -5   1 -17 119.656 92.9618   1
   5   1  17-12.8366 49.4521  17
   5  -1  18 3940.06 188.969  17
   5  -1  18 3906.73 182.008   5
   5   1  18 3658.83 174.749  17
   5   1  18 3971.54 183.962   7
   5  -1  18 4048.12 160.998   7
   5   1  18 3838.07 186.268   5
   5   1  18 4050.68 159.079   6
   5   1  19 15578.5 371.307   5
   5  -1  19 15295.8 369.397  17
   5   1  19 15181.6 358.925   7
   5  -1  19 15418.4 314.745   7
   5   1  19 15382.3 351.521  17
   5  -1  19 15588.8 362.011   5
   5  -1  20 143.297 75.2528  17
   5   1  20 107.943 71.6359   5
   5   1  20 75.1005 62.7598  17
   5  -1  20 105.713 73.0950   5
   5   1  20 104.539 67.5568   7
   5  -1  20 81.5833 40.3457   7
   5  -1  21 6311.81 255.751  17
   5  -1  21 6623.45 254.354   5
   5   1  21 6556.38 250.518   7
   5   1  21 6313.80 240.985  17
   5   1  21 6908.74 267.445   5
   5   1  22 2750.29 182.607   5
   5  -1  22 2835.89 177.527   5
   5   1  22 2793.19 172.200   7
   5   1  22 2621.32 164.926  17
   5  -1  22 2503.10 172.950  17
   5  -1  23 711.544 117.313  17
   5  -1  23 764.114 113.797   5
   5   1  23 571.663 94.4269   7
   5   1  23 801.378 121.598   5
   5   1  23 749.908 99.5128  17
   5  -1  24 7762.60 287.340   5
   5   1  24 7860.53 296.371   5
   5  -1  24 7986.28 295.605  17
   5   1  24 7683.40 278.578   7
   5   1  24 7570.19 272.690  17
   5  -1  25 501.575 107.510  17
   5   1  25 357.595 101.249   5
   5  -1  25 520.198 104.865   5
   5   1  25 519.962 86.9085   7
   5   1  25 374.841 75.0941  17
   5  -1  26 760.533 115.614  17
   5  -1  26 735.580 113.648   5
   5   1  26 911.875 106.220  17
   5   1  26 667.181 114.697   5
   5   1  26 797.590 102.453   7
   5   1  27 611.764 109.090   5
   5  -1  27 514.984 101.382  17
   5  -1  27 564.183 105.167   5
   5   1  27 496.026 85.9957   7
   5  -1  28 1975.56 151.892  17
   5   1  28 1764.44 148.144   5
   5   1  28 1781.93 131.025   7
   5  -1  28 1842.70 149.946   5
   5   1  29 293.406 82.3016   5
   5  -1  29 173.577 77.0286   5
   5   1  29 370.540 71.9565   7
   5  -1  29 186.979 74.4551  17
   5  -1  30 27.1029 60.0080   5
   5  -1  30 23.4189 54.0396  17
   5   1  30 54.6867 67.8528   5
   5   1  30 95.9683 42.5691   7
   5  -1  31 71.9164 53.0027  17
   5   1  31 73.9913 36.6692   7
   5   1  31 93.4588 56.4614   5
   5  -1  31 83.4439 53.4483   5
   5   1  32 77.0922 48.8453   5
   5  -1  32-28.6188 44.3922   5
   5   1  32 24.0812 27.9914   7
   5  -1  32 22.1701 44.5963  17
   5   1  33 354.424 60.1882   5
   5  -1  33 294.793 58.8165   5
  -5  -3  35-5.45804 36.8352   9
  -5   3  35-28.6208 30.3646   9
  -5   3  35 45.5062 31.2252   7
  -5  -3  34 142.130 41.6581  15
  -5   3  34 217.978 47.2717   7
  -5  -3  34 149.921 55.9598   9
  -5   3  33 2564.15 135.574   7
  -5  -3  33 2691.66 129.373  15
  -5   3  33 2330.56 114.243  14
  -5  -3  33 2692.16 142.264   9
  -5   3  32 3715.89 170.531   7
  -5   3  32 3415.68 149.665  14
  -5  -3  32 3669.75 160.319  15
  -5  -3  32 3971.01 180.008   9
  -5   3  31 1334.47 104.715  14
  -5   3  31 1420.37 117.441   7
  -5  -3  31 1291.33 106.774  15
  -5   3  31 1317.51 101.405   6
  -5  -3  31 1358.57 123.072   9
  -5   3  30-2.43991 51.3519  14
  -5  -3  30 42.5210 55.3720  15
  -5  -3  30-2.39995 68.6046   9
  -5   3  30-4.17576 56.8636   7
  -5   3  30 5.50949 44.0924   6
  -5   3  29 9496.61 273.904  14
  -5   3  29 9360.27 297.959   7
  -5  -3  29 9726.82 289.272  15
  -5   3  29 9822.33 283.910   6
  -5  -3  29 9918.91 303.061   9
  -5   3  28 15369.8 364.190   6
  -5  -3  28 14853.2 364.215  15
  -5   3  28 14880.0 349.347  14
  -5   3  28 14935.4 382.040   7
  -5  -3  28 14837.7 376.815   9
  -5   3  27 885.789 116.555   7
  -5   3  27 1040.20 110.328  14
  -5  -3  27 985.446 111.413  15
  -5   3  27 929.221 104.626   6
  -5  -3  27 947.602 125.267   9
  -5   3  26-16.9442 74.2915   7
  -5  -3  26 71.6392 68.0534  15
  -5   3  26 91.0172 67.6118  16
  -5  -3  26 91.7079 87.0575   9
  -5   3  26 45.8882 61.7982  14
  -5   3  26 31.9444 53.4902   6
  -5  -3  25 245.031 94.6016   9
  -5   3  25 222.169 83.5045   7
  -5   3  25 168.293 78.8924  16
  -5  -3  25 220.947 77.3983  15
  -5   3  25 157.621 69.7024  14
  -5   3  25 214.376 74.5509   6
  -5  -3  24 86.7534 74.2111  15
  -5  -3  24 12.7900 81.3651   9
  -5   3  24 40.0925 65.2006  16
  -5   3  24 31.2318 61.8738  14
  -5   3  24 45.5252 73.1847   7
  -5   3  24 87.2455 59.6311   6
  -5   3  23 71.6658 56.2580   6
  -5   3  23 87.6858 59.6512  16
  -5  -3  23 57.3506 62.6520  20
  -5  -3  23 112.428 73.2808  15
  -5   3  23 14.6434 58.1640  14
  -5  -3  23 23.7755 80.3358   9
  -5   3  23 60.3097 65.4470   7
  -5   3  22 982.095 102.537  14
  -5  -3  22 1147.73 119.827  15
  -5   3  22 1086.73 116.263   7
  -5   3  22 1098.50 116.656  16
  -5   3  22 1168.47 117.856   6
   5   3 -22 808.516 274.437   4
  -5  -3  22 795.527 110.105   9
  -5  -3  22 1109.69 117.231  20
  -5  -3  21 89.3321 91.8476   2
  -5  -3  21 379.233 84.8793  15
  -5   3  21 348.189 79.3423   7
  -5   3  21 400.948 79.7394  16
  -5  -3  21 438.638 86.6334  20
  -5   3  21 309.322 69.4655  14
  -5  -3  21 485.692 99.3933   9
  -5  -3  21 320.927 56.3269  11
  -5   3  21 428.907 79.9950   6
   5   3 -21 775.413 283.012   4
  -5   3  20 7645.87 263.724   7
  -5   3  20 8060.08 253.197  14
  -5  -3  20 8178.90 230.826  11
  -5  -3  20 7625.83 259.875  20
  -5  -3  20 7893.50 554.608   2
  -5   3  20 7868.60 263.258  16
  -5   3  20 8073.76 265.829   6
   5   3 -20 8209.25 801.015   4
  -5  -3  20 7568.52 258.699  15
  -5  -3  20 8438.46 272.111   9
  -5   3  19 1092.52 106.823  16
  -5   3  19 1137.49 112.704   7
  -5  -3  19 1081.95 106.908  20
  -5  -3  19 1228.16 112.106  15
  -5  -3  19 1267.15 94.8627  11
  -5   3  19 1131.10 107.832   6
  -5   3  19 1241.31 110.091  14
  -5  -3  19 1143.92 207.287   2
  -5  -3  19 1093.87 115.540   9
   5   3 -19 1464.41 328.766   4
  -5   3  18 2584.99 152.500   7
  -5   3  18 2441.61 149.014  16
  -5  -3  18 2600.96 151.368  15
  -5  -3  18 2463.45 147.160  20
  -5  -3  18 2510.79 129.091  11
  -5  -3  18 2936.32 324.540   2
  -5   3  18 2667.30 153.471   6
  -5   3  18 2606.27 145.686  14
  -5  -3  18 2697.47 157.735   9
   5   3 -18 2502.10 424.318   4
  -5  -3  17 88.9964 51.6671  20
  -5   3  17 65.0404 53.5557  16
  -5  -3  17 138.506 60.2375  15
  -5  -3  17 44.7678 63.6338   9
  -5   3  17 64.9631 53.2533  14
   5   3 -17 47.3012 106.157   4
  -5   3  17 81.7657 50.7333   7
  -5  -3  17 40.3389 33.5516  11
  -5  -3  17-145.903 98.3576   2
  -5   3  17 9.40520 46.9403   6
  -5  -3  16 2205.60 134.536  15
  -5   3  16 2331.60 141.046  16
  -5   3  16 2143.27 132.962   7
  -5  -3  16 2378.16 124.817  11
  -5  -3  16 2375.12 137.941  20
  -5  -3  16 2298.94 287.588   2
  -5   3  16 2300.69 139.390   6
  -5   3  16 2724.79 145.485  14
  -5  -3  16 2488.59 143.493   9
   5   3 -16 2155.15 356.016   4
  -5   3  15 3850.12 176.360  16
  -5  -3  15 3646.59 163.589  15
  -5   3  15 4150.81 176.397   7
  -5  -3  15 3917.34 166.960  20
  -5  -3  15 3995.49 155.816  11
  -5  -3  15 4002.60 361.862   2
  -5   3  15 3753.92 167.160   6
  -5   3  15 3784.02 169.282  14
   5   3 -15 3502.48 446.013   4
  -5  -3  15 4103.04 173.354   9
  -5   3  14 3214.79 159.090  16
  -5  -3  14 3122.11 145.965  20
  -5   3  14 3393.37 156.139   7
  -5  -3  14 3211.86 150.167  15
  -5  -3  14 3361.17 142.183  11
  -5  -3  14 3270.87 322.139   2
  -5   3  14 3172.26 150.135   6
   5   3 -14 3005.14 400.645   4
  -5  -3  14 3211.89 150.725   9
  -5  -3  13 7381.17 214.909  20
  -5  -3  13 7672.79 219.101  15
  -5   3  13 7566.18 239.873  16
  -5  -3  13 7430.22 206.342  11
  -5  -3  13 7515.24 467.634   2
  -5   3  13 7006.30 214.397   6
  -5   3  13 7429.87 220.036   7
   5   3 -13 6680.73 575.072   4
  -5  -3  13 7708.34 222.311   9
  -5  -3  12 5801.97 186.575  20
  -5   3  12 5738.67 190.011   7
  -5   3  12 5474.73 205.527  16
  -5  -3  12 6186.86 189.218  15
  -5  -3  12 5923.69 376.820   3
  -5  -3  12 5787.14 181.802  11
  -5   3  12 5656.81 187.651   6
  -5  -3  12 5760.24 405.724   2
   5   3 -12 5745.41 521.727   4
  -5  -3  12 5761.81 188.990   9
  -5  -3  11 1096.27 83.8094  20
  -5   3  11 1064.00 87.2301   7
  -5  -3  11 1264.88 193.746   2
  -5  -3  11 961.784 165.889   3
  -5   3  11 1111.88 100.629  16
  -5  -3  11 1058.44 78.4926  18
  -5  -3  11 1218.70 86.7411  11
  -5   3  11 1065.69 83.2205   6
  -5  -3  11 1094.08 81.5453  15
   5   3 -11 1007.00 217.991   4
  -5  -3  10 2621.25 263.378   3
   5   3 -10 2861.26 357.699   4
  -5  -3  10 2844.88 290.550   2
   5   3  -9 937.916 214.055   4
  -5  -3   9 865.143 167.538   3
  -5  -3   9 762.448 162.476   2
  -5  -3   8 5717.03 387.609   3
  -5   3   8 6166.65 336.389   1
   5   3  -8 5398.17 465.402   4
  -5  -3   7 23404.9 784.053   3
   5   3  -7 23592.3 953.438   4
  -5  -3   6 23579.8 793.398   3
   5   3  -6 22842.9 933.064   4
  -5   3   6 25552.1 720.194   1
  -5  -3   5 28467.5 876.225   3
   5   3  -5 27834.5 1009.75   4
  -5   3   5 29327.9 795.495   1
  -5  -3   4 302.578 124.855   3
  -5   3   4 227.043 94.5093   1
   5   3  -4 333.003 173.617   4
  -5   3   3 3972.11 318.343   1
  -5  -3   3 3745.71 335.359   3
   5   3  -3 3780.21 370.096   4
  -5   3   2 12442.4 555.770   1
  -5  -3   2 12569.8 604.783   3
   5   3  -2 12980.3 661.306   4
  -5  -3   1 13429.1 632.878   3
  -5   3   1 13907.2 606.308   1
   5   3  -1 13251.6 647.712   4
  -5   3   0 7302.96 451.017   1
  -5  -3   0 7180.90 470.955   3
   5   3   0 6661.39 445.081   4
   5   3   1 3471.66 318.495   4
  -5  -3  -1 3352.57 328.217   3
  -5   3  -1 3333.56 318.493   1
  -5   3  -2 2134.97 261.483   1
  -5  -3  -2 2443.37 289.209   3
   5   3   2 2657.46 277.815   4
  -5   3  -3 13840.5 651.915   1
  -5  -3  -3 15488.8 698.994   3
   5   3   3 15440.8 626.840   4
  -5  -3  -4 26678.1 930.400   3
   5   3   4 27924.7 820.822   4
  -5   3  -4 25981.9 901.784   1
  -5   3  -5 233.805 132.983   1
  -5  -3  -5 332.081 151.107   3
   5   3   5 94.8167 65.5790   4
  -5   3  -6 1702.19 254.945   1
   5  -3   6 1996.20 119.925  15
  -5  -3  -6 1899.67 264.517   3
   5   3   7 43497.5 557.565   5
  -5   3  -7 45740.5 552.379   8
   5  -3   7 46812.5 546.526  15
  -5  -3  -7 46344.5 1268.85   3
   5  -3   7 45910.8 516.825  11
  -5   3  -7 42661.4 1226.38   1
  -5  -3  -7 43038.2 561.640  11
  -5   3  -8 3306.16 156.606   8
  -5  -3  -8 3768.13 359.904   3
   5  -3   8 3661.78 154.591  15
  -5   3  -8 3323.13 363.084   1
   5   3   8 3280.56 161.288   5
   5  -3   8 3570.48 153.074  11
  -5  -3  -8 3357.55 165.530  11
  -5  -3  -9 3237.90 165.975  11
   5   3   9 2954.50 154.612   5
  -5   3  -9 2873.88 147.446   8
   5  -3   9 3220.30 146.108  15
   5  -3   9 2975.02 140.985   5
   5   3   9 3334.88 143.667   7
  -5  -3  -9 3348.87 353.482   3
  -5   3  -9 2519.49 326.924   1
  -5   3 -10-28.5940 124.322   1
  -5   3 -10 67.1048 37.2493   8
   5  -3  10-15.4487 43.2635  15
  -5  -3 -10 87.1169 102.002   3
   5   3  10 43.6354 59.8892   5
   5   3  10 88.4589 47.0276   7
   5  -3  10 52.1873 46.8339   5
  -5  -3 -10-68.0186 44.7176  11
  -5   3 -11 1115.33 223.162   1
   5   3  11 1049.33 102.126   5
   5  -3  11 1086.26 91.4572  15
   5   3  11 849.417 86.0200   7
   5  -3  11 962.438 92.4045   5
  -5  -3 -11 979.064 201.828   3
  -5  -3 -11 957.202 101.898  11
  -5   3 -11 976.749 90.4517   8
  -5   3 -12 2128.71 133.127   8
   5   3  12 2263.18 139.627   5
  -5  -3 -12 2563.52 331.694   3
   5  -3  12 2331.33 130.297  15
  -5   3 -12 1858.70 284.073   1
   5   3  12 2045.98 126.302   7
  -5  -3 -12 1899.62 141.290  11
   5   3  12 2004.66 131.042   6
   5  -3  12 2252.40 132.975   5
  -5   3 -13 0.92162 114.209   1
   5   3  13 15.4500 48.2096   6
   5   3  13 25.2718 50.1197   7
  -5   3 -13 57.1772 45.4665   8
   5  -3  13 10.2655 40.3548  15
   5   3  13 58.5162 62.7579   5
   5  -3  13-17.9148 53.2652   5
  -5  -3 -13-52.6421 25.7169  11
   5  -3  14 2069.58 133.662   5
   5  -3  14 2092.96 127.162  15
   5   3  14 2179.60 138.153   7
   5   3  14 2127.01 139.379   5
  -5  -3 -14 1891.57 141.056  11
  -5  -3 -14 2122.17 317.447   3
  -5   3 -14 1937.35 314.371   1
   5   3  14 2041.95 137.143   6
   5  -3  15 4330.84 178.356  15
  -5  -3 -15 4146.32 440.231   3
   5  -3  15 4321.87 195.042   5
   5   3  15 4456.29 196.506   7
  -5   3 -15 4262.80 471.496   1
  -5  -3 -15 3800.97 200.999  11
   5   3  15 4314.87 195.877   6
   5   3  15 4590.76 206.358   5
   5   3  16 10312.3 304.968   7
   5  -3  16 10431.5 283.557  17
   5  -3  16 10423.8 277.253  15
   5  -3  16 10104.9 294.436   5
  -5  -3 -16 9242.91 309.673  11
  -5   3 -16 10608.9 778.800   1
   5   3  16 9963.69 303.628   5
   5   3  16 10694.1 309.171   6
   5  -3  17 592.078 100.843   5
   5   3  17 554.004 91.0504   6
   5  -3  17 592.783 80.5977  17
   5  -3  17 493.296 72.4910  15
   5   3  17 487.521 96.2560   5
  -5   3 -17 390.350 197.540   1
   5   3  17 537.554 92.6799   7
  -5  -3 -17 380.224 68.5763  11
   5   3  18 257.802 74.2933   6
   5  -3  18 221.388 68.7249  17
   5  -3  18 272.000 57.0598  15
   5   3  18 343.783 95.8787   5
   5   3  18 265.601 75.0165   7
   5  -3  18 239.075 76.6531   5
   5   3  19 14554.3 390.449   5
   5  -3  19 14747.2 361.691  17
   5  -3  19 14476.5 332.795  15
   5  -3  19 14387.8 369.014   5
   5   3  19 14335.3 377.321   7
   5   3  19 14746.8 372.517   6
   5  -3  20 454.396 84.3761  17
   5  -3  20 371.789 68.8604  15
   5   3  20 484.405 109.961   5
   5   3  20 505.803 86.0104   6
   5   3  20 389.079 90.3628   7
   5  -3  20 483.955 96.8996   5
   5  -3  21 9772.22 305.985  17
   5  -3  21 10762.9 284.979  15
   5  -3  21 10825.9 329.623   5
   5   3  21 10056.6 323.190   7
   5   3  21 11088.9 349.051   5
   5   3  21 11096.0 323.255   6
   5  -3  22 419.676 90.6684  17
   5  -3  22 430.022 69.1867  15
   5   3  22 467.781 114.445   5
   5  -3  22 569.857 105.861   5
   5   3  22 408.648 80.3538   6
   5   3  22 452.658 91.0976   7
   5  -3  23 2572.60 165.647  17
   5   3  23 2646.09 184.600   5
   5  -3  23 2720.58 176.287   5
   5   3  23 2519.63 175.026   7
   5  -3  23 2721.68 141.224  15
   5   3  23 2971.47 166.961   6
   5   3  24 571.329 79.3357   6
   5  -3  24 573.695 92.9858  17
   5   3  24 740.336 109.790   7
   5   3  24 661.275 115.867   5
   5  -3  24 634.685 108.093   5
   5   3  25 1402.52 139.777   5
   5  -3  25 1405.80 127.492  17
   5  -3  25 1512.65 137.341   5
   5   3  25 1386.11 128.553   7
   5   3  25 1359.42 108.247   6
   5   3  26 3951.84 204.808   5
   5  -3  26 4227.12 201.601   5
   5  -3  26 3652.55 183.974  17
   5   3  26 4056.34 199.358   7
   5   3  26 3764.11 164.781   6
   5  -3  27 4216.16 196.080   5
   5   3  27 4229.89 195.046   7
   5   3  27 4236.91 204.614   5
   5  -3  27 4241.62 191.789  17
   5   3  27 3983.59 156.727   6
   5  -3  28-0.88775 44.8258  17
   5  -3  28 54.1437 59.5828   5
   5   3  28 14.9493 49.5259   7
   5   3  28 3.00732 63.0552   5
   5  -3  29 127.343 61.2441   5
   5  -3  29 64.1605 46.4239  17
   5   3  29 107.088 57.9488   5
   5   3  29 97.8406 49.4670   7
   5  -3  30 77.9857 44.3123   5
   5  -3  30 122.622 44.1669  17
   5   3  30 84.0516 52.4228   5
   5   3  30 84.9519 40.7093   7
   5   3  31-2.22394 38.4792   5
   5  -3  31 14.4485 40.0438   5
   5   3  31 27.9872 30.5196   7
   5  -3  31 10.5205 32.6909  17
  -5  -5  30 1913.51 102.116  15
  -5   5  30 2129.67 105.367   7
  -5  -5  29 3406.74 142.621  15
  -5   5  29 3488.83 142.427   7
  -5   5  29 3539.82 144.092   6
  -5  -5  28 56.2785 40.1106  15
  -5   5  28-31.4807 38.6839   7
  -5   5  28-19.9908 42.0057   6
  -5   5  27 5220.09 193.693  16
  -5  -5  27 4840.31 187.852  15
  -5   5  27 5051.63 189.320   7
  -5   5  27 5072.49 192.403   6
  -5   5  26 1221.53 102.791   7
  -5   5  26 1146.69 104.083   6
  -5   5  26 1125.73 104.097  16
  -5  -5  26 1025.36 101.947  15
  -5   5  25 57.9592 59.3807  16
  -5  -5  25 139.225 60.6712  15
   5   5 -25 148.015 72.7884   8
  -5   5  25 21.0434 39.7390  14
  -5   5  25 144.032 51.7779   7
  -5   5  25 142.517 55.6838   6
  -5   5  24 13.6290 58.9962  16
  -5  -5  24 126.500 66.8950  15
  -5   5  24 160.008 51.6034  14
  -5   5  24-42.3615 49.4321   7
  -5  -5  24 99.7837 46.8557  11
  -5   5  24 51.4149 53.5833   6
  -5   5  23 2985.63 164.366   7
  -5   5  23 2866.12 167.802  16
  -5   5  23 3113.59 148.414  14
  -5  -5  23 3101.79 171.514  15
  -5  -5  23 2846.65 152.412  11
  -5   5  23 3078.91 176.631   6
  -5   5  22 2062.33 126.862  14
  -5   5  22 1898.62 141.458  16
  -5   5  22 2106.98 141.284   7
  -5  -5  22 1815.97 127.019  11
  -5  -5  22 2127.52 149.550  15
  -5   5  22 2062.27 150.448   6
  -5   5  21 3620.68 193.305  16
  -5   5  21 3664.57 182.596   7
  -5   5  21 3822.90 174.198  14
  -5  -5  21 3589.04 192.935  15
  -5  -5  21 3662.45 179.832  11
  -5   5  21 3705.07 194.928   6
  -5   5  20 751.829 101.953  16
  -5   5  20 741.713 91.3162   7
  -5   5  20 960.780 95.0384  14
  -5  -5  20 780.972 104.657  15
  -5  -5  20 790.947 98.0055  11
  -5   5  20 874.715 107.149   6
  -5   5  19 91.8979 68.8699  16
  -5  -5  19 79.2588 35.9787  19
  -5   5  19 69.2642 52.7281   7
  -5  -5  19 27.9133 55.7627  15
  -5   5  19 53.1408 47.9008  14
  -5  -5  19 60.6753 59.0591  11
  -5   5  19 94.2500 63.9299   6
  -5  -5  18 82.9710 44.0226  19
  -5   5  18-10.8400 74.5061  16
  -5   5  18 40.8754 52.5317  14
  -5  -5  18 13.2603 45.7060  20
  -5  -5  18 61.2632 58.0297  15
  -5  -5  18-2.98161 48.0823  11
  -5   5  18-2.68067 46.8663   7
  -5   5  18 43.4512 58.3629   6
  -5   5  17 8734.24 305.802  16
  -5   5  17 8312.77 265.368   7
  -5  -5  17 8383.25 262.273  19
  -5   5  17 8274.88 267.123  14
  -5  -5  17 8573.68 284.195  11
  -5  -5  17 8109.90 260.331  20
  -5   5  17 7964.14 278.218   6
  -5  -5  17 8366.05 278.516  15
  -5  -5  16 5.61710 43.4750  20
  -5   5  16 49.7355 81.3942  16
  -5   5  16 41.0623 62.3303  14
  -5  -5  16-71.4293 52.0613  15
  -5   5  16-39.6987 42.1159   7
  -5  -5  16 26.3676 57.3591  11
  -5   5  16 34.5922 56.7215   6
  -5  -5  15 0.31437 32.6690  20
  -5   5  15 78.0977 74.5488  16
  -5  -5  15 49.7522 52.2051  15
  -5   5  15 38.1335 59.8155  14
  -5   5  15 14.6812 42.7119   7
  -5  -5  15 2.82972 50.9703  11
  -5   5  15 61.9051 56.2538   6
  -5  -5  14 404.131 73.7214  15
  -5   5  14 404.799 98.9522  16
  -5  -5  14 413.293 68.1914  20
  -5   5  14 307.392 67.5620   7
  -5  -5  14 488.740 84.4796  11
  -5   5  14 368.209 71.7693   6
  -5   5  13 283.820 99.5767  16
  -5   5  13 185.445 57.6555   7
  -5  -5  13 196.082 56.8251  15
  -5  -5  13 128.616 66.5687  11
  -5  -5  13 158.035 47.7822  20
  -5   5  13 158.178 57.5911   6
  -5  -5  12 357.925 60.9707  20
  -5   5  12 399.286 104.856  16
  -5  -5  12 269.986 62.1003  15
  -5  -5  12 344.333 77.4075  11
  -5  -5  12 323.323 64.0326  10
  -5   5  12 307.424 62.3819   6
  -5  -5  11 468.427 70.6713  15
  -5   5  11 385.021 102.669  16
  -5  -5  11 483.703 83.1622  11
  -5  -5  11 524.970 74.0946  10
   5   5 -11 353.018 261.090   4
  -5   5  11 496.623 74.8359   6
  -5  -5  10 751.016 83.6798  15
  -5   5  10 650.870 82.2868   8
  -5  -5  10 572.086 91.9538  11
  -5   5  10 663.668 82.8604   6
  -5  -5  10 633.242 80.7883  10
   5   5 -10 361.232 240.702   4
  -5   5   9 595.623 81.1319   8
  -5  -5   9 637.876 78.3436  15
  -5   5   9 580.932 73.1591   6
  -5  -5   9 658.785 84.0490  10
  -5  -5   9 643.528 93.8440  11
   5   5  -9 465.235 193.805   4
   5  -5  -8 239.014 49.0981  10
  -5   5   8 264.736 62.4761   8
  -5  -5   8 147.657 145.220   3
  -5  -5   8 376.809 73.5130  11
  -5  -5   8 369.683 72.3764  10
  -5   5   8 366.781 59.7383   6
  -5   5   7 3689.76 185.217   8
  -5  -5   7 3601.35 412.805   3
  -5  -5   7 3444.72 182.681  11
   5   5  -7 4086.43 533.767   4
   5  -5  -7 3384.85 161.893  10
  -5  -5   7 3879.92 191.089  10
   5  -5  -6-13.5664 71.9203  12
  -5   5   6 9.86220 52.6992   8
  -5  -5   6-19.9457 50.4878  11
   5  -5  -6-52.8114 46.1766  10
  -5  -5   6-25.9431 53.0309  10
   5   5  -6 94.0253 130.479   4
   5  -5  -5 5047.70 232.646  19
   5  -5  -5 5553.73 252.432  12
  -5  -5   5 5503.70 482.594   3
  -5   5   5 5246.99 223.924   8
  -5  -5   5 5448.68 226.270  11
   5   5  -5 5410.56 613.662   4
   5  -5  -5 5500.36 209.469  10
  -5  -5   5 5588.29 231.562  10
  -5  -5   4 504.981 184.545   3
   5  -5  -4 341.933 70.1808  19
  -5   5   4 278.933 75.5171   8
   5  -5  -4 319.611 86.2277  12
  -5  -5   4 436.086 82.0610  11
   5   5  -4 181.988 226.067   4
  -5  -5   4 397.578 84.3342  10
   5  -5  -3 1288.24 117.371  19
  -5  -5   3 1488.67 127.927  11
  -5   5   3 1546.35 133.215   8
  -5  -5   3 1465.17 289.095   3
   5  -5  -3 1232.03 124.708  12
  -5  -5   3 1624.89 135.837  10
   5   5  -3 1808.92 377.391   4
   5  -5  -2 47.8188 41.3689  19
  -5   5   2 42.5345 61.8372   8
   5  -5  -2-50.8728 58.4206  12
  -5   5   2 1.58088 59.0174   1
  -5  -5   2 35.0058 51.5302  11
   5   5  -2 112.003 130.719   4
  -5  -5   2 72.0798 53.5376  10
   5  -5  -1 961.853 104.724  19
  -5  -5   1 812.272 220.946   3
  -5   5   1 1108.63 122.884   8
  -5  -5   1 1096.73 112.072  11
  -5  -5   1 1051.71 121.440  10
   5  -5   0 1237.72 109.290  19
  -5   5   0 1214.62 125.993   8
  -5  -5   0 969.893 230.552   3
  -5   5   0 1127.66 221.850   1
  -5  -5   0 1223.55 116.586  11
  -5  -5   0 1264.32 129.254  10
   5   5   0 835.976 236.435   4
   5  -5   1 3771.99 184.852  19
  -5   5  -1 3843.49 425.630   1
  -5   5  -1 3742.01 208.012   8
  -5  -5  -1 3488.62 405.953   3
  -5  -5  -1 3816.48 197.679  11
  -5  -5  -1 3637.55 203.514  10
   5   5   1 3488.83 415.622   4
   5   5   1 3536.28 161.679   6
  -5   5  -2 1361.14 272.530   1
  -5  -5  -2 1344.80 269.474   3
   5  -5   2 1529.74 104.073  11
  -5  -5  -2 1482.27 127.749  11
  -5   5  -2 1619.23 146.363   8
   5  -5   2 1432.36 117.358  19
   5   5   2 1483.66 269.229   4
  -5  -5  -2 1501.23 139.553  10
   5   5   2 1614.84 114.223   6
   5  -5   3 945.312 97.3737  19
  -5   5  -3 812.509 111.110   8
  -5   5  -3 884.386 219.086   1
   5  -5   3 890.265 82.0012  11
  -5  -5  -3 806.866 204.930   3
  -5  -5  -3 1043.72 111.359  11
  -5  -5  -3 1231.85 132.543  10
   5   5   3 901.468 91.0583   6
  -5  -5  -4 6279.17 540.604   3
   5  -5   4 5730.80 223.254  19
  -5   5  -4 6467.58 561.806   1
  -5  -5  -4 5334.93 263.987  19
  -5   5  -4 5762.31 261.719   8
   5  -5   4 5768.09 210.543  11
  -5  -5  -4 5913.42 243.278  11
  -5  -5  -4 5996.70 272.065  10
   5   5   4 5656.92 215.179   6
   5  -5   5 1051.77 98.6241  19
  -5   5  -5 1224.97 135.119   8
  -5  -5  -5 1218.46 245.954   3
  -5  -5  -5 1147.58 134.114  19
  -5   5  -5 1027.03 244.773   1
   5  -5   5 1233.99 104.610  11
  -5  -5  -5 1202.37 117.359  11
  -5  -5  -5 1151.80 139.357  10
   5   5   5 1259.26 112.969   6
   5  -5   6-2.59801 44.1524  19
  -5  -5  -6-44.7522 42.8759  19
  -5  -5  -6 340.181 143.368   3
  -5   5  -6 416.422 182.672   1
   5  -5   6 38.3046 38.5178  11
   5   5   6-5.43171 44.6842   6
  -5  -5  -6-22.9495 51.4643  11
  -5   5  -6 50.0931 71.5783   8
  -5  -5  -6 66.9584 72.1112  10
   5  -5   7 11133.9 305.339  19
  -5  -5  -7 9784.20 379.690  19
  -5   5  -7 11891.3 786.600   1
  -5   5  -7 10407.1 348.702   8
  -5  -5  -7 9751.58 692.135   3
   5  -5   7 10498.0 298.379  11
  -5  -5  -7 10648.6 324.980  11
  -5  -5  -7 10435.6 363.209  10
   5   5   7 10384.5 305.746   6
   5  -5   8-1.76257 37.3097  19
   5   5   8 34.6445 54.3778   6
  -5   5  -8 18.4848 63.6843   8
  -5  -5  -8 214.450 118.980   3
   5  -5   8 9.77769 49.5148  11
  -5  -5  -8 66.4178 44.1986  11
  -5  -5  -8 21.7354 71.3752  10
  -5  -5  -9 10303.5 692.665   3
  -5   5  -9 9816.17 343.258   8
   5  -5   9 10013.5 321.209  15
  -5   5  -9 10633.1 775.280   1
   5  -5   9 9723.40 301.567  11
  -5  -5  -9 9835.06 311.224  11
  -5  -5  -9 9893.91 360.110  10
   5   5   9 10179.0 310.848   6
  -5  -5 -10 11817.7 761.270   3
   5  -5  10 11802.2 343.554  15
   5  -5  10 11916.5 335.599   5
  -5  -5 -10 11016.1 331.867  11
  -5  -5 -10 10817.6 377.749  10
   5   5  10 11612.8 338.358   6
  -5   5 -10 11169.6 365.466   8
   5  -5  11 13209.3 362.153  15
  -5   5 -11 13168.7 396.409   8
   5  -5  11 13192.0 355.284   5
  -5  -5 -11 12952.7 355.634  11
   5   5  11 13468.7 367.842   6
  -5  -5 -11 13018.6 418.035  10
  -5   5 -12 3018.01 201.613   8
   5  -5  12 3072.18 180.884  15
   5  -5  12 3232.46 187.294   5
  -5  -5 -12 2813.88 168.673  11
   5   5  12 3033.49 182.138   6
  -5  -5 -12 3030.96 215.945  10
  -5   5 -13 1125.87 131.580   8
   5  -5  13 1092.71 117.178  15
   5  -5  13 987.981 121.849   5
   5   5  13 1058.46 118.684   6
  -5  -5 -13 861.494 128.880  10
   5   5  14 141.507 70.8919   6
   5  -5  14 28.1076 67.0082  15
  -5   5 -14 65.2778 69.3803   8
   5   5  14 82.0381 40.4065   7
   5  -5  14 154.525 73.2390   5
  -5  -5 -14 128.706 77.4963  10
   5   5  15 2555.51 145.188   7
   5  -5  15 2668.29 172.780   5
  -5   5 -15 2771.43 190.337   8
   5  -5  15 2562.15 163.497  15
   5   5  15 2715.17 176.722   6
  -5  -5 -15 2488.19 192.333  10
   5   5  16 110.746 68.6221   6
   5  -5  16 25.2004 61.2793  15
   5  -5  16 100.425 75.3311   5
  -5   5 -16 166.717 75.6308   8
   5   5  16 150.624 56.2896   7
  -5  -5 -16 125.320 75.5277  10
   5   5  17-0.18450 64.6300   6
   5  -5  17-32.0261 64.4295  15
   5   5  17 24.8983 40.7726   7
  -5   5 -17 12.7598 65.5604   8
   5  -5  17-29.6399 68.6092   5
  -5  -5 -17 64.2823 64.4265  10
  -5   5 -18 749.813 101.342   8
   5  -5  18 943.922 112.503   5
   5   5  18 1073.79 101.961   7
   5   5  18 958.261 108.704   6
  -5  -5 -18 782.876 117.516  10
   5  -5  19 1044.59 115.566   5
   5   5  19 935.277 93.5695   7
   5   5  19 818.052 104.516   6
  -5  -5 -19 885.226 122.007  10
   5  -5  20 2416.57 154.637   5
   5   5  20 2524.43 140.718   7
   5   5  20 2351.15 152.919   6
  -5  -5 -20 2077.63 171.429  10
   5  -5  21 1899.88 135.676   5
   5   5  21 1948.00 123.178   7
   5   5  21 1838.10 132.451   6
  -5  -5 -21 1669.80 148.370  10
   5  -5  22 2546.36 150.069   5
   5   5  22 2419.54 133.104   7
   5   5  22 2450.77 145.033   6
   5  -5  23 1110.95 102.382   5
   5   5  23 1112.42 89.6026   7
   5   5  23 1037.58 92.6906   6
  -5  -5 -23 935.531 114.089  10
   5   5  24 26.8868 32.5727   7
   5  -5  24-15.2068 48.9733   5
   5   5  24-26.0005 38.2543   6
   5  -5  25 2344.01 123.335   5
   5   5  25 2270.08 110.842   7
   5   5  25 2372.92 117.396   6
   5   5  26 28.2070 29.8196   7
   5  -5  26-34.4558 40.8041   5
   5   5  26 20.9930 26.4458   6
  -5   7  20 658.591 65.2934  16
   5   7 -20 755.479 89.8233   8
  -5  -7  20 727.588 65.1967  11
  -5   7  19 18.2754 34.7923  16
   5   7 -19 0.16904 48.0700   8
   5  -7 -19-94.0924 62.7283  12
  -5  -7  19 11.6141 33.3016  11
  -5   7  18 458.330 58.5620  16
   5   7 -18 362.083 74.5886   8
   5  -7 -18 523.838 96.4344  12
  -5  -7  18 387.103 59.1416  11
  -5  -7  17 4149.55 142.802  19
   5   7 -17 4417.71 202.227   8
  -5   7  17 4401.69 169.231  16
   5  -7 -17 4107.98 200.754  12
  -5  -7  17 4411.45 169.449  11
  -5  -7  16 716.748 65.6848  19
  -5   7  16 719.565 82.9021  16
   5   7 -16 644.634 88.5612   8
   5  -7 -16 580.834 97.9649  12
  -5  -7  16 691.546 77.2295  11
  -5  -7  15 700.699 72.0582  19
  -5   7  15 831.162 90.1352  16
   5  -7 -15 874.285 107.752  12
   5   7 -15 808.126 101.217   8
  -5  -7  15 791.247 87.0358  11
  -5  -7  14 4576.88 177.514  19
  -5   7  14 4589.02 192.106  16
   5   7 -14 4470.19 210.204   8
  -5  -7  14 4563.84 158.005   5
   5  -7 -14 4495.29 216.394  12
  -5  -7  14 4726.34 189.952  11
  -5  -7  13 31.1911 31.9386  19
   5   7 -13 56.2144 57.3773   8
  -5   7  13 44.2438 56.9617  16
   5  -7 -13-107.410 68.8282  12
  -5  -7  13 6.21268 38.7267  11
  -5  -7  12 670.514 82.5850  19
  -5   7  12 817.561 102.549  16
   5   7 -12 572.837 90.0242   8
  -5  -7  12 817.513 90.1255  11
  -5   7  11 659.273 96.5335  16
  -5  -7  11 608.457 77.1264  11
   5   7 -11 721.047 98.3378   8
  -5  -7  11 652.771 81.9477  19
  -5  -7  10 389.331 72.7519  19
  -5   7  10 446.666 89.9588  16
   5   7 -10 437.106 85.9469   8
  -5   7  10 487.452 66.3762  14
  -5  -7  10 532.430 77.3426  11
  -5  -7   9 295.141 65.2416  19
   5   7  -9 291.786 76.6247   8
  -5   7   9 328.093 87.1270  16
  -5  -7   9 345.128 66.2128  11
   5   7  -8 783.052 105.893   8
  -5  -7   8 787.212 94.0011  11
  -5   7   8 873.505 114.150  16
  -5  -7   8 907.208 98.8713  19
  -5  -7   7 1537.86 126.694  19
   5   7  -7 1628.22 138.927   8
  -5   7   7 1556.73 150.789  16
  -5  -7   7 1577.00 123.611  11
  -5  -7   7 1629.25 122.900  10
  -5   7   6 248.528 58.3073   8
   5   7  -6 266.723 78.4285   8
  -5  -7   6 338.068 69.5343  11
  -5  -7   6 355.254 70.0948  19
  -5  -7   6 303.389 67.7657  10
  -5   7   5 10460.4 296.589   8
   5   7  -5 10284.7 314.997   8
  -5  -7   5 10700.4 316.253  19
  -5  -7   5 10657.3 302.389  11
  -5  -7   5 10466.2 307.467  10
  -5  -7   4 4822.43 213.052  19
   5   7  -4 4790.41 211.840   8
  -5   7   4 4952.91 214.072   8
  -5  -7   4 4948.40 217.315  10
  -5  -7   4 5080.39 212.539  11
  -5  -7   3 82.7700 51.9450  19
   5   7  -3-42.9003 36.9304   8
  -5   7   3-27.4839 55.7633   8
  -5  -7   3-12.7422 46.4544  11
  -5  -7   3 0.36083 50.2718  10
  -5  -7   2 266.538 68.3319  19
   5   7  -2 246.595 65.1198   8
  -5   7   2 210.250 73.5314   8
  -5  -7   2 148.317 52.2236  11
  -5  -7   2 226.683 66.7010  10
  -5  -7   1 2197.99 149.307  19
  -5   7   1 2426.73 161.649   8
  -5  -7   1 2108.81 136.825  11
  -5  -7   1 2413.76 163.130  10
  -5   7   0 4705.77 226.848   8
  -5  -7   0 4812.61 199.897  11
  -5  -7   0 4839.53 225.464  10
  -5  -7   0 4618.51 214.673  19
  -5  -7  -1 717.331 91.8551  19
  -5   7  -1 635.466 96.2500   8
  -5  -7  -1 694.953 82.3661  11
  -5  -7  -1 724.468 103.793  10
  -5  -7  -2 1952.95 143.838  19
  -5   7  -2 2449.27 170.266   8
  -5  -7  -2 2220.58 134.148  11
  -5  -7  -2 2174.36 157.995  10
  -5  -7  -3 473.254 75.9812  19
  -5   7  -3 527.610 96.1624   8
  -5  -7  -3 508.293 68.8448  11
  -5  -7  -3 614.323 100.204  10
  -5  -7  -4 1522.82 128.275  19
  -5   7  -4 1564.06 142.674   8
  -5  -7  -4 1249.29 100.390  11
  -5  -7  -4 1487.93 135.898  10
  -5  -7  -5 3289.05 179.570  19
  -5   7  -5 3858.27 209.089   8
  -5  -7  -5 3348.17 152.235  11
  -5  -7  -5 3641.26 198.078  10
  -5  -7  -6 42.0229 38.8651  19
  -5   7  -6 15.6759 59.2385   8
   5  -7   6 16.1009 51.5484   5
  -5  -7  -6 6.07071 31.4318  11
  -5  -7  -6 25.3461 57.5236  10
  -5   7  -7 278.290 75.7249   8
   5  -7   7 259.306 66.7903   5
  -5  -7  -7 266.899 66.8791  10
  -5   7  -8 1982.76 150.174   8
   5  -7   8 2170.29 132.149   5
  -5  -7  -8 2168.56 153.416  10
  -5   7  -9 901.930 107.875   8
   5  -7   9 949.088 93.1662   5
  -5  -7  -9 883.019 102.740  10
  -5   7 -10 2831.14 168.397   8
   5  -7  10 2777.44 143.382   5
   5   7  10 2656.43 121.233   6
  -5  -7 -10 2888.07 165.348  10
  -5   7 -11 2.63514 54.4936   8
   5   7  11 37.2914 23.7560   6
   5  -7  11 108.983 49.8393   5
  -5  -7 -11 53.1366 43.3929  10
   5  -7  12 39.1627 50.0224   5
   5   7  12 70.1741 30.3586   6
  -5   7 -12 82.4656 53.8781   8
  -5  -7 -12 8.72692 40.1509  10
  -5   7 -13-16.1177 44.3904   8
   5  -7  13 37.0813 42.0528   5
  -5  -7 -13-30.1701 37.8615  10
   5   7  13-50.6171 28.3313   6
  -5   7 -14-32.2989 42.1561   8
   5  -7  14 70.4307 41.9164   5
  -5  -7 -14 31.4752 37.8927  10
   5   7  14 13.2138 15.1212   6
  -5   7 -15 884.732 87.8022   8
   5  -7  15 988.155 78.0123   5
   5   7  15 882.962 67.1844   6
  -5  -7 -15 963.330 85.2359  10
   5  -7  16 742.596 69.3403   5
   5  -7  17 1982.36 97.3187   5
  -6   0  38-41.1072 32.6786   9
  -6   0  37 29.4901 40.6908   9
  -6   0  36 260.082 62.7527   9
  -6   0  35-26.1981 51.7991   9
  -6   0  34 364.023 77.4305   9
  -6   0  33 34.2609 65.3192   9
  -6   0  32 836.532 114.082   9
  -6   0  31-3.73297 73.0380   9
  -6   0  31-14.0695 66.1563  14
  -6   0  30 743.681 85.0313  15
  -6   0  30 930.090 118.350  14
  -6   0  30 755.024 115.430   9
  -6   0  29 55.4163 47.1375  15
  -6   0  29 33.2805 76.8906  14
  -6   0  28 53.5762 75.2731  14
  -6   0  28 170.620 55.8786  15
  -6   0  27-37.6997 49.1686  15
  -6   0  27-2.45282 63.9117  14
  -6   0  27 4.43675 39.8456   7
  -6   0  26 7882.43 248.304  15
  -6   0  26 7781.71 237.537   7
  -6   0  26 7620.44 268.754  14
  -6   0  26 7834.84 623.242   2
  -6   0  25 113.802 124.230   2
  -6   0  25 66.1009 55.2058  15
  -6   0  25 0.82776 60.1423  14
  -6   0  25-31.0458 41.4358   7
  -6   0  24 2604.64 363.638   2
  -6   0  24 2664.37 146.981  15
  -6   0  24 2613.18 139.305   7
  -6   0  24 2584.98 156.682  14
  -6   0  23-56.7491 112.801   2
  -6   0  23 52.5254 58.3177  14
  -6   0  23 35.3132 45.0500  15
  -6   0  23-12.5871 44.5235   7
  -6   0  23 10.0394 43.0474  20
  -6   0  22 215.186 53.0665  20
  -6   0  22 112.442 123.673   2
  -6   0  22 180.949 56.7656  15
  -6   0  22 197.999 62.3077  14
  -6   0  22 173.751 51.5385   7
  -6   0  21 7.80495 26.6897  20
  -6   0  21-2.25279 113.831   2
  -6   0  21 54.5259 56.2879  14
  -6   0  21 9.54385 40.2491  15
  -6   0  21 54.1433 41.5952   7
  -6   0  20 1001.32 86.8014  15
  -6   0  20 1180.83 89.7783   7
  -6   0  20 1035.68 91.0381  14
  -6   0  20 841.823 210.186   2
  -6   0  20 978.333 81.2953  20
  -6   0  19-5.31559 86.9015   2
  -6   0  19-12.8216 37.6773  14
  -6   0  19-8.45990 36.2326  15
  -6   0  19 30.7531 31.9414  20
  -6   0  19-2.72753 34.0345   7
  -6   0  18 3505.09 144.524  15
  -6   0  18 3582.32 146.470  14
  -6   0  17-35.7359 112.515   2
  -6   0  17 0.65628 33.2046  15
  -6   0  17-19.7549 31.8712  14
  -6   0  16 28015.4 904.921   2
  -6   0  15-34.5618 105.937   2
  -6   0  14 61314.7 1280.30   2
  -6   0  13 32.9057 89.9721   2
  -6   0  12 79372.9 1413.66   2
  -6   0  11 16.5858 103.176   2
  -6   0  10 12104.5 300.934   3
  -6   0  10 11628.7 442.325   1
  -6   0   9 81.2875 83.1695   1
  -6   0   9 7.39231 34.0329   3
  -6   0   8 2830.42 235.981   1
  -6   0   7-70.9118 80.7790   1
  -6   0   6 574.172 122.963   1
  -6   0   5-41.0545 101.730   1
  -6   0   4 13.3976 93.4326   1
  -6   0   3-56.9895 110.332   1
  -6   0   2 2348.35 241.086   1
  -6   0   1 19.7658 101.499   1
  -6   0   0 49849.1 1044.93   1
  -6   0  -1 32.0550 118.130   1
  -6   0  -2 15017.8 596.792   1
  -6   0  -3-18.8646 129.066   1
  -6   0  -4 1114.32 198.677   1
  -6   0  -5-56.1387 99.4858   1
  -6   0  -6 18292.8 704.303   1
  -6   0  -7-97.1188 106.802   1
  -6   0  -8-0.54322 101.128   1
  -6   0  -9 143.195 101.054   1
  -6   0 -10 117.566 128.484   1
  -6   0 -11 72.9208 96.0884   1
   6   0  12 2197.68 120.277  17
  -6   0 -12 2162.73 293.549   1
   6   0  13 5.09307 39.4486  17
   6   0  13 4.53393 28.7064  13
   6   0  13-13.4259 47.9941   5
   6   0  13 33.9329 35.2593   7
   6   0  14 3842.59 167.089  17
   6   0  14 3605.01 158.988   5
   6   0  14 3509.99 155.661   7
  -6   0 -14 3974.05 391.838   1
   6   0  14 3449.76 145.709  13
   6   0  15-7.96811 47.0928  17
   6   0  15 47.2101 48.9571   5
   6   0  15 29.7308 43.2692   7
   6   0  16 2544.10 148.115  17
   6   0  16 2424.49 142.646   5
   6   0  16 2388.19 137.962   7
   6   0  17 33.8074 61.0490  17
   6   0  17-41.8666 66.0679   5
   6   0  17-22.2133 50.0737   7
   6   0  18 47634.9 642.733  17
   6   0  18 47330.3 633.187   5
   6   0  18 47814.3 604.799   7
   6   0  19 27.7422 67.4394  17
   6   0  19 30.1321 72.2060   5
   6   0  19 28.0105 50.2304   7
   6   0  20 22235.2 456.104   5
   6   0  20 22455.1 434.279   7
   6   0  20 22568.9 467.111  17
   6   0  21 74.2516 73.6873  17
   6   0  21-6.04407 80.5826   5
   6   0  21-26.6557 52.4072   7
   6   0  22 7210.49 278.475   5
   6   0  22 7278.93 255.284   7
   6   0  22 7581.19 286.682  17
   6   0  23 114.595 92.1662   5
   6   0  23 22.5693 60.6609   7
   6   0  23-0.38893 75.1068  17
   6   0  24 10726.8 343.252   5
   6   0  24 10388.7 302.469   7
   6   0  24 10389.8 334.483  17
   6   0  25 48.5717 82.6661   5
   6   0  25-29.0497 70.2028  17
   6   0  25 67.6384 55.6535   7
   6   0  26 14985.9 395.091   5
   6   0  26 14503.8 339.899   7
   6   0  26 14229.2 381.994  17
   6   0  27 34.4772 68.6477  17
   6   0  27-32.5842 76.2017   5
   6   0  27 83.1166 49.2850   7
   6   0  28 1918.00 140.720  17
   6   0  28 2021.03 155.155   5
   6   0  28 1862.32 116.638   7
   6   0  29 37.7554 65.2583   5
   6   0  30 44.8415 59.9315   5
   6   0  31-17.9697 53.7624   5
   6   0  32 119.537 51.6182   5
   6   0  33 11.5040 37.3422   5
  -6  -2  37 3205.44 122.685   9
  -6   2  36 11920.2 242.191   9
  -6  -2  36 11720.5 251.085   9
  -6   2  35 2159.11 111.081   7
  -6   2  35 2019.06 115.441   9
  -6  -2  35 2091.47 122.161   9
  -6  -2  34-8.11260 60.5119   9
  -6   2  34 45.3371 43.3857  14
  -6   2  34-21.1401 40.5242   7
  -6  -2  34-17.6687 42.5367  15
  -6  -2  33-15.2084 42.4391  15
  -6   2  33 24.3414 46.5037  14
  -6  -2  33 11.5355 65.0273   9
  -6   2  33 29.5606 42.3172   7
  -6   2  32 2084.53 134.112   7
  -6   2  32 2021.17 136.393  14
  -6  -2  32 1874.89 124.936  15
  -6  -2  32 1936.39 140.908   9
  -6  -2  31 102.296 57.2545  15
  -6   2  31 99.0329 65.1588  14
  -6   2  31 77.1880 56.0346   7
  -6  -2  31 100.606 76.6711   9
  -6   2  30 1530.48 127.556   7
  -6  -2  30 1594.02 125.617  15
  -6  -2  30 1557.44 138.800   9
  -6   2  30 1499.88 127.452  14
  -6  -2  29 1109.81 112.369  15
  -6   2  29 1091.15 117.350   7
  -6   2  29 1177.41 119.176  14
  -6  -2  29 1137.32 130.517   9
  -6  -2  28 884.996 106.170  15
  -6   2  28 894.272 109.782  14
  -6   2  28 927.684 110.728   7
  -6   2  28 940.840 97.9108   6
  -6  -2  28 954.273 118.551   9
  -6   2  27 1638.30 140.122   7
  -6   2  27 1548.90 133.517  14
  -6  -2  27 1772.93 139.765  15
  -6   2  27 1686.96 128.498   6
  -6  -2  27 1576.15 145.970   9
  -6  -2  26 461.456 103.921   9
  -6  -2  26 653.725 96.3325  15
  -6   2  26 562.639 97.4673  14
  -6   2  26 503.921 94.1073   7
  -6   2  26 527.387 79.2615   6
  -6  -2  25 4970.69 216.585  15
  -6   2  25 5031.97 226.131   7
  -6   2  25 5063.16 222.436  14
  -6  -2  25 5172.86 230.890  20
  -6  -2  25 4746.42 495.163   2
  -6   2  25 5303.32 216.533   6
  -6  -2  25 4622.32 217.369   9
  -6  -2  24 88.2796 76.3075   9
  -6   2  24 25.0469 58.1997  16
  -6  -2  24-196.001 124.287   2
  -6   2  24-39.2495 62.3822  14
  -6  -2  24 9.86865 58.9354  20
  -6   2  24 27.2254 62.8483   7
  -6  -2  24 54.1329 62.1478  15
  -6   2  24-44.9223 50.5948   6
  -6   2  23 3037.61 174.958  16
  -6  -2  23 3079.32 170.200  15
  -6   2  23 2991.65 172.602   7
  -6   2  23 3144.69 170.680  14
  -6   2  23 3081.68 336.724   2
  -6  -2  23 3364.32 406.949   2
  -6   2  23 3237.63 170.570   6
  -6  -2  23 3215.12 177.545   9
  -6  -2  23 3193.60 181.815  20
   6   2 -23 3533.35 575.261   4
  -6   2  22 1615.59 129.139  16
  -6  -2  22 1819.26 308.878   2
  -6  -2  22 1776.36 135.863  15
  -6   2  22 1783.75 135.334   7
  -6   2  22 1822.17 134.316  14
  -6  -2  22 1621.92 130.235  20
  -6   2  22 1661.98 125.602   6
  -6   2  22 1830.54 251.008   2
  -6  -2  22 1799.75 136.451   9
  -6  -2  21-0.48145 55.2650  20
  -6  -2  21 16.4427 69.0802   9
  -6  -2  21-6.90796 55.7775  15
  -6   2  21 75.6605 53.4714  14
  -6   2  21 28.8463 37.8623  15
  -6   2  21 6.48653 53.5009   7
  -6  -2  21 34.6144 47.5096   2
  -6   2  21 70.4480 59.1517  16
  -6   2  21 4.00580 46.9194   6
  -6   2  21-5.68702 100.305   2
  -6  -2  20 116.818 58.9533  20
  -6  -2  20 139.012 62.9024  15
  -6  -2  20 242.946 69.8057   9
  -6  -2  20 190.634 61.1785  14
  -6   2  20 100.852 52.0186  14
  -6  -2  20-98.1922 115.096   2
  -6   2  20 229.509 70.6528   7
  -6   2  20 191.035 63.9826  16
  -6   2  20 83.4131 53.1107   6
  -6   2  20 230.148 91.4445   2
  -6  -2  19 193.022 59.4554  20
  -6  -2  19 187.284 67.9410   9
  -6  -2  19 175.702 124.294   2
  -6  -2  19 286.467 73.4830  15
  -6   2  19 284.224 65.4250  16
  -6   2  19 331.663 68.6600  14
  -6   2  19 213.942 63.4554   7
  -6  -2  19 239.180 59.1624  14
  -6   2  19 364.571 66.5479   6
  -6  -2  18 5098.28 192.040   9
  -6   2  18 5069.34 192.145  16
  -6  -2  18 5272.76 183.249  14
  -6   2  18 5614.09 207.018   7
  -6   2  18 5283.50 194.707  14
  -6  -2  18 5012.22 193.100  15
  -6  -2  18 5268.11 198.338  20
  -6   2  18 5016.69 387.463   2
  -6  -2  18 4895.94 430.274   2
  -6   2  18 5286.64 196.360   6
  -6  -2  17 362.822 60.4797  20
  -6  -2  17 576.852 134.277   2
  -6   2  17 361.130 60.3084  16
  -6   2  17 506.056 69.3705  14
  -6  -2  17 375.587 58.4960  14
  -6   2  17 438.052 69.1565   7
  -6   2  17 245.882 126.045   2
  -6  -2  17 397.720 66.5690  15
  -6   2  17 357.855 63.8868   6
  -6  -2  17 450.708 72.3280   9
  -6   2  16 1719.77 110.127  16
  -6  -2  16 1681.54 108.583  15
  -6  -2  16 1758.72 101.143  14
  -6   2  16 1679.95 112.240   7
  -6   2  16 1743.65 112.624  14
  -6  -2  16 1462.02 232.418   2
  -6  -2  16 1781.15 114.087  20
  -6   2  16 1737.28 219.720   2
  -6   2  16 1733.47 112.511   6
  -6  -2  16 1690.72 109.235   9
  -6  -2  15 1045.68 88.0980  20
  -6  -2  15 963.484 198.808   2
  -6  -2  15 956.523 81.0650  15
  -6   2  15 1057.41 86.0808  16
  -6   2  15 889.891 85.7989   7
  -6   2  15 1025.78 86.4788  14
  -6   2  15 717.203 170.420   2
  -6   2  15 957.646 82.9586   6
  -6  -2  15 1005.76 85.5223   9
  -6   2  14 1507.87 95.7382  16
  -6  -2  14 1397.27 94.8425  15
  -6   2  14 1578.80 102.606   7
  -6   2  14 1505.85 100.760  14
  -6   2  14 1373.04 182.570   2
  -6  -2  14 1419.70 97.5356  20
  -6   2  14 1571.61 101.936   6
  -6  -2  14 1440.47 243.566   2
  -6  -2  13 18631.1 541.334   3
  -6   2  13 18333.7 608.377   2
  -6  -2  13 17260.1 730.376   2
  -6  -2  12 16693.6 533.655   3
  -6   2  12 17317.5 570.229   2
  -6  -2  12 16969.0 724.112   2
  -6   2  11 167.823 54.6831   2
  -6  -2  11 156.362 115.527   2
  -6  -2  10 3971.87 278.363   3
  -6   2  10 3859.81 245.828   1
  -6   2  10 4190.16 258.461   2
  -6  -2   9 11805.8 484.477   3
  -6   2   9 12290.1 459.521   1
  -6   2   9 13139.9 440.035   2
  -6  -2   8 15023.5 557.435   3
  -6   2   8 15619.4 546.608   1
  -6   2   8 15438.4 459.997   2
  -6  -2   7 1982.16 214.413   3
  -6   2   7 2068.63 219.625   1
  -6   2   7 2116.62 173.641   2
  -6   2   6 512.975 91.9963   2
  -6   2   6 424.422 120.997   1
  -6  -2   6 349.326 115.288   3
  -6  -2   5 25228.2 746.351   3
  -6   2   5 25503.1 749.992   1
  -6  -2   4 5611.13 361.386   3
  -6   2   4 5283.96 353.229   1
  -6  -2   3 7607.39 425.030   3
  -6   2   3 6526.69 400.777   1
  -6  -2   2 12832.2 557.759   3
  -6   2   2 12092.8 545.699   1
  -6  -2   1 19540.7 696.109   3
  -6   2   1 18838.7 693.114   1
  -6  -2   0 6121.92 403.160   3
  -6   2   0 5738.47 398.792   1
  -6  -2  -1 6229.92 409.431   3
  -6   2  -1 6920.53 438.772   1
  -6  -2  -2 4597.33 365.785   3
  -6   2  -2 4334.63 367.412   1
  -6  -2  -3 28520.2 898.990   3
  -6  -2  -3 26550.8 793.596   1
   6   2   3 28428.6 714.787   4
  -6   2  -3 26779.7 885.617   1
  -6  -2  -4 941.747 193.649   3
  -6   2  -4 906.016 184.652   1
  -6  -2  -4 860.592 160.944   1
   6   2   4 627.138 128.029   4
  -6  -2  -5 23181.9 843.682   3
  -6  -2  -5 22678.5 734.773   1
   6   2   5 22822.8 576.567   4
  -6   2  -5 23009.5 853.613   1
  -6  -2  -6 35520.4 918.629   1
  -6  -2  -6 35814.5 1060.78   3
  -6   2  -6 34586.6 1054.69   1
  -6  -2  -7 81.1018 74.0902   1
  -6  -2  -7-11.6642 81.1071   3
  -6  -2  -8 172.138 87.3588   1
  -6  -2  -8 81.9461 109.569   3
  -6   2  -8-6.51738 106.912   1
  -6  -2  -9 5845.44 373.163   1
   6   2   9 5937.38 189.241   7
  -6  -2  -9 5525.29 449.267   3
  -6   2  -9 5714.11 465.421   1
   6   2  10 720.560 79.2326   5
  -6  -2 -10 588.039 145.543   1
  -6   2 -10 633.183 176.855   1
  -6  -2 -10 638.365 175.015   3
   6   2  10 800.006 82.9137   7
   6  -2  10 733.202 74.0470   5
  -6  -2 -11 12428.5 690.833   3
   6  -2  11 12189.5 269.638   5
   6   2  11 12272.3 279.164   5
   6   2  11 12095.8 279.504   7
   6  -2  11 12325.0 267.655  17
   6  -2  11 12475.5 250.364  15
  -6   2 -11 11630.1 679.623   1
  -6  -2 -12 3877.27 391.639   3
   6  -2  12 3504.70 152.223  17
   6   2  12 3432.17 156.568   5
   6  -2  12 3632.12 138.608  15
   6  -2  12 3602.51 154.498   5
   6   2  12 3527.02 159.374   7
  -6   2 -12 3623.10 396.248   1
   6  -2  13 8577.22 242.379  17
   6  -2  13 9008.17 219.219  15
   6  -2  13 8578.19 242.598   5
   6   2  13 8386.53 250.307   7
  -6   2 -13 8693.32 609.374   1
   6   2  13 8830.65 252.905   5
   6  -2  14 2215.33 133.652  17
   6   2  14 2381.19 144.792   5
   6  -2  14 2505.68 119.714  15
   6  -2  14 2441.80 140.008   5
  -6  -2 -14 2416.80 329.617   3
   6   2  14 2424.22 147.026   7
  -6   2 -14 2306.29 343.031   1
   6  -2  15 11259.8 299.517  17
   6   2  15 11568.6 305.653   5
  -6  -2 -15 10658.4 708.534   3
   6  -2  15 11882.0 258.859  15
   6  -2  15 11474.5 294.479   5
   6   2  15 11236.0 301.795   7
  -6   2 -15 11898.9 756.992   1
   6   2  15 11339.0 294.917   6
   6   2  16 202.338 60.7249   6
   6  -2  16 198.797 62.4348  17
   6  -2  16 179.858 49.9702  15
   6   2  16 56.1236 65.0990   5
   6  -2  16 127.381 67.8667   5
   6   2  16 108.686 60.2572   7
  -6   2 -16-21.3509 143.294   1
   6  -2  17 1171.68 115.011  17
   6   2  17 1051.03 118.393   5
   6  -2  17 1077.72 113.959   5
   6   2  17 1065.47 114.286   7
   6   2  17 1206.41 109.759   6
  -6   2 -17 759.409 220.184   1
   6   2  18 20.6146 46.9907   6
   6  -2  18 116.627 67.8016  17
   6   2  18-19.9085 78.1717   5
   6  -2  18-3.98736 71.8976   5
   6   2  18-1.76751 66.9716   7
   6  -2  19 17706.8 409.253  17
   6   2  19 18256.4 426.497   5
   6  -2  19 17628.3 403.621   5
   6   2  19 18336.7 422.692   7
   6   2  19 18482.4 388.796   6
   6   2  20 181.300 67.0554   6
   6  -2  20 244.303 83.4476  17
   6   2  20 279.279 91.3865   5
   6  -2  20 265.445 87.2525   5
   6   2  20 127.513 73.9374   7
   6  -2  21 21306.8 465.348  17
   6   2  21 21385.0 480.327   5
   6   2  21 21142.8 468.413   7
   6  -2  21 21052.7 454.036   5
   6   2  21 21696.7 417.684   6
   6  -2  22 1667.39 148.609  17
   6   2  22 1412.76 149.412   5
   6  -2  22 1407.13 141.495   5
   6   2  22 1428.38 140.152   7
   6   2  22 1481.91 114.635   6
   6  -2  23 59.1658 71.0516  17
   6   2  23 84.9711 86.2754   5
   6   2  23-93.6943 46.6898   6
   6  -2  23-1.10794 83.3378   5
   6   2  23 190.369 77.7309   7
   6   2  24 2382.71 178.247   5
   6  -2  24 2171.42 165.473   5
   6   2  24 2146.23 161.337   7
   6  -2  24 2111.54 160.693  17
   6  -2  25 1836.63 153.041  17
   6   2  25 1734.56 142.933   7
   6   2  25 2016.14 162.627   5
   6  -2  25 1902.53 154.354   5
   6  -2  26 1251.66 126.557  17
   6  -2  26 1402.42 133.726   5
   6   2  26 1096.27 118.701   7
   6   2  26 1193.94 132.796   5
   6   2  27-9.58899 67.9224   5
   6  -2  27 63.5038 60.0579  17
   6  -2  27 19.8766 69.5846   5
   6   2  27 79.4434 61.6836   7
   6   2  28 70.1508 64.0942   5
   6  -2  28 160.950 65.3559   5
   6   2  28 268.216 66.1617   7
   6  -2  28 182.379 63.3135  17
   6  -2  29 1251.96 107.163  17
   6  -2  29 1244.70 115.207   5
   6   2  29 1469.74 122.918   5
   6   2  29 1346.31 107.192   7
   6   2  30 2962.80 153.284   5
   6  -2  30 2722.84 146.480   5
   6   2  30 2893.56 138.492   7
   6  -2  30 3209.02 153.340  17
   6   2  31 147.968 50.2966   5
   6  -2  31 214.644 54.8933   5
   6   2  31 205.901 45.0394   7
   6   2  32 1518.29 94.5451   5
   6  -2  32 1594.59 95.0854   5
  -6  -4  33 1132.66 77.5771  15
  -6   4  33 1027.17 78.0043   7
  -6  -4  32 75.5886 38.4465  15
   6  -4 -32-27.8978 97.7679  12
  -6  -4  31 5.81087 44.5259  15
  -6   4  31 123.020 38.7434  14
  -6   4  31 64.8208 46.9991   7
  -6  -4  30 1660.61 116.057  15
  -6   4  30 1774.33 120.616   7
  -6   4  30 1453.56 97.7787  14
  -6  -4  30 1695.04 117.882   9
  -6   4  29 1353.31 102.414  14
  -6  -4  29 1606.00 121.819  15
  -6   4  29 1588.99 117.389   6
  -6   4  29 1557.26 120.815   7
  -6  -4  29 1674.71 126.996   9
  -6  -4  28 1186.82 113.844  15
  -6   4  28 1134.16 98.4144  14
  -6   4  28 1286.14 117.415   7
  -6   4  28 1179.47 107.988   6
  -6  -4  28 1294.83 121.781   9
  -6   4  27 9653.17 296.098  16
  -6   4  27 9528.48 267.540  14
  -6  -4  27 9711.06 291.929  15
  -6   4  27 9679.07 297.325   7
  -6   4  27 9567.42 289.760   6
  -6  -4  27 9756.42 294.786   9
  -6  -4  26 3360.16 183.317  15
  -6   4  26 2982.89 159.915  14
  -6   4  26 3284.12 182.529   7
  -6   4  26 3218.93 178.986   6
  -6   4  26 3170.98 182.291  16
  -6  -4  26 3422.89 186.587   9
  -6  -4  25 2506.07 166.561  15
  -6   4  25 2658.86 171.911  16
  -6   4  25 2437.59 165.936   7
  -6   4  25 2485.76 161.404   6
  -6   4  25 2359.32 147.312  14
  -6  -4  25 2698.46 172.162   9
  -6  -4  24 1297.98 127.358  15
  -6   4  24 1276.32 129.779  16
  -6   4  24 1329.53 132.560   7
  -6   4  24 1262.06 116.356  14
  -6   4  24 1199.47 120.746   6
  -6  -4  24 1344.53 135.826   9
  -6  -4  23 9824.58 310.266  15
  -6   4  23 9835.22 317.627  16
  -6   4  23 9618.11 314.573   7
  -6  -4  23 9627.82 311.299  20
  -6   4  23 10292.3 296.652  14
  -6  -4  23 9802.31 266.063  11
  -6   4  23 10097.4 321.580   6
  -6  -4  23 10047.3 316.886   9
  -6   4  22 23420.1 483.191  16
  -6  -4  22 22522.5 464.712  15
  -6   4  22 21005.7 459.699   7
  -6   4  22 22730.0 441.163  14
  -6  -4  22 23760.3 421.511  11
  -6  -4  22 22026.0 463.674  20
  -6   4  22 22646.0 475.670   6
  -6  -4  22 22300.0 460.839   9
  -6   4  21 7887.67 264.724  14
  -6   4  21 7726.96 281.137   7
  -6  -4  21 7562.07 272.006  15
  -6  -4  21 7693.71 276.659  20
  -6  -4  21 7707.53 245.704  11
  -6   4  21 8282.01 290.402  16
  -6   4  21 7848.12 283.994   6
  -6  -4  21 8152.04 283.476   9
  -6  -4  20 1660.68 135.823  20
  -6   4  20 1708.00 143.730  16
  -6  -4  20 1595.69 135.180  15
  -6   4  20 1561.42 136.998   7
  -6   4  20 1419.59 123.654  14
  -6  -4  20 1556.05 116.931  11
  -6   4  20 1594.84 136.129   6
  -6  -4  20 1532.58 139.788   9
  -6   4  19 866.483 110.580  16
  -6  -4  19 977.047 109.299  15
  -6   4  19 1012.52 112.899   7
  -6   4  19 909.015 104.424  14
  -6  -4  19 1048.76 98.2816  11
  -6   4  19 1062.93 115.333   6
  -6  -4  19 937.081 114.323   9
  -6  -4  19 939.845 109.357  20
  -6  -4  18 1110.64 111.545  15
  -6   4  18 817.305 108.699  16
  -6   4  18 911.887 102.094  14
  -6  -4  18 889.151 102.310  20
  -6   4  18 870.124 103.351   7
  -6  -4  18 820.784 88.1580  11
  -6   4  18 714.136 101.532   6
  -6  -4  18 897.119 113.122   9
   6   4 -18 919.732 289.016   4
  -6  -4  17 3876.38 190.739  15
  -6   4  17 3565.33 184.660  14
  -6   4  17 3623.76 194.163  16
  -6   4  17 3700.80 186.063   7
  -6  -4  17 3523.58 179.648  20
  -6  -4  17 3673.15 174.738  11
  -6   4  17 3634.34 188.879   6
  -6  -4  17 3829.91 193.154   9
   6   4 -17 3139.30 474.640   4
  -6   4  16 1224.44 119.075  14
  -6   4  16 1133.19 109.264   7
  -6   4  16 1253.78 122.932  16
  -6  -4  16 1192.85 113.471  15
  -6  -4  16 1189.41 107.194  11
  -6  -4  16 1179.12 109.044  20
  -6   4  16 1280.12 115.922   6
  -6  -4  16 1307.80 123.646   9
   6   4 -16 992.292 274.281   4
  -6  -4  15 436.538 85.4868   9
  -6  -4  15 350.444 66.7229  20
  -6   4  15 458.675 82.2259  16
  -6   4  15 382.877 74.8065   7
  -6  -4  15 446.297 75.3777  15
  -6  -4  15 370.905 72.3953  11
  -6   4  15 429.037 75.5189   6
  -6  -4  14 2442.91 140.439  20
  -6   4  14 2476.06 166.914  16
  -6   4  14 2548.26 148.914   7
  -6  -4  14 2471.09 144.387  15
  -6  -4  14 2583.82 147.380  11
  -6   4  14 2523.81 150.393   6
  -6  -4  14 2632.11 157.254   9
   6   4 -14 2603.73 414.908   4
  -6  -4  13 1793.09 122.121  20
  -6  -4  13 1755.36 122.918  15
  -6   4  13 1688.71 122.346   7
  -6   4  13 1856.78 148.831  16
  -6  -4  13 1739.92 122.350  11
  -6   4  13 1847.19 126.211   6
  -6  -4  13 1769.13 133.470   9
   6   4 -13 2061.31 361.705   4
  -6  -4  12 221.054 140.937   3
  -6   4  12 55.5076 63.8905  16
  -6  -4  12 143.113 54.9796  15
  -6   4  12 46.6253 45.1227   7
  -6   4  12 98.4006 43.0435   8
  -6  -4  12 52.6089 45.4713  20
  -6  -4  12 149.561 57.6439  11
  -6  -4  12 148.352 64.1056   9
  -6   4  12 93.2331 48.7315   6
   6   4 -12-94.1922 179.034   4
  -6  -4  11 115.913 42.5696  20
  -6   4  11 182.625 76.5645  16
  -6   4  11 96.2593 43.7579   8
  -6  -4  11 77.5187 95.8734   3
  -6  -4  11 176.912 46.6179  15
  -6   4  11 113.746 54.2806   7
  -6  -4  11 181.300 56.4108  11
  -6   4  11 82.4647 44.4387   6
   6   4 -11 203.616 186.713   4
  -6   4  10-22.1306 47.0525   8
  -6  -4  10 110.183 85.3298   3
  -6  -4  10 115.082 44.9496  15
  -6  -4  10-29.1002 38.4998  20
  -6   4  10 31.7389 48.4325   7
  -6  -4  10-9.54687 45.5663  11
  -6  -4  10 29.6816 40.4463  10
  -6   4  10-41.7793 48.6968   6
   6   4 -10 120.328 195.200   4
  -6  -4   9 117.528 114.711   3
  -6   4   9 99.1732 49.1030   8
  -6  -4   9 196.989 48.0450  15
  -6   4   9 46.2481 45.9153   7
  -6  -4   9 116.188 55.7038  11
  -6  -4   9 189.413 47.2270  10
  -6   4   9 77.4835 49.0773   6
   6   4  -9-52.8939 163.618   4
  -6   4   8 1632.44 117.500   8
  -6   4   8 1453.20 110.653   7
  -6  -4   8 1659.88 121.084  11
  -6  -4   8 1513.24 256.319   3
  -6   4   8 1561.38 105.541   6
  -6  -4   8 1568.06 108.394  10
   6   4  -8 1785.15 341.677   4
  -6  -4   7 105.026 112.263   3
  -6   4   7 134.316 58.4002   8
  -6  -4   7 96.1855 62.6395  11
  -6  -4   7 58.2488 40.6816  10
  -6   4   7 11.8520 40.5668   6
   6   4  -7 122.162 185.275   4
  -6   4   6 1641.50 123.422   8
  -6  -4   6 1481.46 244.662   3
  -6  -4   6 1734.75 125.593  11
  -6   4   6 1366.46 99.7284   6
  -6  -4   6 1716.87 117.975  10
   6   4  -6 1607.93 337.822   4
  -6  -4   5 7052.14 515.628   3
  -6   4   5 7358.48 241.885   8
   6  -4  -5 7003.55 272.269  12
  -6  -4   5 7484.95 249.071  11
   6   4  -5 6215.80 581.042   4
  -6  -4   5 7553.84 241.339  10
  -6   4   5 7803.16 489.614   1
  -6  -4   4 3866.65 393.512   3
  -6   4   4 3536.52 173.180   8
   6  -4  -4 3212.41 188.823  12
  -6  -4   4 3653.97 177.277  11
   6   4  -4 3621.39 442.100   4
  -6  -4   4 3529.94 169.834  10
  -6   4   4 3464.39 350.374   1
  -6   4   3 3120.58 165.118   8
   6  -4  -3 3047.32 182.852  12
  -6  -4   3 3098.97 166.231  11
  -6  -4   3 2821.80 352.617   3
   6   4  -3 3365.64 421.129   4
  -6  -4   3 2927.99 160.437  10
  -6   4   3 3093.38 325.842   1
  -6   4   2 500.189 148.275   1
  -6  -4   2 185.486 170.388   3
   6  -4  -2 203.424 63.1154  12
  -6  -4   2 318.926 62.6400  11
  -6  -4   2 337.662 68.8919  10
  -6   4   2 352.205 73.2530   8
   6   4  -2 667.299 215.600   4
  -6   4   1 4328.17 413.270   1
  -6   4   1 4323.61 195.462   8
  -6  -4   1 4806.68 455.616   3
   6  -4  -1 4562.40 219.466  12
  -6  -4   1 4286.55 197.116  11
   6   4  -1 3852.75 420.521   4
  -6  -4   1 4273.36 195.062  10
  -6   4   0 48.3391 59.7186   8
   6  -4   0 73.5499 61.5361  12
  -6  -4   0-8.77478 122.987   3
  -6   4   0-178.284 119.969   1
  -6  -4   0 42.2310 50.4915  11
   6   4   0 109.380 175.768   4
  -6  -4   0 23.8208 51.5672  10
  -6   4  -1 149.491 61.3330   8
  -6  -4  -1 118.739 119.085   3
   6  -4   1 145.981 69.7377  12
  -6  -4  -1 91.7076 62.4614  11
  -6   4  -1 239.106 137.250   1
   6   4   1-63.4695 104.696   4
  -6  -4  -1 130.037 60.5217  10
  -6   4  -2 11433.6 689.466   1
  -6  -4  -2 10145.5 664.984   3
  -6   4  -2 9987.07 301.906   8
   6  -4   2 11100.4 353.229  12
   6  -4   2 9602.84 234.818  11
  -6  -4  -2 10458.2 306.352  11
   6   4   2 10059.0 616.732   4
  -6   4  -3 2710.87 362.766   1
  -6   4  -3 2336.35 155.463   8
  -6  -4  -3 2403.99 331.270   3
   6  -4   3 2378.63 123.390  11
  -6  -4  -3 2349.16 152.837  11
  -6   4  -4 1858.06 140.553   8
  -6  -4  -4 1759.62 308.457   3
   6  -4   4 1741.67 111.870  11
  -6  -4  -4 1871.05 141.435  11
  -6   4  -4 1976.01 318.739   1
  -6  -4  -5 559.318 169.816   3
  -6  -4  -5 762.399 98.8079  11
  -6   4  -5 623.217 92.8424   8
  -6   4  -5 435.680 201.787   1
  -6  -4  -6 2011.69 313.825   3
  -6   4  -6 1939.94 145.585   8
  -6  -4  -6 1830.67 141.975  11
  -6   4  -6 1807.49 311.930   1
   6  -4   7 121.034 63.4399  15
  -6  -4  -7 135.744 66.1625  11
  -6   4  -7 39.1403 82.3958   1
  -6   4  -7 23.3135 54.7396   8
  -6   4  -8 762.306 97.9594   8
   6  -4   8 740.226 91.9967  15
  -6  -4  -8 958.865 233.598   3
   6   4   8 808.013 78.2978   7
  -6  -4  -8 841.785 106.272  11
  -6   4  -8 526.900 219.685   1
   6   4   8 818.533 100.195   6
  -6   4  -9 3816.05 479.914   1
  -6  -4  -9 3822.19 439.367   3
  -6   4  -9 3429.89 190.192   8
   6   4   9 3187.16 185.633   5
   6  -4   9 3452.93 179.677  15
   6  -4   9 3468.69 170.069   5
   6   4   9 3569.87 160.541   7
  -6  -4  -9 3401.36 192.673  11
   6   4   9 3383.34 176.732   6
   6   4  10 3759.13 197.513   5
  -6  -4 -10 4308.88 470.935   3
  -6   4 -10 4013.39 205.567   8
   6  -4  10 3850.85 187.195  15
   6   4  10 4193.82 177.010   7
   6  -4  10 3858.55 185.879   5
  -6   4 -10 4658.94 501.194   1
  -6  -4 -10 3632.54 202.156  11
   6   4  10 3518.02 186.040   6
  -6   4 -11 1659.22 139.464   8
   6  -4  11 1651.89 126.842  15
   6   4  11 1682.25 144.653   5
   6  -4  11 1515.90 127.065   5
  -6  -4 -11 967.892 227.897   3
   6   4  11 1808.26 125.834   7
  -6  -4 -11 1599.09 137.328  11
  -6   4 -11 2296.79 357.910   1
   6   4  11 1543.40 132.221   6
  -6   4 -12 1126.62 114.325   8
   6  -4  12 1067.59 107.424  15
   6  -4  12 1267.79 120.129   5
  -6  -4 -12 1174.44 255.965   3
   6   4  12 1334.78 113.399   7
   6   4  12 1036.50 121.569   5
  -6   4 -12 1198.53 260.086   1
  -6  -4 -12 1137.20 117.998  11
   6   4  12 1207.12 123.794   6
   6   4  13 284.296 81.8189   6
  -6   4 -13 396.732 82.5230   8
   6  -4  13 303.176 70.5144  15
  -6  -4 -13 521.327 174.024   3
   6   4  13 373.583 87.8846   5
   6   4  13 326.056 69.7564   7
  -6   4 -13 546.976 208.353   1
   6  -4  13 208.401 77.2908   5
  -6  -4 -13 236.606 71.3506  11
   6   4  14 1222.81 133.570   5
  -6   4 -14 1295.92 126.814   8
   6  -4  14 1402.84 130.173   5
   6  -4  14 1263.57 114.807  15
   6   4  14 1586.20 126.607   7
  -6   4 -14 1600.56 339.861   1
  -6  -4 -14 1067.05 116.453  11
   6   4  14 1474.94 132.377   6
   6   4  15 107.114 70.5077   6
  -6   4 -15-30.2060 58.9297   8
   6  -4  15-7.31443 55.6750  15
   6   4  15-36.3985 74.3169   5
   6   4  15 9.73976 55.0018   7
   6  -4  15-30.7373 73.3013   5
  -6  -4 -15 5.66753 34.4289  11
   6   4  16 9800.53 324.547   5
  -6   4 -16 9618.29 318.031   8
   6  -4  16 9730.13 293.339  15
   6  -4  16 9778.06 309.776   5
   6   4  16 9745.17 305.416   7
  -6  -4 -16 8628.01 307.878  11
   6   4  16 10093.1 323.144   6
   6   4  17 836.950 117.885   5
   6  -4  17 924.004 102.268  15
   6  -4  17 940.998 116.815   5
   6   4  17 917.505 108.005   7
   6   4  17 966.175 116.877   6
   6   4  18 2043.08 166.137   5
   6  -4  18 1857.26 122.407  17
   6  -4  18 2090.48 140.362  15
   6  -4  18 2109.09 158.303   5
   6   4  18 2359.11 159.449   7
   6   4  18 2099.36 159.098   6
   6  -4  19 1067.86 120.251   5
   6   4  19 1000.88 112.362   7
   6  -4  19 1001.79 94.2367  17
   6   4  19 883.309 124.013   5
   6   4  19 1013.24 117.045   6
   6   4  20 2664.10 181.884   5
   6  -4  20 2459.81 141.418  17
   6  -4  20 2550.63 167.062   5
   6   4  20 2398.59 159.138   7
   6   4  20 2543.98 165.862   6
   6  -4  21 658.575 105.402   5
   6   4  21 659.464 92.4522   7
   6  -4  21 494.643 74.7191  17
   6   4  21 607.830 89.6255   6
   6   4  21 622.096 110.373   5
   6   4  22 430.879 79.3101   6
   6  -4  22 472.520 68.5390  17
   6   4  22 416.798 96.1224   5
   6   4  22 524.421 82.1849   7
   6  -4  22 411.429 93.0295   5
   6  -4  23 2565.58 158.328   5
   6   4  23 2334.47 145.872   7
   6  -4  23 2124.85 125.321  17
   6   4  23 2344.70 167.691   5
   6   4  23 2205.97 139.982   6
   6  -4  24 21.3920 38.2340  17
   6   4  24 6.43540 41.4208   6
   6   4  24 8.47917 46.8999   7
   6  -4  24 47.7697 51.6576   5
   6  -4  25 1868.58 110.479  17
   6  -4  25 2346.13 141.669   5
   6   4  25 2092.31 129.987   7
   6   4  25 2123.93 122.778   6
   6  -4  26 1588.04 114.430   5
   6   4  26 1623.86 111.323   7
   6  -4  26 1468.89 94.5345  17
   6   4  26 1604.55 99.9209   6
   6  -4  27 1413.67 101.419   5
   6   4  27 1422.97 97.2716   7
   6   4  27 1330.56 81.7236   6
   6  -4  28 307.449 52.7544   5
   6   4  28 301.314 49.3204   7
  -6  -6  26 2148.23 99.0649  15
   6  -6 -26 2332.68 179.586  12
  -6   6  25 40.1896 36.4932  16
  -6  -6  25 80.9016 32.4574  15
  -6   6  24 1471.17 99.1194  16
   6   6 -24 1105.22 117.339   8
   6  -6 -24 1284.93 139.840  12
  -6  -6  24 1270.06 88.2847  15
  -6  -6  23 599.301 66.6874  15
   6   6 -23 392.651 94.4514   8
   6  -6 -23 595.704 103.757  12
  -6   6  23 447.946 67.1373  16
  -6  -6  23 572.284 66.7552  11
  -6   6  22 29.1728 45.6839  16
  -6  -6  22 45.1865 32.5307  15
   6   6 -22 21.7460 66.6854   8
   6  -6 -22 95.2113 84.8712  12
  -6  -6  22 42.3282 39.2028  11
  -6   6  22-1.60879 37.2536   6
  -6   6  21 508.455 76.4802  16
   6  -6 -21 432.712 102.881  12
  -6  -6  21 497.357 66.3951  15
  -6   6  21 478.753 58.4820  14
  -6  -6  21 413.050 66.3536  11
  -6   6  21 479.280 67.5278   6
  -6   6  20 180.210 63.6752  16
  -6  -6  20 172.713 47.2334  15
  -6   6  20 229.906 50.7377  14
   6  -6 -20 335.393 99.8272  12
  -6  -6  20 165.141 52.6910  11
  -6   6  20 153.124 51.9962   6
  -6   6  19 662.802 93.3250  16
  -6   6  19 559.304 68.2976  14
  -6  -6  19 649.669 76.2555  15
   6  -6 -19 589.446 113.745  12
  -6  -6  19 723.822 87.2184  11
  -6  -6  19 565.172 69.9215  19
  -6   6  19 704.723 83.6738   6
  -6  -6  18 361.755 60.3039  19
  -6  -6  18 473.544 64.6062  15
   6  -6 -18 545.114 110.151  12
  -6   6  18 518.658 69.2993  14
  -6  -6  18 445.154 77.1953  11
  -6   6  18 269.936 61.8724   6
  -6   6  18 481.350 84.9116  16
  -6   6  17 1700.63 118.673  14
  -6   6  17 1703.82 138.056  16
  -6  -6  17 1690.16 117.858  15
  -6  -6  17 1614.61 114.189  19
   6  -6 -17 1750.91 170.275  12
  -6  -6  17 1916.06 135.935  11
  -6   6  17 1585.19 116.106   6
  -6  -6  16 160.345 51.3799  19
  -6   6  16 77.9484 69.2182  16
  -6  -6  16 49.1123 35.7006  15
  -6   6  16 64.0093 51.5176  14
   6  -6 -16 100.627 85.5550  12
  -6  -6  16 114.382 58.8073  11
  -6   6  16 84.1771 45.1738   6
  -6   6  15 3409.37 194.171  16
  -6  -6  15 3361.94 158.828  15
   6  -6 -15 3264.59 227.712  12
  -6  -6  15 3186.98 168.168  19
  -6   6  15 3318.14 169.249  14
  -6  -6  15 3185.32 176.466  11
  -6   6  15 2989.23 155.206   6
  -6  -6  14 1231.20 110.942  19
  -6   6  14 1304.00 137.576  16
  -6   6  14 1455.32 121.704  14
  -6  -6  14 1343.49 102.171  15
   6  -6 -14 1179.10 147.499  12
  -6  -6  14 1279.27 119.887  11
  -6   6  14 1396.23 109.324   6
  -6  -6  13 348.037 76.3158  19
  -6   6  13 305.194 91.7310  16
  -6   6  13 369.484 84.7819  14
   6  -6 -13 295.416 97.7979  12
  -6  -6  13 348.163 82.1009  11
  -6   6  13 320.748 60.7654   6
  -6   6  12 456.746 99.8737  16
  -6  -6  12 355.043 78.8748  19
   6  -6 -12 340.355 104.772  12
  -6  -6  12 436.992 85.4142  11
  -6   6  12 225.409 51.7190   6
  -6  -6  11-26.4669 44.5053  19
  -6   6  11 1.79809 79.4866  16
   6  -6 -11 66.2907 71.2765  12
  -6  -6  11 19.8696 55.5585  11
  -6  -6  11 17.0435 41.9631  10
  -6   6  10 1161.53 103.493   8
  -6   6  10 1006.89 133.477  16
  -6  -6  10 898.553 107.036  19
   6  -6 -10 1081.97 143.174  12
  -6  -6  10 874.405 107.015  11
  -6  -6  10 1069.61 103.549  10
  -6  -6   9 2922.23 179.870  19
  -6   6   9 2760.62 200.717  16
  -6   6   9 2825.64 160.353   8
   6  -6  -9 2307.13 189.070  12
  -6  -6   9 2860.57 178.049  11
  -6  -6   9 2743.73 159.461  10
  -6   6   8 6717.11 251.415   8
  -6  -6   8 6943.14 271.404  19
   6  -6  -8 6838.11 309.852  12
  -6  -6   8 6362.86 257.800  11
  -6  -6   8 6949.58 257.474  10
  -6  -6   7 538.422 92.2325  19
  -6   6   7 264.929 76.5794   8
   6  -6  -7 415.239 103.314  12
  -6  -6   7 341.777 83.9798  11
  -6  -6   7 379.035 73.8048  10
  -6  -6   6 8973.05 308.184  19
  -6   6   6 8878.71 301.721   8
   6  -6  -6 8934.14 347.743  12
  -6  -6   6 8921.86 304.223  11
  -6  -6   6 9041.93 300.386  10
  -6  -6   5 4461.53 220.693  19
  -6   6   5 4514.73 220.556   8
  -6  -6   5 4491.93 220.046  11
  -6  -6   5 4920.62 230.013  10
  -6  -6   4 3884.39 208.558  19
  -6   6   4 4057.94 215.959   8
  -6  -6   4 3665.23 199.257  11
  -6  -6   4 3926.20 209.857  10
  -6  -6   3 146.689 65.4234  19
  -6   6   3 159.350 76.7924   8
  -6  -6   3 160.758 72.0856  11
  -6  -6   3 134.362 70.1409  10
  -6  -6   2 1606.88 140.410  19
  -6   6   2 1426.61 143.848   8
  -6  -6   2 1550.15 140.461  11
  -6  -6   2 1468.88 140.189  10
  -6   6   1 3903.67 221.896   8
  -6  -6   1 3925.51 212.633  19
  -6  -6   1 3886.41 204.805  11
  -6  -6   1 4084.18 223.761  10
  -6  -6   0 2754.07 181.577  19
  -6   6   0 3151.82 206.145   8
  -6  -6   0 3079.03 183.863  11
  -6  -6   0 2970.93 195.844  10
  -6   6  -1 687.874 116.970   8
  -6  -6  -1 661.973 102.014  19
  -6  -6  -1 635.792 93.9126  11
  -6  -6  -1 643.770 109.616  10
  -6   6  -2 2193.99 182.040   8
  -6  -6  -2 1927.96 156.506  19
  -6  -6  -2 2137.68 155.911  11
  -6  -6  -2 2174.70 173.376  10
  -6  -6  -3 63.6620 56.8761  19
  -6   6  -3 66.4295 81.4712   8
  -6  -6  -3 43.0345 60.8871  11
  -6  -6  -3 4.56265 74.2487  10
  -6  -6  -4 5491.45 263.918  19
  -6   6  -4 5858.35 278.473   8
  -6  -6  -4 5672.20 241.500  11
  -6  -6  -4 6117.69 281.377  10
   6   6   4 5523.63 208.053   6
  -6  -6  -5 1348.43 137.807  19
  -6  -6  -5 1701.16 135.208  11
  -6   6  -5 1593.12 162.383   8
  -6  -6  -5 1840.68 167.680  10
   6   6   5 1637.74 120.695   6
  -6   6  -6 867.472 126.613   8
  -6  -6  -6 718.113 108.302  19
  -6  -6  -6 873.528 100.888  11
  -6  -6  -6 824.977 120.027  10
   6   6   6 834.987 92.7590   6
  -6   6  -7 87.4034 84.5598   8
   6   6   7 174.238 48.4583   6
   6  -6   7 179.463 72.7732   5
  -6  -6  -7 190.626 62.1832  11
  -6  -6  -7 170.906 79.7643  10
  -6   6  -8-65.0874 73.2332   8
   6   6   8 45.4640 47.7414   6
   6  -6   8 33.3471 58.5904   5
  -6  -6  -8 55.5989 48.7391  11
  -6  -6  -8 28.6317 71.7185  10
  -6   6  -9 6739.06 287.891   8
   6  -6   9 6532.65 244.499   5
  -6  -6  -9 6129.36 237.561  11
   6   6   9 6651.54 242.442   6
  -6  -6  -9 6542.97 293.603  10
  -6   6 -10 869.120 118.886   8
   6  -6  10 718.459 97.7854   5
  -6  -6 -10 741.353 89.8891  11
   6   6  10 873.390 96.4377   6
  -6  -6 -10 721.749 116.728  10
  -6   6 -11 4999.51 245.165   8
  -6  -6 -11 4821.66 200.232  11
   6   6  11 4902.14 210.803   6
   6  -6  11 5097.51 215.321   5
  -6  -6 -11 5089.94 255.147  10
  -6   6 -12 13188.8 385.480   8
   6  -6  12 12517.3 327.170   5
   6   6  12 12486.7 329.594   6
  -6  -6 -12 12506.7 389.335  10
  -6   6 -13 216.047 79.8852   8
   6  -6  13 112.805 60.5756   5
   6   6  13 116.683 48.1977   6
  -6  -6 -13 80.3283 66.8201  10
   6   6  14 218.825 56.6066   6
  -6   6 -14 150.090 64.3315   8
   6  -6  14 244.342 66.4353   5
  -6  -6 -14 309.416 80.2634  10
  -6   6 -15 841.958 99.6100   8
   6  -6  15 720.567 91.7460   5
   6   6  15 815.559 90.1147   6
  -6  -6 -15 638.936 96.3275  10
  -6   6 -16 2738.38 168.788   8
   6  -6  16 3074.48 154.652   5
   6   6  16 2990.49 154.365   6
  -6  -6 -16 2788.02 172.831  10
  -6   6 -17 1355.17 120.683   8
   6  -6  17 1435.75 109.910   5
   6   6  17 1478.52 110.148   6
  -6  -6 -17 1424.40 123.958  10
  -6   6 -18 115.841 50.7874   8
   6   6  18 26.0474 41.4960   6
   6  -6  18 197.527 57.0483   5
  -6  -6 -18 122.002 51.3283  10
   6   6  19-20.9299 35.6784   6
   6  -6  19 39.4812 40.1312   5
  -6  -6 -19 22.4687 39.3411  10
   6   6  20 13.3250 30.1999   6
   6  -6  20 15.1451 37.2193   5
  -6  -6 -20-82.8599 37.7486  10
   6   6  21 191.046 41.8320   6
   6  -6  21 283.425 48.1590   5
  -6  -8   8 1328.21 83.3296  19
  -6   8   8 1294.10 84.0573  16
  -6  -8   7 713.722 62.0073  19
  -6   8   7 731.117 65.3641  16
  -6  -8   6 12.4288 21.7904  19
  -6   8   6 32.8222 34.2793  16
  -6   8   5 68.2765 42.0043  16
  -6  -8   5 16.9170 24.2245  19
  -6  -8   4 357.652 49.5022  19
  -6   8   4 403.973 57.3068  16
  -6  -8   3 42.2328 22.0468  19
  -6   8   3 40.7607 38.9324  16
  -6  -8   2 18.8343 21.6731  19
  -6   8   2-24.8986 39.2897  16
  -6   8   1 1120.93 89.1777  16
  -6  -8   1 994.055 72.3142  19
  -6   8   0 342.039 54.5977  16
  -6   8  -1 1302.19 95.2954  16
  -6  -8  -1 1483.70 92.7672  10
  -6  -8  -2 329.289 50.4198  10
  -6  -8  -3 1743.13 97.1470  10
  -7   1  37 199.343 50.5342   9
  -7  -1  37 177.520 45.1403   9
  -7   1  36 219.186 54.8053   9
  -7  -1  36 323.584 61.9536   9
  -7  -1  35 639.250 82.6076   9
  -7   1  35 667.468 81.4391   9
  -7   1  34 165.821 68.4038   9
  -7  -1  34 193.367 48.4322  15
  -7   1  34 165.492 63.4219  14
  -7  -1  34 295.338 70.9055   9
  -7  -1  33 1158.90 92.1540  15
  -7   1  33 1410.63 97.7948   7
  -7   1  33 1173.76 112.258  14
  -7   1  33 1141.56 110.335   9
  -7  -1  33 1288.68 116.057   9
  -7  -1  32 27.3462 64.6673   9
  -7  -1  32 105.823 51.8517  15
  -7   1  32 122.163 67.8090  14
  -7   1  32 99.4716 43.6013   7
  -7   1  31 2188.57 134.944   7
  -7  -1  31 2388.89 141.691  15
  -7   1  31 2304.49 158.686  14
  -7  -1  31 2294.52 160.284   9
  -7  -1  30 12736.6 324.761  15
  -7   1  30 13178.2 326.432   7
  -7   1  30 13627.8 361.334  14
  -7  -1  30 13717.6 360.469   9
  -7   1  29 6136.51 229.755   7
  -7   1  29 6452.59 258.647  14
  -7  -1  29 6298.15 235.195  15
  -7  -1  29 6330.22 250.532   9
  -7  -1  28 134.525 82.9322   9
  -7  -1  28 70.4771 65.9633  15
  -7   1  28 83.8652 43.3208  15
  -7  -1  28 80.5684 72.3521  14
  -7   1  28 83.2013 78.0436  14
  -7   1  28 102.408 61.1994   7
  -7   1  27 4507.24 184.866  15
  -7   1  27 4319.58 199.805   7
  -7  -1  27 4536.51 213.616  14
  -7   1  27 4616.38 220.116  14
  -7  -1  27 4401.99 204.168  15
  -7  -1  27 4348.59 210.640   9
  -7  -1  26 1562.92 138.708   9
  -7   1  26 1398.55 106.045  15
  -7   1  26 1528.55 126.429   7
  -7  -1  26 1427.98 127.442  14
  -7   1  26 1699.43 145.818  14
  -7  -1  26 1402.88 126.830  15
  -7   1  26 1181.68 285.043   2
  -7  -1  25 15366.5 373.614   9
  -7   1  25 15966.9 345.440  15
  -7   1  25 15894.4 373.242   7
  -7  -1  25 15615.6 368.776  14
  -7   1  25 15965.0 383.634  14
  -7  -1  25 16190.7 377.700  15
  -7   1  25 15653.1 843.039   2
  -7  -1  25 15166.6 857.045   2
  -7  -1  25 15561.6 373.575  20
  -7   1  24 325.853 157.906   2
  -7  -1  24 346.990 78.8521  20
  -7  -1  24 274.606 83.0058   9
  -7  -1  24 343.020 81.1087  15
  -7   1  24 224.535 58.9742  15
  -7  -1  24 332.665 79.9223  14
  -7   1  24 302.233 80.6657  14
  -7   1  24 354.747 78.1018   7
  -7  -1  23 3256.47 172.145   9
  -7  -1  23 3502.72 177.272  15
  -7   1  23 3451.63 164.973  15
  -7   1  23 3500.63 176.332   7
  -7  -1  23 3637.19 177.964  14
  -7   1  23 3541.98 179.369  14
  -7   1  23 3130.67 373.056   2
  -7  -1  23 3052.27 386.964   2
  -7  -1  23 3417.13 173.948  20
  -7   1  22 1650.81 272.864   2
  -7   1  22 1709.07 116.050  15
  -7  -1  22 1510.34 279.996   2
  -7  -1  22 1630.89 122.497  15
  -7   1  22 1729.02 124.704   7
  -7  -1  22 1841.76 126.486  14
  -7   1  22 1598.44 124.812  14
  -7   1  22 1825.46 119.925   6
  -7  -1  22 1792.70 126.553  20
  -7   1  21 608.540 174.969   2
  -7  -1  21 359.569 144.280   2
  -7   1  21 631.027 85.9937  16
  -7   1  21 552.017 73.4192  15
  -7  -1  21 497.208 77.1365  15
  -7   1  21 542.919 82.7653   7
  -7  -1  21 597.215 81.4067  14
  -7   1  21 487.858 76.9896  14
  -7   1  21 522.509 73.6249   6
  -7  -1  21 556.129 74.1174  20
  -7  -1  20 6224.03 212.170  20
  -7   1  20 6285.46 218.263  16
  -7  -1  20 5956.57 213.757  15
  -7  -1  20 5802.37 202.117  14
  -7   1  20 6235.62 205.349  15
  -7   1  20 6260.90 217.136   7
  -7   1  20 5736.51 207.844  14
  -7   1  20 5950.69 474.105   2
  -7  -1  20 5656.67 487.885   2
  -7   1  20 5864.37 203.621   6
  -7  -1  19 485.521 68.6075  20
  -7  -1  19 741.544 191.941   2
  -7   1  19 503.474 70.2089  16
  -7  -1  19 550.400 79.5524  15
  -7   1  19 539.116 71.7436  14
  -7  -1  19 406.998 67.1703  14
  -7   1  19 473.783 147.307   2
  -7   1  19 492.615 73.3864   7
  -7   1  19 435.235 66.1249   6
  -7   1  18 1865.59 113.482  16
  -7  -1  18 2052.96 125.255  15
  -7   1  18 1815.71 115.450   7
  -7  -1  18 1858.51 110.663  14
  -7   1  18 1750.41 114.504  14
  -7  -1  18 1796.58 113.293  20
  -7   1  18 1870.19 264.491   2
  -7   1  18 1794.59 113.837   6
  -7  -1  18 1958.58 283.818   2
  -7  -1  17 446.450 61.8247  20
  -7   1  17 282.322 128.079   2
  -7  -1  17 224.186 136.339   2
  -7   1  17 416.345 58.6522  16
  -7  -1  17 358.699 67.2705  15
  -7  -1  17 390.183 58.1504  14
  -7   1  17 352.791 58.4699  14
  -7   1  17 386.610 61.8828   7
  -7   1  17 433.700 63.2294   6
  -7   1  16 8076.91 211.505  16
  -7  -1  16 8023.27 222.616  15
  -7  -1  16 7702.64 212.934  20
  -7   1  16 8343.03 223.111   7
  -7  -1  16 8035.96 202.026  14
  -7   1  16 8332.48 218.757   6
  -7   1  16 7841.66 479.908   2
  -7  -1  16 8141.98 536.073   2
  -7   1  16 7950.04 215.189  14
  -7   1  15 234.994 115.367   2
  -7  -1  15 178.752 146.062   2
  -7  -1  15 191.732 48.8211  15
  -7   1  15 185.503 44.9907  14
  -7  -1  15 283.144 51.0233  20
  -7   1  15 244.060 52.8718   7
  -7   1  15 187.412 46.9898   6
  -7   1  14 1471.92 211.704   2
  -7  -1  14 1450.52 249.377   2
  -7   1  13 5735.57 386.096   2
  -7  -1  13 5234.53 423.151   2
  -7   1  12 13280.0 475.117   1
  -7   1  12 12014.4 538.986   2
  -7  -1  12 12628.5 634.462   2
  -7   1  11 39.1356 81.5837   2
  -7  -1  11 99.7399 69.3463   3
  -7   1  11 214.786 81.8756   1
  -7   1  10 758.583 160.606   2
  -7  -1  10 775.890 108.676   3
  -7   1  10 932.746 152.309   1
  -7  -1   9 12172.2 442.661   3
  -7   1   9 12213.2 496.810   1
  -7  -1   8 35202.0 773.000   3
  -7   1   8 36112.1 876.726   1
  -7  -1   7 53694.3 978.543   3
  -7  -1   7 52344.2 1107.20   1
  -7   1   7 52955.1 1082.91   1
  -7  -1   6 6942.60 365.455   3
  -7  -1   6 7022.44 413.825   1
  -7   1   6 7437.15 420.332   1
  -7  -1   5 2569.19 232.946   3
  -7  -1   5 2377.85 251.537   1
  -7   1   5 2235.17 249.612   1
  -7  -1   4 9595.07 442.319   3
  -7  -1   4 9443.93 479.460   1
  -7   1   4 9946.88 501.437   1
  -7  -1   3 50291.9 1104.03   1
  -7   1   3 50636.4 1140.28   1
  -7  -1   2 1515.01 219.868   1
  -7   1   2 1397.35 218.039   1
  -7   1   1-31.4156 118.477   1
  -7  -1   1-10.7361 111.708   1
  -7   1   0 384.478 152.545   1
  -7  -1   0 389.257 117.841   1
  -7  -1  -1 2610.26 282.741   1
  -7   1  -1 2599.62 288.013   1
  -7  -1  -2 7311.61 448.579   1
  -7   1  -2 6887.28 466.304   1
  -7  -1  -3 2730.97 290.975   1
  -7   1  -3 2655.48 319.692   1
  -7  -1  -4-81.1870 77.6612   1
  -7   1  -4-1.18245 120.536   1
  -7  -1  -5 6357.45 440.924   1
  -7   1  -5 5281.80 430.931   1
  -7  -1  -6 596.824 180.840   1
  -7   1  -6 367.185 169.378   1
  -7  -1  -7 19436.8 769.531   1
  -7   1  -7 18489.8 802.622   1
  -7  -1  -8 2500.99 292.497   1
  -7   1  -8 2357.56 303.973   1
   7   1   9 44.2131 30.9311  13
  -7  -1  -9-164.622 100.403   1
  -7   1  -9-176.361 104.053   1
   7   1   9 51.4207 41.0215   7
   7  -1  10 190.564 46.7073  17
   7   1  10 208.508 54.2882  13
   7   1  10 180.844 46.9616   5
   7  -1  10 159.437 43.9893  13
   7  -1  10 262.665 51.1588   5
  -7  -1 -10 149.599 78.4251   1
  -7   1 -10 118.469 147.200   1
   7   1  10 145.955 55.0159   7
   7  -1  11 6031.11 202.001  17
   7   1  11 5656.17 188.683  13
   7   1  11 5468.29 184.881   5
   7  -1  11 5745.89 182.361   5
   7  -1  11 5897.11 191.787  13
  -7  -1 -11 5911.54 449.595   1
   7   1  11 5847.50 206.260   7
   7  -1  11 5676.87 197.338   7
  -7   1 -11 5335.42 479.939   1
   7  -1  12 9204.96 254.069  17
   7   1  12 9323.84 247.491   5
   7  -1  12 9517.91 243.388  13
  -7  -1 -12 10225.6 587.606   1
   7   1  12 9540.19 265.190   7
   7  -1  12 9734.89 253.937   7
   7  -1  12 9817.31 249.955   5
  -7   1 -12 9155.14 615.120   1
   7   1  13 2623.01 142.402  17
   7  -1  13 2756.71 149.286  17
   7   1  13 2807.10 147.789   5
   7  -1  13 2785.49 143.832   5
   7  -1  13 2810.74 140.375  13
   7   1  13 2803.81 151.899   7
   7  -1  13 2870.46 142.383   7
  -7   1 -13 2328.99 340.555   1
   7  -1  14 41.0578 56.6837  17
   7   1  14-13.7410 56.7620  17
   7  -1  14 65.1874 47.3057  13
   7   1  14 35.7129 59.0800   5
  -7   1 -14 195.252 92.3560   1
   7  -1  14 9.60045 54.1707   5
   7   1  14 3.74909 50.6343   7
   7  -1  14-5.02110 39.8365   7
   7   1  15 1057.78 103.835  17
   7  -1  15 916.311 101.659  17
   7   1  15 1024.43 103.383   5
   7  -1  15 899.686 89.3403  13
  -7   1 -15 726.822 222.709   1
   7   1  15 1061.79 107.686   7
   7  -1  15 1049.36 92.1531   7
   7  -1  15 951.437 97.5080   5
   7   1  16 330.814 58.3179   6
   7  -1  16 184.546 65.3801  17
   7   1  16 209.324 67.2356  17
  -7   1 -16 480.116 184.227   1
   7  -1  16 358.251 61.7792  13
   7   1  16 397.575 85.4535   5
   7  -1  16 321.758 80.7923   5
   7   1  16 378.273 81.7406   7
   7  -1  16 304.115 66.7496   7
   7  -1  17 1761.68 137.609  17
   7  -1  17 1660.08 132.057   5
   7   1  17 1565.51 128.615  17
   7   1  17 1558.18 131.142   7
   7  -1  17 1740.78 119.758   7
   7   1  17 1535.46 133.701   5
   7   1  17 1478.50 106.100   6
   7   1  18 423.470 62.0958   6
   7  -1  18 441.459 92.8597  17
   7   1  18 413.594 85.3463  17
   7   1  18 450.900 96.5097   5
   7  -1  18 361.712 90.5790   5
   7   1  18 446.415 92.7715   7
   7  -1  18 452.092 71.5014   7
   7  -1  19 6476.36 260.624  17
   7   1  19 6049.23 255.050   5
   7  -1  19 6198.02 248.841   5
   7   1  19 5909.38 241.759   7
   7  -1  19 6238.42 218.516   7
   7  -1  20 3514.61 202.830  17
   7   1  20 3573.92 208.400   5
   7  -1  20 3516.19 198.828   5
   7   1  20 3639.15 196.527   7
   7  -1  20 3415.94 164.488   7
   7  -1  21 8679.97 311.604  17
   7   1  21 8700.50 308.239   5
   7  -1  21 8673.63 302.106   5
   7   1  21 8913.17 300.793   7
   7  -1  21 8694.80 257.031   7
   7  -1  22 248.220 87.3683  17
   7   1  22 233.527 98.1365   5
   7  -1  22 231.447 90.4561   5
   7   1  22 199.882 79.6652   7
   7   1  23 334.063 103.780   5
   7  -1  23 403.041 99.2229   5
   7   1  23 459.249 91.7472   7
   7  -1  23 347.727 89.8253  17
   7  -1  24 32.5166 76.5391  17
   7   1  24 99.9132 85.0830   5
   7  -1  24 136.739 83.1209   5
   7   1  24 64.4577 63.0356   7
   7   1  25 4900.17 236.417   5
   7  -1  25 4924.31 231.532   5
   7   1  25 5006.29 220.852   7
   7  -1  25 4837.40 232.319  17
   7  -1  26-28.6630 72.9495  17
   7   1  26 165.292 80.7122   5
   7  -1  26 59.1018 77.4179   5
   7   1  26 40.9728 58.2616   7
   7   1  27 2512.55 165.283   5
   7   1  27 2280.55 141.618   7
   7  -1  27 2320.55 159.691   5
   7  -1  27 2382.46 160.214  17
   7   1  28 668.743 95.1931   5
   7  -1  28 553.114 88.0179   5
   7   1  28 461.879 70.9089   7
   7   1  29 149.412 63.2932   5
   7  -1  29 170.031 68.9139   5
   7   1  29 115.254 44.0539   7
   7   1  30 3937.08 171.911   5
   7  -1  30 3824.68 167.654   5
   7   1  30 3620.48 140.570   7
   7  -1  31 1925.22 113.491   5
   7   1  31 1739.01 88.8178   7
   7   1  31 1829.25 111.887   5
   7   1  32 439.347 56.3256   5
   7  -1  32 380.124 54.6716   5
  -7   3  35 1758.10 92.2404   9
  -7  -3  35 1581.67 94.0540   9
  -7  -3  34 1525.15 92.7267  15
  -7   3  34 1472.38 89.5520  14
  -7  -3  34 1756.13 107.752   9
  -7  -3  33 438.536 64.2885  15
  -7   3  33 553.953 69.3740  14
  -7   3  33 546.721 70.6050   7
  -7  -3  33 558.956 74.6960   9
  -7  -3  32 53.1213 47.8267  15
  -7   3  32-40.0724 43.0891  14
  -7   3  32-16.2034 45.6279   7
  -7  -3  32-56.2337 58.0760   9
  -7  -3  31 331.444 66.2863  15
  -7   3  31 361.134 69.1315  14
  -7  -3  31 405.654 81.7149   9
  -7   3  31 440.847 72.8712   7
  -7  -3  30 4826.95 202.375  15
  -7   3  30 4993.45 208.470   7
  -7   3  30 4718.80 195.830  14
  -7  -3  30 4759.01 205.018   9
  -7  -3  29 2839.90 166.221  15
  -7   3  29 3212.56 178.413   7
  -7   3  29 3049.55 166.674  14
  -7  -3  29 3042.81 174.728   9
  -7  -3  28 143.009 67.8548  15
  -7   3  28 146.787 65.4851  14
  -7  -3  28 223.826 88.1308   9
  -7   3  28 125.064 71.1401   7
  -7   3  27 4776.17 224.055   7
  -7   3  27 4438.07 205.833  14
  -7  -3  27 4694.80 216.711  15
  -7   3  27 4832.53 215.232   6
  -7  -3  27 4582.01 213.385   9
  -7   3  26 3301.11 194.614  16
  -7  -3  26 3137.99 184.841  15
  -7   3  26 3071.30 184.749   7
  -7   3  26 3049.32 174.263  14
  -7   3  26 3229.14 181.204   6
  -7  -3  26 3079.90 182.406   9
  -7  -3  26 3165.82 189.220  20
  -7   3  25 4232.06 218.101  16
  -7  -3  25 4146.60 210.903  15
  -7   3  25 4496.87 224.638   7
  -7   3  25 3812.40 196.346  14
  -7   3  25 4222.06 208.807   6
  -7  -3  25 4264.30 211.931   9
  -7  -3  25 4326.76 221.568  20
  -7   3  24 9203.80 308.880  16
  -7  -3  24 9468.68 308.201  15
  -7   3  24 9115.84 311.012   7
  -7  -3  24 8834.30 303.654  20
  -7   3  24 9401.38 305.352   6
  -7   3  24 9142.98 293.616  14
  -7  -3  24 9270.69 304.149   9
  -7  -3  23 9393.03 305.202  15
  -7   3  23 9486.72 308.789  16
  -7   3  23 9139.49 308.323   7
  -7   3  23 9568.26 297.582  14
  -7   3  23 9538.42 305.900   6
  -7  -3  23 9195.81 297.541   9
  -7  -3  23 9483.17 311.927  20
  -7  -3  22 2003.63 323.708   2
  -7   3  22 1767.32 143.892  16
  -7  -3  22 1880.35 146.349  15
  -7   3  22 1881.98 149.146   7
  -7   3  22 1652.45 132.219  14
  -7   3  22 1975.41 147.675   6
  -7  -3  22 1789.40 147.341   9
   7   3 -22 1688.28 414.653   4
  -7  -3  22 1867.49 146.738  20
  -7   3  21 1389.98 126.841  16
  -7  -3  21 1062.86 115.074  20
  -7   3  21 1289.63 129.719   7
  -7   3  21 1358.62 120.806  14
  -7  -3  21 1213.67 120.397  15
  -7  -3  21 1114.41 222.555   2
  -7   3  21 1127.86 117.245   6
  -7  -3  21 1326.08 128.254   9
   7   3 -21 1328.48 343.397   4
  -7  -3  20 6123.84 243.189  20
  -7  -3  20 6446.47 243.887  15
  -7   3  20 6720.88 252.533  16
  -7   3  20 6660.32 254.818   7
  -7   3  20 6493.74 243.195  14
  -7  -3  20 6667.50 529.536   2
  -7   3  20 6824.76 257.283   6
  -7  -3  20 6841.52 246.699   9
  -7   3  19 2045.70 145.499  16
  -7  -3  19 2422.92 152.186  15
  -7   3  19 2307.02 154.210   7
  -7   3  19 2366.71 152.223  14
  -7  -3  19 2137.30 143.424  20
  -7   3  19 2322.50 152.737   6
  -7  -3  19 2141.61 143.770   9
   7   3 -19 1785.49 383.947   4
  -7  -3  18 18.1319 64.1787   9
  -7  -3  18 75.9959 60.5912  15
  -7  -3  18-43.9157 89.6148   2
  -7   3  18 99.9997 63.4261  16
  -7   3  18 10.7189 62.8513  14
  -7   3  18 33.2483 63.8145   7
  -7  -3  18-4.43842 51.2146  20
  -7  -3  18 22.4072 31.1830  11
  -7   3  18 50.7916 55.4317   6
   7   3 -18-147.928 160.848   4
  -7  -3  17 51.4844 62.6869   9
  -7  -3  17 35.3409 45.7027  20
  -7  -3  17 75.6632 99.3196   2
  -7  -3  17 77.7303 52.7376  15
  -7   3  17 64.3554 51.3731  16
  -7   3  17 27.8791 52.2497   7
  -7   3  17 87.6797 64.4762  14
  -7  -3  17 44.1061 38.5693  11
  -7   3  17 4.64815 53.9360   6
  -7  -3  16 1427.63 113.467  20
  -7  -3  16 1347.33 99.9979  18
  -7   3  16 1371.35 116.757  16
  -7  -3  16 1084.34 222.508   2
  -7  -3  16 1416.31 112.075  15
  -7   3  16 1387.35 115.410   7
  -7   3  16 1308.69 117.820  14
  -7  -3  16 1371.15 94.0873  11
  -7   3  16 1220.10 108.615   6
  -7  -3  16 1307.52 110.840   9
  -7  -3  15 45.1658 48.7948  20
  -7  -3  15 81.6244 74.8924   2
  -7   3  15 10.9966 46.4591  16
  -7  -3  15 23.7224 51.6382   9
  -7  -3  15 44.1761 48.0686  15
  -7  -3  15 31.6280 41.0197  18
  -7   3  15 27.6901 50.2708   7
  -7  -3  15 120.152 37.0646  11
  -7   3  15 42.0906 48.8445   6
  -7  -3  14 3252.65 161.536  20
  -7   3  14 3684.85 150.819   8
  -7   3  14 3308.24 165.940  16
  -7   3  14 3236.59 165.147   7
  -7  -3  14 3387.45 156.582  15
  -7  -3  14 3282.90 143.636  11
  -7  -3  14 3344.49 146.402  18
  -7   3  14 3520.51 168.980   6
  -7  -3  14 3338.06 367.111   2
  -7  -3  14 3349.76 155.619   9
  -7  -3  13-76.1383 55.9502   9
  -7  -3  13 1.70810 42.8241  15
  -7   3  13-23.2047 52.4947  16
  -7  -3  13 92.1781 92.3413   2
  -7   3  13-11.6496 36.1121   8
  -7  -3  13 6.59341 42.5655  18
  -7   3  13-12.2077 45.4911   7
  -7  -3  13-8.94676 31.3678  11
  -7   3  13 15.8055 46.2592   6
  -7  -3  12 43.5196 38.9693  18
  -7   3  12 82.9050 51.7123  16
  -7   3  12 25.1810 39.9701   8
  -7  -3  12-126.062 81.4268   3
  -7  -3  12 93.6460 46.5254  15
  -7   3  12 20.8170 52.1346   7
  -7  -3  12 108.107 44.0484  11
  -7  -3  12 25.3539 49.4434   9
  -7   3  12 58.9481 43.7879   6
  -7  -3  11 2601.68 275.276   3
  -7  -3  11 2570.72 127.122  15
  -7  -3  11 2551.06 129.847  18
  -7   3  11 2403.59 128.269   8
  -7   3  11 2380.35 142.072  16
  -7   3  11 2566.28 143.205   7
  -7  -3  11 2356.51 127.615  11
  -7   3  11 2602.68 134.552   6
  -7  -3  11 2294.46 290.417   2
  -7  -3  10 2951.46 299.992   3
  -7  -3  10 3194.63 142.119  18
  -7   3  10 2924.59 142.786   8
  -7   3  10 3111.29 157.786  16
  -7  -3  10 3186.01 133.757  15
  -7   3  10 3022.78 151.870   7
  -7  -3  10 3360.22 151.553  11
  -7   3  10 2909.63 140.582   6
  -7  -3   9 419.535 59.1724  18
  -7  -3   9 470.406 55.1069  15
  -7   3   9 432.626 67.5580  16
  -7  -3   9 610.260 159.224   3
  -7   3   9 363.946 67.7970   7
  -7   3   9 597.659 73.4343   8
  -7  -3   9 382.989 61.6576  11
  -7   3   9 468.149 60.5739   6
  -7   3   8 603.744 75.7569   8
  -7  -3   8 550.974 159.351   3
  -7   3   8 461.431 111.147   1
  -7   3   8 575.839 73.1594   7
  -7  -3   8 509.363 63.6172  18
  -7  -3   8 562.602 69.9472  11
  -7   3   8 526.927 66.0696   6
  -7   3   7 135.538 49.5920   8
  -7  -3   7 143.208 115.033   3
  -7   3   7 184.643 112.076   1
   7  -3  -7 256.031 69.1547  12
  -7  -3   7 108.246 43.3696  18
  -7  -3   7 167.275 48.6330  11
  -7   3   7 134.752 39.5893   6
  -7  -3   6 9389.97 231.929  18
  -7   3   6 9918.09 260.705   8
  -7  -3   6 9304.36 545.572   3
   7  -3  -6 9617.57 301.160  12
  -7  -3   6 9679.81 258.075  11
  -7   3   6 10050.0 547.473   1
  -7  -3   5 39947.7 471.367  18
  -7  -3   5 41100.0 1147.78   3
  -7   3   5 41607.8 535.025   8
   7  -3  -5 40557.6 613.491  12
  -7  -3   5 41914.4 536.190  11
  -7   3   5 40093.7 1106.83   1
  -7   3   4 1166.27 98.5523   8
   7   3  -4 1152.78 256.357   4
  -7  -3   4 1112.49 220.050   3
  -7  -3   4 1065.23 81.1949  18
   7  -3  -4 1104.71 118.404  12
  -7  -3   4 1062.27 96.5858  11
  -7   3   4 1003.95 218.525   1
  -7  -3   3 3668.52 364.393   3
  -7   3   3 3515.24 160.634   8
  -7  -3   3 3461.43 140.469  18
   7  -3  -3 3265.50 179.778  12
  -7  -3   3 3590.32 165.039  11
  -7   3   3 3337.90 343.424   1
   7   3  -3 3577.17 379.167   4
  -7   3   2 1474.08 245.599   1
  -7  -3   2 1304.01 89.3752  18
  -7   3   2 1324.48 107.675   8
  -7  -3   2 1217.14 229.537   3
   7  -3  -2 1275.37 122.203  12
  -7  -3   2 1317.56 108.699  11
   7   3  -2 1171.00 239.306   4
  -7  -3   1 48510.9 520.404  18
  -7  -3   1 48410.8 1306.45   3
  -7   3   1 48191.3 586.803   8
   7  -3  -1 46924.9 686.225  12
  -7  -3   1 48379.9 597.545  11
   7   3  -1 47889.0 1287.70   4
  -7   3   1 47360.6 1289.79   1
  -7  -3   0 24359.5 372.748  18
  -7   3   0 23535.0 415.165   8
  -7  -3   0 24916.4 950.252   3
   7  -3   0 24974.5 511.782  12
  -7  -3   0 24823.4 434.764  11
   7   3   0 24420.1 895.158   4
  -7   3   0 24417.7 944.796   1
  -7   3  -1 8808.98 257.153   8
   7  -3   1 9527.72 322.821  12
  -7  -3  -1 8858.63 581.568   3
  -7  -3  -1 8509.08 226.151  18
  -7  -3  -1 8513.99 260.656  11
   7   3   1 8829.01 527.008   4
  -7   3  -1 8365.51 569.583   1
  -7   3  -2 157.344 61.9807   8
  -7   3  -2 218.061 115.164   1
  -7  -3  -2 115.423 37.8472  18
  -7  -3  -2 137.050 120.921   3
   7  -3   2 41.1561 59.1588  12
  -7  -3  -2 74.0633 49.7791  11
   7   3   2 274.109 108.855   4
   7   3   3 9931.29 274.895   5
  -7   3  -3 11780.2 300.712   8
  -7  -3  -3 11675.2 678.003   3
  -7  -3  -3 11401.6 271.494  18
  -7  -3  -3 11692.7 313.552  11
   7   3   3 11873.0 569.671   4
  -7   3  -3 11080.6 675.004   1
  -7   3  -4 863.036 97.2209   8
   7   3   4 761.039 93.5597   5
  -7   3  -4 1065.46 237.388   1
  -7  -3  -4 730.374 205.037   3
  -7  -3  -4 800.651 93.4912  11
  -7   3  -5 778.389 88.9713   8
   7  -3   5 782.530 74.3203   5
   7   3   5 748.824 94.5199   5
  -7  -3  -5 991.559 224.194   3
  -7   3  -5 756.753 230.492   1
   7   3   5 739.954 74.6423   7
   7  -3   5 771.204 96.9535  13
  -7  -3  -5 523.940 78.8154  11
  -7   3  -6 5320.73 205.866   8
  -7  -3  -6 5050.60 481.420   3
   7  -3   6 5247.62 174.398   5
   7   3   6 4824.49 203.913   5
   7   3   6 4617.65 171.832   7
   7  -3   6 5326.87 224.081  13
  -7  -3  -6 5133.85 223.763  11
  -7   3  -6 5658.57 503.328   1
  -7   3  -7 1558.40 120.231   8
   7   3   7 1840.70 130.416   5
   7  -3   7 1799.47 110.044   5
  -7   3  -7 1737.07 310.750   1
  -7  -3  -7 1689.56 300.004   3
   7   3   7 1792.58 113.787   7
   7  -3   7 1735.32 135.122  13
  -7  -3  -7 1846.11 142.082  11
  -7   3  -8 472.322 75.4288   8
   7  -3   8 357.864 72.2980  13
  -7   3  -8 657.501 175.246   1
   7   3   8 537.925 84.1000   5
  -7  -3  -8 609.705 191.685   3
   7   3   8 516.140 72.9702   7
   7  -3   8 555.808 75.6901   5
  -7  -3  -8 528.146 90.7544  11
   7   3   9 8524.17 265.614   5
  -7   3  -9 8768.64 264.815   8
  -7  -3  -9 9007.46 650.241   3
   7  -3   9 8462.71 240.991   5
   7   3   9 8100.46 243.041   7
   7  -3   9 8678.65 256.162  13
  -7  -3  -9 8416.95 302.869  11
  -7   3  -9 8843.18 663.589   1
  -7   3 -10 958.781 92.1699   8
   7  -3  10 958.578 95.9609   5
  -7   3 -10 1238.84 248.586   1
  -7  -3 -10 1125.04 237.645   3
   7   3  10 860.076 98.7734   5
   7   3  10 927.385 94.9241   7
  -7  -3 -10 726.577 105.326  11
   7  -3  11 2935.43 139.960  17
  -7   3 -11 2853.55 156.227   8
  -7  -3 -11 3003.89 380.917   3
   7   3  11 2882.05 156.808   7
  -7  -3 -11 2558.61 181.214  11
   7   3  11 2954.99 163.533   5
   7  -3  11 2950.23 153.137   5
  -7   3 -11 3071.98 406.164   1
  -7   3 -12 1035.35 102.602   8
  -7   3 -12 949.599 258.185   1
   7  -3  12 953.635 99.4061   5
  -7  -3 -12 1198.58 246.595   3
   7   3  12 961.945 102.535   7
   7  -3  12 972.847 88.5122  17
  -7  -3 -12 1048.59 126.180  11
   7   3  12 1076.29 112.526   5
   7   3  13 18028.8 398.630   5
   7  -3  13 17816.2 357.530  17
  -7  -3 -13 17759.6 950.756   3
   7  -3  13 18538.7 387.062   5
   7   3  13 18383.1 397.521   7
  -7  -3 -13 17212.0 452.554  11
  -7   3 -13 18860.4 1037.07   1
   7   3  13 18561.0 409.961   6
  -7   3 -14 548.053 232.947   1
   7  -3  14 623.533 83.2086  17
  -7  -3 -14 881.283 214.576   3
   7   3  14 542.839 97.5653   5
   7   3  14 633.902 94.2531   7
   7  -3  14 590.680 93.7150   5
  -7  -3 -14 423.260 97.2122  11
   7   3  14 594.361 95.3608   6
   7  -3  15 2846.08 156.076  17
   7   3  15 2982.14 180.095   5
   7  -3  15 2963.06 169.876   5
  -7  -3 -15 2881.77 405.691   3
   7   3  15 2922.78 174.522   7
  -7   3 -15 1999.10 376.481   1
  -7  -3 -15 2692.37 193.395  11
   7   3  15 2765.86 170.236   6
   7   3  16 6456.76 258.278   5
   7  -3  16 6202.90 230.340  17
   7   3  16 6295.49 252.343   7
   7  -3  16 6061.16 241.592   5
  -7  -3 -16 5524.12 271.308  11
  -7   3 -16 5642.67 599.345   1
   7   3  16 6539.09 255.897   6
   7  -3  17 578.816 84.6738  17
   7   3  17 581.042 103.940   5
   7  -3  17 516.031 95.2026   5
   7   3  17 491.294 91.3944   7
  -7  -3 -17 541.127 102.919  11
   7   3  17 638.116 98.1676   6
   7  -3  18 904.028 98.4952  17
   7  -3  18 1010.90 115.329   5
   7   3  18 931.705 118.595   7
   7   3  18 923.168 121.538   5
  -7  -3 -18 799.328 118.150  11
   7   3  18 963.354 109.164   6
   7   3  19 93.2693 58.3667   6
   7  -3  19 28.9684 60.6573  17
   7   3  19 56.0233 78.5827   5
   7  -3  19 49.1298 73.0513   5
   7   3  19 39.2423 70.8600   7
  -7  -3 -19 79.0045 58.0916  11
   7  -3  20 617.904 91.6164  17
   7  -3  20 841.573 116.699   5
   7   3  20 520.039 100.048   7
  -7  -3 -20 713.416 103.263  11
   7   3  20 755.630 97.2794   6
   7   3  20 646.654 112.032   5
   7  -3  21 1686.96 135.213  17
   7   3  21 1836.76 159.922   5
   7  -3  21 1740.18 145.654   5
   7   3  21 1716.51 146.916   7
   7   3  21 1759.89 134.311   6
   7   3  22 142.385 54.1044   6
   7  -3  22 88.8629 58.2761  17
   7   3  22 134.893 89.0004   5
   7  -3  22 130.118 77.7288   5
   7   3  22 97.0768 73.9331   7
   7   3  23 177.983 58.6105   6
   7  -3  23 37.8909 49.6722  17
   7   3  23 46.1212 75.8736   5
   7  -3  23 33.8101 71.4261   5
   7   3  23 34.5160 70.6477   7
   7   3  24 37.3447 39.4984   6
   7  -3  24 74.3034 45.6278  17
   7   3  24 13.8839 73.7744   5
   7   3  24 93.2473 64.9556   7
   7  -3  24-5.46904 60.6798   5
   7  -3  25 6435.99 228.600  17
   7  -3  25 6698.60 241.194   5
   7   3  25 6711.00 242.331   7
   7   3  25 7382.31 262.991   5
   7   3  25 6467.41 199.858   6
   7  -3  26 3227.62 165.851   5
   7   3  26 2970.13 157.779   7
   7   3  26 3339.47 174.347   5
   7  -3  26 2869.18 148.871  17
   7   3  26 3062.30 128.352   6
   7  -3  27 925.553 87.5827  17
   7  -3  27 1100.02 101.116   5
   7   3  27 1187.60 100.781   7
   7   3  27 1038.34 105.173   5
   7  -3  28 7119.07 213.365   5
   7   3  28 6973.35 208.621   7
   7   3  28 7282.02 224.505   5
   7  -3  29 52.7502 41.1308   5
   7   3  29 51.2258 32.5790   7
   7   3  29 89.2965 46.1967   5
  -7  -5  30 261.527 43.0438  15
  -7  -5  29-14.5195 32.0722  15
   7  -5 -29-79.1445 88.2255  12
   7  -5 -28-87.2336 89.3279  12
  -7  -5  28-38.0027 37.0720  15
  -7   5  28-88.6239 37.7007  14
  -7  -5  27 293.482 57.9128  15
   7   5 -27 257.861 55.8129   8
  -7   5  27 394.302 57.8722  14
   7  -5 -27 251.256 95.2737  12
  -7   5  26 289.205 64.9200  16
  -7  -5  26 282.522 59.4092  15
  -7   5  26 287.943 56.9942  14
   7  -5 -26 77.9084 80.1073  12
  -7   5  25 21.9882 48.4436  16
  -7  -5  25 43.0779 50.5183  15
  -7   5  25 31.7403 47.5692   7
  -7   5  25 47.8038 45.6666  14
  -7   5  25 24.1106 49.6385   6
  -7  -5  24 801.699 91.8211  15
  -7   5  24 706.144 86.7272   7
  -7   5  24 848.199 86.8862  14
  -7   5  24 800.221 97.9122  16
  -7  -5  24 731.006 73.1178  11
  -7   5  24 814.087 95.9925   6
  -7   5  23 1339.80 123.936  16
  -7  -5  23 1540.92 121.891  15
  -7   5  23 1385.45 114.214   7
  -7   5  23 1488.83 115.186  14
  -7  -5  23 1419.64 101.986  11
  -7   5  23 1489.74 123.336   6
  -7  -5  22 3671.70 181.266  15
  -7   5  22 3677.77 191.333  16
  -7   5  22 3342.59 170.219   7
  -7   5  22 3780.42 176.351  14
  -7  -5  22 3903.23 169.538  11
  -7   5  22 3392.52 182.121   6
  -7  -5  21 2758.25 158.640  20
  -7   5  21 2917.73 174.949  16
  -7  -5  21 2794.12 161.966  15
  -7   5  21 3081.87 165.370   7
  -7   5  21 2915.24 159.734  14
  -7  -5  21 2764.47 147.461  11
  -7   5  21 2973.39 173.722   6
  -7  -5  20 5713.18 223.922  20
  -7  -5  20 5866.01 231.295  15
  -7   5  20 6008.74 228.604   7
  -7  -5  20 5469.49 199.978  19
  -7   5  20 5741.03 225.449  14
  -7   5  20 5900.18 245.432  16
  -7  -5  20 5372.76 210.281  11
  -7   5  20 5624.05 233.882   6
  -7   5  19 898.303 114.404  16
  -7   5  19 925.959 98.7000   7
  -7   5  19 893.295 101.969  14
  -7  -5  19 1060.27 105.556  11
  -7  -5  19 862.210 101.427  15
  -7   5  19 871.463 106.403   6
  -7  -5  19 925.503 101.377  20
  -7   5  18 864.571 96.3710   7
  -7  -5  18 1019.38 106.504  15
  -7   5  18 1117.71 126.780  16
  -7  -5  18 926.288 102.798  11
  -7   5  18 1087.25 114.933  14
  -7   5  18 887.110 105.945   6
  -7  -5  18 962.076 100.938  20
  -7  -5  17 9370.62 285.931  20
  -7   5  17 10056.6 326.755  16
  -7  -5  17 9767.43 291.891  15
  -7   5  17 9566.94 305.373  14
  -7  -5  17 9897.88 298.040  11
  -7   5  17 9196.24 282.903   7
  -7   5  17 9708.09 304.286   6
  -7   5  16 11685.0 354.568  16
  -7  -5  16 11639.9 315.425  15
  -7   5  16 11906.4 347.194  14
  -7  -5  16 12334.0 334.374  11
  -7   5  16 11222.8 325.107   6
  -7  -5  16 11655.1 315.632  20
  -7   5  15 7441.47 289.370  16
  -7  -5  15 7527.01 251.268  15
  -7   5  15 6925.32 272.005  14
  -7  -5  15 7546.28 265.451  11
  -7   5  15 7193.71 258.624   6
  -7  -5  15 7266.14 248.192  20
  -7  -5  14 1499.07 115.455  20
  -7   5  14 1578.26 143.671  16
  -7  -5  14 1402.23 115.251  15
  -7  -5  14 1595.44 132.201  11
  -7   5  14 1487.28 120.726   6
  -7   5  13 1463.47 149.467  16
  -7  -5  13 1539.50 116.669  15
  -7  -5  13 1434.63 111.944  20
   7  -5 -13 1558.55 168.393  12
  -7  -5  13 1477.83 127.262  11
  -7   5  13 1406.77 121.486   6
  -7  -5  12 292.784 57.0226  20
  -7   5  12 136.438 82.9621  16
  -7   5  12 248.461 64.8478   8
  -7  -5  12 245.933 57.0073  15
   7  -5 -12 182.902 95.1170  12
  -7  -5  12 268.317 74.3792  11
  -7   5  12 276.251 63.4004   6
  -7   5  11 156.001 61.9593   8
  -7   5  11 209.600 91.8305  16
  -7  -5  11 81.7702 50.1421  20
   7  -5 -11 142.075 96.6277  12
  -7  -5  11 77.6308 65.4698  11
  -7   5  11 229.353 64.1086   6
  -7  -5  10 609.992 204.386   3
  -7  -5  10 528.824 71.1920  20
  -7   5  10 559.284 83.5744   8
   7  -5 -10 517.316 117.379  12
  -7   5  10 568.398 111.368  16
  -7   5  10 631.486 79.4756   6
  -7  -5  10 606.891 95.2977  11
  -7  -5  10 701.656 84.0549  10
   7   5 -10 338.372 184.976   4
  -7  -5   9 7050.54 225.808  20
  -7   5   9 6711.99 254.325   8
  -7  -5   9 5912.70 516.946   3
   7  -5  -9 6953.89 324.158  12
  -7  -5   9 6631.48 258.615  11
  -7   5   9 6419.07 226.887   6
   7   5  -9 7274.32 719.459   4
  -7  -5   9 7117.22 243.511  10
  -7  -5   8 8869.17 638.330   3
  -7   5   8 8744.75 294.104   8
   7  -5  -8 7959.07 341.327  12
  -7  -5   8 8883.28 299.294  11
   7   5  -8 8499.68 748.637   4
  -7  -5   8 9443.72 285.567  10
  -7  -5   7 3413.07 401.245   3
  -7   5   7 2871.02 177.281   8
   7  -5  -7 3050.26 215.929  12
  -7  -5   7 3096.36 184.184  11
  -7  -5   7 3245.12 175.253  10
   7   5  -7 3684.68 515.600   4
  -7  -5   6 8988.76 652.523   3
  -7   5   6 8409.03 292.985   8
   7  -5  -6 8615.24 352.520  12
  -7  -5   6 8288.54 293.773  11
   7   5  -6 9504.94 781.224   4
  -7  -5   6 8738.17 287.129  10
  -7   5   5 1401.01 128.087   8
  -7  -5   5 1506.00 276.174   3
   7  -5  -5 1251.90 151.406  12
  -7  -5   5 1183.15 122.904  11
  -7  -5   5 1278.41 118.901  10
   7   5  -5 810.615 268.899   4
  -7  -5   4 10663.5 716.391   3
  -7   5   4 10679.1 336.944   8
   7  -5  -4 10885.1 392.399  12
  -7  -5   4 10724.1 334.099  11
   7   5  -4 11397.3 859.953   4
  -7  -5   4 10902.3 332.740  10
  -7   5   3 983.350 122.600   8
  -7  -5   3 986.642 246.838   3
   7  -5  -3 865.472 133.785  12
  -7  -5   3 977.435 121.131  11
  -7  -5   3 1045.67 115.335  10
   7   5  -3 999.689 266.614   4
  -7   5   2 913.099 123.316   8
  -7  -5   2 759.851 221.305   3
   7  -5  -2 800.420 131.421  12
  -7  -5   2 922.508 115.859  11
  -7  -5   2 814.936 110.717  10
   7   5  -2 1172.25 297.642   4
  -7   5   1-208.909 158.841   1
  -7  -5   1 282.336 148.721   3
  -7   5   1 65.2601 80.7225   8
   7  -5  -1-0.87239 66.5339  12
  -7  -5   1 90.9297 70.6557  11
  -7  -5   1 39.1729 55.9111  10
  -7  -5   0 2670.94 374.886   3
  -7   5   0 2136.80 170.190   8
  -7   5   0 2242.38 348.397   1
   7  -5   0 2600.22 205.176  12
  -7  -5   0 2173.96 161.287  11
  -7  -5   0 2459.57 174.266  10
   7   5   0 2370.10 141.908   6
   7   5   1 90.2948 43.5262   6
  -7   5  -1-118.721 75.7784   1
  -7   5  -1 16.6828 71.8952   8
  -7  -5  -1-106.794 88.0923   3
  -7  -5  -1 60.0191 61.3336  11
  -7  -5  -1 29.5881 62.7521  10
   7   5   2 9.11945 43.3994   6
  -7   5  -2 99.4203 85.8218   8
  -7  -5  -2-179.744 169.361   3
  -7  -5  -2 13.4386 64.6368  11
  -7  -5  -2 3.99551 68.4647  10
  -7   5  -3 2257.57 172.986   8
  -7   5  -3 1590.82 289.468   1
  -7  -5  -3 2060.89 333.371   3
  -7  -5  -3 1896.35 158.748  11
  -7  -5  -3 1933.67 165.645  10
   7   5   3 2082.50 141.134   6
   7   5   4 67.2204 54.2947   6
  -7   5  -4 140.917 88.5565   8
  -7   5  -4-167.401 123.567   1
  -7  -5  -4-225.627 156.805   3
  -7  -5  -4 57.6874 62.8221  11
  -7  -5  -4 25.4387 67.7812  10
  -7   5  -5 969.408 127.857   8
  -7   5  -5 1020.69 261.475   1
  -7  -5  -5 746.352 110.673  11
  -7  -5  -5 877.322 127.108  10
   7   5   5 774.853 102.597   6
  -7   5  -6 3264.42 207.782   8
  -7  -5  -6 2920.57 193.928  19
   7  -5   6 3489.27 180.243   5
  -7  -5  -6 3485.70 206.789  11
  -7  -5  -6 3556.81 227.227  10
   7   5   6 3542.52 188.452   6
   7  -5   7 2806.56 163.075   5
  -7   5  -7 2442.08 183.702   8
  -7  -5  -7 2328.25 172.073  11
  -7  -5  -7 2564.15 202.133  10
   7   5   7 2501.40 162.491   6
   7   5   8-11.3360 60.1106   6
  -7   5  -8 78.7639 70.3597   8
   7  -5   8 42.3481 60.1179   5
  -7  -5  -8-16.5931 58.7107  11
  -7  -5  -8 61.4678 81.2417  10
  -7   5  -9 271.671 88.0428   8
   7  -5   9 479.525 88.7030   5
  -7  -5  -9 449.145 89.7274  11
  -7  -5  -9 352.587 103.678  10
   7   5   9 406.764 85.2370   6
  -7   5 -10 4144.68 227.045   8
   7  -5  10 3931.50 194.268   5
  -7  -5 -10 3779.40 212.412  11
  -7  -5 -10 3680.75 239.970  10
   7   5  10 3888.18 205.563   6
   7   5  11 92.1843 68.5932   6
  -7   5 -11 105.829 71.0433   8
   7  -5  11 208.716 71.7920   5
  -7  -5 -11 136.314 62.3067  11
  -7  -5 -11 125.854 85.1133  10
   7   5  12 73.9673 69.1796   6
  -7   5 -12-88.7041 67.7308   8
   7  -5  12-8.59674 62.3833   5
  -7  -5 -12 66.1594 60.6039  11
  -7  -5 -12-30.0544 78.9316  10
   7  -5  13 3129.95 177.165   5
  -7   5 -13 3273.74 195.751   8
  -7  -5 -13 3125.13 183.639  11
   7   5  13 2910.60 178.402   6
  -7  -5 -13 3091.31 217.538  10
   7   5  14 413.611 85.8641   6
  -7   5 -14 318.313 74.4016   8
   7  -5  14 363.554 81.6392   5
  -7  -5 -14 276.478 69.2365  11
  -7  -5 -14 351.007 97.4818  10
  -7   5 -15 1589.32 141.800   8
   7  -5  15 1295.57 120.916   5
   7   5  15 1819.91 118.272   7
  -7  -5 -15 1498.47 129.617  11
   7   5  15 1496.36 133.058   6
  -7  -5 -15 1430.68 159.866  10
  -7   5 -16 3191.81 185.261   8
   7   5  16 3343.04 157.837   7
   7  -5  16 3329.75 179.006   5
   7   5  16 3085.76 180.466   6
  -7  -5 -16 3131.70 212.019  10
   7  -5  17 9561.31 286.183   5
   7   5  17 9809.23 263.996   7
   7   5  17 9522.30 298.087   6
  -7  -5 -17 9206.74 346.029  10
   7  -5  18 1510.13 121.083   5
   7   5  18 1652.50 109.391   7
   7   5  18 1492.45 124.285   6
  -7  -5 -18 1333.79 141.176  10
   7   5  19 67.7062 52.0502   6
   7   5  19 33.4727 37.1934   7
   7  -5  19 17.6933 56.0160   5
  -7  -5 -19 16.1271 57.9074  10
   7   5  20 43.0461 44.8403   6
   7   5  20 63.5469 37.4333   7
   7  -5  20 73.8964 53.7402   5
  -7  -5 -20 0.44400 51.7530  10
   7  -5  21 1849.35 119.186   5
   7   5  21 1886.10 107.614   7
   7   5  21 1857.84 119.184   6
   7   5  22 612.164 63.8066   7
   7  -5  22 676.851 76.8927   5
   7   5  22 711.116 74.6777   6
   7  -5  23 4426.52 161.423   5
   7   5  23 4515.64 145.231   7
   7   5  23 4534.21 159.025   6
   7  -5  24 137.167 41.8870   5
   7   5  24 101.865 29.1998   6
  -7   7  19 165.423 41.5907  16
   7   7 -19 164.929 55.9242   8
   7   7 -18 1319.33 108.295   8
  -7   7  18 1255.31 87.1498  16
  -7  -7  18 1344.86 87.0029  11
  -7  -7  17 206.109 38.5977  19
  -7   7  17 295.513 53.4315  16
   7   7 -17 118.642 53.5028   8
   7  -7 -17 164.597 63.4456  12
  -7  -7  17 285.005 51.1254  11
  -7  -7  16 375.071 50.5980  19
  -7   7  16 546.773 70.7469  16
   7   7 -16 471.022 75.5351   8
   7  -7 -16 371.249 77.4849  12
  -7  -7  16 615.892 66.8979  11
  -7   7  15-32.1332 39.4974  16
   7   7 -15-30.1423 45.0288   8
  -7   7  15-31.9644 35.1469  14
  -7  -7  15-46.7178 31.3862  19
  -7  -7  15 39.8052 41.1210  11
  -7  -7  14 164.028 47.8628  19
  -7   7  14 185.081 52.5464  16
  -7   7  14 106.238 38.2951  14
   7  -7 -14 178.590 62.7849  12
   7   7 -14 211.459 60.5043   8
  -7  -7  14 175.647 49.2861  11
  -7  -7  13 14.9411 35.0222  19
  -7   7  13 24.3172 42.1619  16
   7   7 -13-41.7649 46.5280   8
  -7   7  13 101.276 39.8448  14
   7  -7 -13-23.7594 59.5878  12
  -7  -7  13 14.9853 43.0985  11
  -7  -7  12 158.958 48.3038  19
   7   7 -12 150.497 58.0099   8
  -7   7  12 204.689 51.7493  14
  -7  -7  12 306.301 64.1882  11
  -7   7  11 2081.55 137.045  16
  -7   7  11 2095.86 121.567  14
  -7  -7  11 2083.40 129.867  19
  -7  -7  11 1895.81 123.960  11
  -7  -7  10-11.7180 34.5757  19
  -7   7  10 10.1420 51.1738  16
  -7   7  10 39.5131 54.0680  14
   7   7 -10-11.9174 51.0380   8
  -7  -7  10-54.7211 42.9439  11
  -7   7   9 697.258 95.7181  16
   7   7  -9 506.358 78.0415   8
  -7  -7   9 647.408 81.4417  19
  -7  -7   9 653.353 80.1313  11
  -7  -7   8 55.4280 47.7160  19
  -7   7   8 64.5066 35.2241   8
   7   7  -8 49.1239 50.2066   8
  -7   7   8 66.0847 62.3853  16
  -7  -7   8 91.7854 51.2940  11
  -7  -7   7 1253.75 108.505  19
   7   7  -7 1248.69 113.832   8
  -7   7   7 1266.83 121.324  16
  -7   7   7 1103.43 92.4254   8
  -7  -7   7 1428.78 113.944  11
  -7  -7   7 1230.38 100.355  10
  -7  -7   6 68.7808 46.6868  19
  -7   7   6 73.5656 67.9470  16
  -7   7   6 10.8385 44.1396   8
   7   7  -6 101.688 49.3064   8
  -7  -7   6 97.3675 53.9315  11
  -7  -7   6 44.7065 39.8459  10
  -7  -7   5 76.9032 46.1881  19
  -7   7   5 78.0215 75.0581  16
  -7   7   5 194.525 60.6093   8
   7   7  -5 35.0687 39.3521   8
  -7  -7   5 110.820 52.9405  11
  -7  -7   5 119.714 50.2326  10
  -7   7   4 345.945 69.5509   8
  -7   7   4 401.444 87.3197  16
  -7  -7   4 238.516 60.7406  19
  -7  -7   4 254.126 58.6750  11
  -7  -7   4 323.833 65.1492  10
  -7   7   3 1739.62 130.678   8
  -7  -7   3 1539.45 117.172  19
  -7  -7   3 1720.25 124.877  11
  -7  -7   3 1629.61 122.141  10
  -7  -7   2 523.640 76.3942  19
  -7   7   2 578.710 88.5197   8
  -7  -7   2 669.501 85.2839  11
  -7  -7   2 481.029 78.1200  10
  -7  -7   1 843.287 88.5707  19
  -7   7   1 974.515 106.962   8
  -7  -7   1 898.937 92.9481  11
  -7  -7   1 944.938 100.678  10
  -7  -7   0 240.460 54.5780  19
  -7   7   0 317.529 81.3911   8
   7  -7   0 355.630 58.0116   5
  -7  -7   0 263.351 61.2626  11
  -7  -7   0 275.025 67.5749  10
  -7  -7  -1 3219.05 166.355  19
  -7   7  -1 3057.48 177.349   8
   7  -7   1 2984.20 137.802   5
  -7  -7  -1 3003.44 154.398  11
  -7  -7  -1 2888.73 166.371  10
  -7  -7  -2 2811.54 154.407  19
  -7   7  -2 3028.23 176.481   8
   7  -7   2 2841.13 135.991   5
  -7  -7  -2 2770.34 147.168  11
  -7  -7  -2 3120.19 174.646  10
  -7  -7  -3 283.000 57.1798  19
  -7   7  -3 365.259 79.0570   8
   7  -7   3 220.565 50.9141   5
  -7  -7  -3 346.583 61.7784  11
  -7  -7  -3 377.259 82.0483  10
  -7  -7  -4 134.779 40.8373  19
  -7   7  -4 121.119 65.9546   8
   7  -7   4 174.569 47.0404   5
  -7  -7  -4 256.579 50.0265  11
  -7  -7  -4 268.272 68.1706  10
  -7   7  -5 1417.07 124.308   8
   7  -7   5 1532.67 103.441   5
  -7  -7  -5 1514.40 104.299  11
  -7  -7  -5 1495.40 123.822  10
  -7   7  -6 663.114 93.0561   8
   7  -7   6 756.517 72.0764   5
  -7  -7  -6 904.407 79.0827  11
  -7  -7  -6 589.176 87.0466  10
  -7   7  -7 120.050 60.1266   8
   7  -7   7 166.023 48.9596   5
  -7  -7  -7 130.279 39.3371  11
  -7  -7  -7 138.215 60.0039  10
  -7   7  -8 2530.77 150.927   8
   7  -7   8 2496.87 122.533   5
  -7  -7  -8 2526.90 151.544  10
  -7   7  -9 467.083 78.3673   8
   7  -7   9 523.666 61.9275   5
  -7  -7  -9 454.562 76.3524  10
  -7   7 -10 2360.87 140.571   8
   7  -7  10 2280.17 114.438   5
   7   7  10 2147.73 99.7154   6
  -7  -7 -10 2289.27 138.818  10
  -7   7 -11 1091.65 95.9931   8
   7  -7  11 1083.48 79.8186   5
   7   7  11 1066.55 70.4400   6
  -7  -7 -11 1175.91 100.542  10
  -7   7 -12 383.253 62.6993   8
   7  -7  12 411.633 52.6131   5
  -7  -7 -12 505.888 65.7796  10
   7  -7  13 88.3262 30.3925   5
  -7   7 -13 89.3494 35.1572   8
  -7  -7 -13 52.6373 38.8916  10
  -8   0  37 33.5670 40.6957   9
  -8   0  36 797.853 81.0953   9
  -8   0  35 39.2845 46.7530   9
  -8   0  34 382.961 80.8808   9
  -8   0  33-24.0399 66.5126   9
  -8   0  33 55.0741 34.7263  15
  -8   0  32 316.628 82.2176   9
  -8   0  32 316.216 60.3693  15
  -8   0  32 372.740 84.8564  14
  -8   0  31-0.33133 72.2671   9
  -8   0  31-8.03773 44.9533  15
  -8   0  31 85.2687 69.4478  14
  -8   0  30 13818.8 367.369  14
  -8   0  30 12996.0 319.877  15
  -8   0  30 14134.4 362.442   9
  -8   0  29 57.9758 79.2770   9
  -8   0  29 50.2824 55.3441  15
  -8   0  29-30.0312 67.1540  14
  -8   0  28 11902.7 320.219  15
  -8   0  28 11996.5 344.100  14
  -8   0  27 27.4144 39.7614   7
  -8   0  27 38.0405 52.5590  15
  -8   0  27-19.8433 62.2104  14
  -8   0  26 11879.3 322.371  15
  -8   0  26 12193.9 299.047   7
  -8   0  26 11942.5 336.749  14
  -8   0  25 43.9338 104.077   2
  -8   0  25 0.82722 55.8649  15
  -8   0  25 20.8085 59.9060  14
  -8   0  25 132.821 54.3601   7
  -8   0  25 84.6463 41.3751  20
  -8   0  24 310.391 75.0188  15
  -8   0  24 311.978 75.8991  14
  -8   0  24 204.618 56.9992  20
  -8   0  24 257.191 63.3099   7
  -8   0  23 87.3517 119.878   2
  -8   0  23 8.31560 50.8474  15
  -8   0  23 7.16429 53.9044  14
  -8   0  23 15.8012 48.0080   7
  -8   0  23-16.6592 44.9940  20
  -8   0  22 4038.04 186.051  15
  -8   0  22 4326.54 176.318   7
  -8   0  22 4062.91 185.414  14
  -8   0  22 4000.02 425.223   2
  -8   0  22 4587.98 178.508  20
  -8   0  21-48.8035 38.5388  20
  -8   0  21 24.6754 100.289   2
  -8   0  21 49.9938 49.3230  15
  -8   0  21-5.24256 48.4635  14
  -8   0  21 5.12485 42.3326   7
  -8   0  20 11587.7 270.750  20
  -8   0  20 12117.6 303.250  15
  -8   0  20 11359.6 270.513   7
  -8   0  20 11117.7 281.919  14
  -8   0  19-24.8564 37.0583  20
  -8   0  19 98.4532 134.166   2
  -8   0  19 16.2497 47.7861  15
  -8   0  19 16.7065 43.8904  14
  -8   0  19 40.9179 35.9024   7
  -8   0  18 7721.13 209.231  20
  -8   0  18 7952.35 235.917  15
  -8   0  18 7572.91 212.273   7
  -8   0  18 7658.17 222.005  14
  -8   0  18 7302.73 527.937   2
  -8   0  17 14.9613 31.9693  20
  -8   0  17 51.2690 34.2204   8
  -8   0  17 82.0298 106.662   2
  -8   0  17-14.6723 40.3769  15
  -8   0  17 24.1906 35.7390  14
  -8   0  17-2.44358 38.6903   7
  -8   0  16 8188.07 206.362  20
  -8   0  16 8318.14 216.353   8
  -8   0  16 8224.29 211.324   7
  -8   0  16 7875.88 207.740  14
  -8   0  16 8021.46 530.177   2
  -8   0  15 11.5395 111.585   2
  -8   0  15 58.7891 30.9585   8
  -8   0  15 28.0770 34.9572  14
  -8   0  14 31257.8 1020.23   2
  -8   0  13-87.1024 113.615   2
  -8   0  12 12308.1 631.497   2
  -8   0  11 106.337 103.304   1
  -8   0  10 5144.12 268.953   3
  -8   0  10 4192.91 319.020   1
  -8   0   9 11.2584 90.1587   1
  -8   0   8 5230.33 369.566   1
  -8   0   7-102.558 103.723   1
  -8   0   6 50251.7 1144.41   1
  -8   0   5 8.04110 117.264   1
  -8   0   4 17853.4 707.315   1
  -8   0   3 51.5158 118.496   1
  -8   0   2 333.751 150.068   1
  -8   0   1-61.8128 126.723   1
  -8   0   0 189.829 128.827   1
  -8   0  -1-4.16596 123.297   1
  -8   0  -2 407.332 173.780   1
  -8   0  -3 13.9812 105.172   1
  -8   0  -4 40660.0 1192.09   1
  -8   0  -5 22.4155 120.310   1
  -8   0  -6 55125.8 1427.30   1
  -8   0  -7 241.452 135.935   1
   8   0   7-14.9464 49.3976  13
  -8   0  -8 494.781 167.679   1
   8   0   8 470.584 72.2347  13
  -8   0  -9 270.658 135.775   1
   8   0   9-15.4326 40.1691  13
   8   0  10 3535.93 163.351  17
   8   0  10 3642.23 146.770   5
   8   0  10 3909.32 163.964  13
   8   0  10 3769.71 177.303   7
  -8   0 -10 3870.90 404.710   1
  -8   0 -11-23.9752 119.213   1
   8   0  11-31.8119 56.1531  17
   8   0  11-19.4397 53.6387  13
   8   0  11-24.0403 50.3818   5
   8   0  11 53.8044 50.5811   7
   8   0  12 3304.44 165.091  17
   8   0  12 3080.85 147.622   5
   8   0  12 2982.23 151.410  13
   8   0  12 3077.34 163.214   7
  -8   0 -12 2920.69 363.550   1
   8   0  13-1.71358 54.5797  17
   8   0  13 15.1935 55.0008  13
   8   0  13 61.6867 53.9553   5
   8   0  13 28.4164 53.0098   7
  -8   0 -13 4.44166 90.0446   1
   8   0  14 2127.39 136.610   5
   8   0  14 2035.39 130.383  13
   8   0  14 2177.82 141.761   7
   8   0  14 2257.93 149.927  17
  -8   0 -14 2304.02 324.024   1
   8   0  15-69.0274 70.6944  17
   8   0  15 15.5465 59.8341  13
   8   0  15 35.5061 55.0354   5
   8   0  15 10.8546 48.0332   7
   8   0  16 7272.05 255.063   5
   8   0  16 7011.33 250.209   7
   8   0  16 7376.08 267.208  17
   8   0  17-22.8811 73.2060  17
   8   0  17 104.001 81.3265   5
   8   0  17-45.6770 57.8598   7
   8   0  18 15.5134 71.7679  17
   8   0  18 37.6980 69.8916   5
   8   0  18-15.1807 57.4486   7
   8   0  19 14.5665 82.3323  17
   8   0  19 78.3559 78.2099   5
   8   0  19-53.3163 60.1702   7
   8   0  20 5447.68 244.421   5
   8   0  20 5577.95 230.867   7
   8   0  20 5160.07 245.070  17
   8   0  21-33.3066 77.6590  17
   8   0  21 6.29545 76.8328   5
   8   0  21 6.45765 55.5518   7
   8   0  22 7638.18 286.762   5
   8   0  22 8028.78 272.660   7
   8   0  23 50.7927 75.0468   5
   8   0  23-67.8573 51.2469   7
   8   0  24 10757.9 335.790   5
   8   0  24 10598.1 296.657   7
   8   0  25 20.1476 73.5034   5
   8   0  25 146.291 56.2814   7
   8   0  26 14806.6 370.198   5
   8   0  26 13974.2 310.400   7
   8   0  27 68.8932 67.2924   5
   8   0  27-81.0665 38.0994   7
   8   0  28 2252.79 141.497   5
   8   0  28 1728.70 99.0513   7
   8   0  29-51.1538 54.0609   5
   8   0  30 2713.26 133.739   5
   8   0  31 30.8459 38.3675   5
  -8  -2  36 192.876 47.5873   9
  -8   2  36 41.3133 36.0994   9
  -8  -2  35 499.627 55.7334  15
  -8   2  35 535.490 67.0133   9
  -8   2  35 549.539 65.5761  14
  -8  -2  35 485.978 66.3681   9
  -8  -2  34 481.239 74.4234   9
  -8  -2  34 360.684 56.6676  15
  -8   2  34 428.738 67.7781  14
  -8  -2  33 773.731 83.2946  15
  -8   2  33 645.437 80.6483  14
  -8  -2  33 678.638 88.8077   9
  -8  -2  32 496.766 84.4787   9
  -8  -2  32 422.543 71.5898  15
  -8   2  32 410.835 69.8309   7
  -8   2  32 391.599 75.1262  14
  -8  -2  31 4304.66 189.721  15
  -8   2  31 4104.20 184.792   7
  -8   2  31 4063.39 190.518  14
  -8  -2  31 4229.70 193.620   9
  -8  -2  30 9511.51 286.732  15
  -8   2  30 9907.74 291.536   7
  -8   2  30 9987.25 299.768  14
  -8  -2  30 10261.1 299.476   9
  -8  -2  29 4651.37 210.766  15
  -8   2  29 4813.79 213.248   7
  -8   2  29 4762.37 218.135  14
  -8  -2  29 4810.84 216.853   9
  -8  -2  28 7504.85 269.256  15
  -8   2  28 7739.35 273.095   7
  -8   2  28 7341.78 269.382  14
  -8  -2  28 7898.74 272.654   9
  -8  -2  27 3789.71 199.787  15
  -8   2  27 4006.19 203.969   7
  -8   2  27 3798.32 202.333  14
  -8  -2  27 3929.34 202.334   9
  -8  -2  27 3713.62 198.634  20
  -8  -2  26 9337.92 303.665  15
  -8   2  26 8762.35 249.110  15
  -8   2  26 8946.83 298.413   7
  -8   2  26 9401.45 306.523  14
  -8  -2  26 8743.15 287.982   9
  -8  -2  26 9488.30 307.340  20
  -8  -2  25 1784.73 145.574  15
  -8   2  25 1757.01 119.590  15
  -8   2  25 1664.77 139.887   7
  -8   2  25 1740.58 143.753  14
  -8  -2  25 1640.92 139.045  20
  -8  -2  25 1633.55 139.182   9
  -8  -2  24 2226.50 156.681  20
  -8   2  24 2020.43 152.567  16
  -8   2  24 2003.85 122.645  15
  -8   2  24 2090.72 155.176   7
  -8   2  24 2075.24 153.593  14
  -8  -2  24 2201.92 158.225  15
  -8  -2  24 2019.19 148.340   9
  -8   2  23 4102.24 203.692  16
  -8  -2  23 4495.57 211.364  15
  -8   2  23 3960.23 175.388  15
  -8   2  23 4492.44 213.285   7
  -8   2  23 4163.10 204.142  14
  -8  -2  23 3682.99 422.183   2
  -8   2  23 4710.18 209.615   6
  -8  -2  23 4242.18 199.034   9
  -8  -2  23 4104.65 202.956  20
  -8  -2  22-61.6897 68.9646  15
  -8  -2  22-43.4317 60.9079  20
  -8  -2  22 2.39001 66.4146   9
  -8   2  22-32.3890 56.4516  16
  -8   2  22 67.4006 50.7740  15
  -8   2  22 22.3048 57.7327  14
  -8   2  22-0.52804 60.6893   7
  -8   2  22-3.92692 57.3559   6
  -8  -2  21 853.421 101.503  20
  -8  -2  21 1039.93 225.187   2
  -8   2  21 921.518 101.176  16
  -8  -2  21 750.076 96.1523  15
  -8   2  21 871.184 102.184   7
  -8  -2  21 932.162 94.7322  14
  -8   2  21 780.864 97.9438  14
  -8   2  21 960.445 106.084   6
  -8  -2  21 760.493 96.8601   9
  -8  -2  20 73.6920 56.0005  20
  -8  -2  20 121.491 64.5146   9
  -8  -2  20 85.1215 128.314   2
  -8   2  20 102.353 59.9476  16
  -8  -2  20 145.083 64.6257  15
  -8  -2  20 112.600 48.7480  14
  -8   2  20 49.4281 58.5526  14
  -8   2  20 94.0210 64.2578   7
  -8   2  20 68.9876 58.8544   6
  -8  -2  19 9.00554 47.3961  20
  -8  -2  19 50.4813 57.9477   9
  -8   2  19 43.1295 117.252   2
  -8  -2  19-65.0801 38.5152  18
  -8  -2  19-7.90404 57.1226  15
  -8  -2  19 89.6403 46.2896  14
  -8   2  19 35.8630 53.9843  14
  -8   2  19-31.6745 58.5014   7
  -8   2  19-22.0931 53.6766  16
  -8   2  19 29.1146 50.6787   6
  -8  -2  18 5971.10 220.602  20
  -8  -2  18 5822.67 181.264  18
  -8   2  18 5600.31 207.121  16
  -8  -2  18 5827.68 218.614  15
  -8   2  18 5751.96 219.704   7
  -8  -2  18 5905.79 193.667  14
  -8   2  18 5601.83 213.495  14
  -8   2  18 5914.78 425.898   2
  -8   2  18 5771.98 216.938   6
  -8  -2  18 5202.09 475.165   2
  -8  -2  18 5528.38 201.179   9
  -8  -2  17 10703.6 245.279  18
  -8   2  17 10605.4 276.117  16
  -8  -2  17 10898.9 287.881  15
  -8   2  17 11145.1 298.883   7
  -8  -2  17 11039.6 290.878  20
  -8  -2  17 10165.8 245.939  14
  -8   2  17 10712.0 288.868  14
  -8   2  17 10985.6 250.567   8
  -8   2  17 11249.7 570.442   2
  -8   2  17 11248.3 293.774   6
  -8  -2  17 10435.9 650.900   2
  -8  -2  17 10738.0 263.595   9
  -8  -2  16 664.389 66.5783  18
  -8   2  16 839.007 85.9025  16
  -8  -2  16 1160.33 236.273   2
  -8  -2  16 856.450 89.0614  15
  -8   2  16 828.069 90.1979   7
  -8   2  16 879.450 96.2454  14
  -8   2  16 820.975 77.1314   8
  -8   2  16 1037.14 172.322   2
  -8  -2  16 775.458 87.9507  20
  -8   2  16 797.253 87.5293   6
  -8  -2  16 882.999 87.3216   9
  -8  -2  15 49.1402 47.6342   9
  -8   2  15 28.4364 31.9338   2
  -8   2  15-37.6549 44.9259  16
  -8   2  15 17.9514 36.5082   8
  -8  -2  15-168.351 132.739   2
  -8  -2  15 27.8365 40.9357  15
  -8   2  15 29.8080 50.0256   7
  -8   2  15 10.8185 47.0153  14
  -8  -2  15-15.6380 43.3957  18
  -8   2  15 14.7709 40.6492   6
  -8   2  14-4.97319 85.2737   2
  -8   2  14 149.605 45.0600  16
  -8   2  14 179.410 39.3001   8
  -8  -2  14 150.305 47.5087  15
  -8  -2  14 92.2352 115.177   2
  -8   2  14 137.579 49.3675  14
  -8   2  14 205.391 58.3702   7
  -8   2  14 114.937 52.6152   6
  -8  -2  14 124.800 42.6619  18
  -8  -2  13-13.1611 37.0882  18
  -8   2  13-43.1920 57.0956   2
  -8   2  13 27.5757 35.3591   8
  -8  -2  13-140.304 116.610   2
  -8   2  13-42.9696 35.5553  16
  -8  -2  13-10.6923 35.9693  15
  -8   2  13 16.5483 52.0201   7
  -8   2  13 91.1779 50.8648   6
  -8  -2  12 2475.94 119.604  18
  -8   2  12 2290.30 115.188  16
  -8  -2  12 2363.45 122.405  15
  -8   2  12 2369.57 133.656   7
  -8   2  12 2328.79 119.732   8
  -8   2  12 2329.26 126.098   6
  -8   2  12 2295.44 244.904   2
  -8  -2  12 2701.64 242.048   3
  -8   2  11 463.430 102.424   2
  -8   2  11 508.379 64.8273   8
  -8  -2  11 498.906 61.0708  15
  -8   2  11 537.622 73.8789   7
  -8  -2  11 448.459 101.432   3
  -8  -2  11 534.235 64.1093  18
  -8   2  11 537.263 68.4818   6
  -8   2  10 8659.81 241.936   7
  -8   2  10 8718.71 225.852   8
  -8  -2  10 8453.02 211.776  18
   8  -2 -10 8189.52 274.682  12
  -8   2  10 8324.54 410.668   2
  -8  -2  10 8344.84 454.616   3
  -8  -2   9 1239.62 185.250   3
  -8  -2   9 1394.47 90.8884  18
   8  -2  -9 1251.31 112.374  12
  -8   2   9 1531.14 194.525   2
  -8   2   9 1239.43 179.475   1
  -8  -2   8 2828.46 285.902   3
  -8   2   8 3007.81 297.949   1
  -8   2   8 2635.39 239.621   2
  -8  -2   7 10247.3 523.234   3
  -8   2   7 10599.5 564.765   1
  -8   2   7 11849.4 485.873   2
  -8   2   6 1466.93 239.782   1
  -8  -2   6 1582.91 219.466   3
  -8   2   5 395.319 133.924   1
  -8  -2   5 392.953 134.185   3
  -8  -2   4 6583.01 439.128   3
  -8   2   4 6004.31 455.426   1
  -8  -2   3 115.829 122.344   3
  -8   2   3 141.469 156.494   1
  -8  -2   2 3299.68 335.438   3
  -8   2   2 4399.38 405.817   1
  -8  -2   1 3219.87 329.611   3
  -8   2   1 3033.22 346.713   1
  -8  -2   0 965.556 194.392   1
  -8  -2   0 845.109 206.447   3
  -8   2   0 1045.57 222.151   1
  -8  -2  -1 3078.25 345.974   3
  -8  -2  -1 2966.60 316.877   1
  -8   2  -1 2220.20 315.869   1
  -8  -2  -2 944.740 196.671   1
  -8  -2  -2 818.792 179.255   3
  -8   2  -2 922.075 235.793   1
  -8  -2  -3 2362.90 305.228   3
  -8  -2  -3 1592.55 241.455   1
  -8   2  -3 2098.41 313.515   1
  -8  -2  -4 1350.15 237.266   1
  -8  -2  -4 1028.46 248.962   3
   8  -2   4 1224.42 124.225  13
   8   2   4 1250.11 99.4585   7
  -8   2  -4 1455.78 281.096   1
  -8  -2  -5 1580.44 247.185   1
   8   2   5 1273.72 88.2782  13
  -8  -2  -5 1493.03 264.509   3
   8  -2   5 1496.22 129.125  13
   8   2   5 1233.22 100.991   7
  -8   2  -5 1270.64 96.1204   8
  -8   2  -5 1323.42 263.551   1
   8   2   6 5417.84 185.188   5
  -8  -2  -6 5994.43 509.624   3
  -8  -2  -6 6498.33 466.445   1
   8   2   6 5881.55 185.965  13
   8  -2   6 6309.18 243.523  13
  -8   2  -6 5912.15 193.342   8
   8   2   6 5846.90 203.549   7
  -8   2  -6 5828.13 514.495   1
   8  -2   7 3353.54 154.412  17
   8   2   7 3234.88 145.714   5
  -8  -2  -7 3579.85 413.711   3
   8  -2   7 3147.50 133.342   5
  -8  -2  -7 3444.17 349.484   1
   8  -2   7 3369.26 181.011  13
   8   2   7 3279.35 158.245   7
  -8   2  -7 2929.48 140.159   8
  -8   2  -7 3869.63 433.529   1
   8  -2   8 12765.7 295.829  17
   8   2   8 12525.4 282.527   5
  -8  -2  -8 13317.8 775.388   3
   8  -2   8 12985.5 270.152   5
  -8  -2  -8 13392.4 668.686   1
   8  -2   8 12674.2 327.429  13
   8   2   8 11820.9 298.158   7
  -8   2  -8 12511.4 279.461   8
  -8   2  -8 13787.4 807.120   1
   8  -2   9 3762.58 165.237  17
   8   2   9 3651.95 158.390   5
  -8  -2  -9 3889.56 435.820   3
   8  -2   9 3821.06 154.882   5
  -8  -2  -9 3474.41 350.815   1
   8  -2   9 3920.31 181.378  13
   8   2   9 3569.92 169.006   7
  -8   2  -9 4518.53 477.294   1
   8  -2  10 1165.18 100.054  17
   8   2  10 1340.18 106.445   5
   8  -2  10 1277.47 99.3678   5
  -8  -2 -10 1545.15 285.444   3
   8  -2  10 1155.86 105.615  13
   8   2  10 1292.55 111.772   7
  -8   2 -10 1441.69 290.245   1
   8  -2  11-25.9148 50.2298  17
   8   2  11 13.6040 46.9943   5
  -8  -2 -11-247.787 148.455   3
   8  -2  11 48.0705 49.9153  13
   8  -2  11 50.3641 51.9801   5
   8   2  11 6.33384 51.6044   7
   8  -2  11 293.558 63.3322   7
  -8   2 -11 207.573 121.885   1
  -8  -2 -12 5976.22 543.496   3
   8   2  12 5382.02 206.231   5
   8  -2  12 5318.97 200.894   5
   8   2  12 5210.81 213.779   7
   8  -2  12 5017.72 191.173  13
   8  -2  12 4925.10 199.082  17
  -8   2 -12 5933.61 568.285   1
   8   2  13 2028.33 135.280   5
  -8  -2 -13 1958.78 319.808   3
   8  -2  13 1974.21 122.970  13
   8   2  13 2091.78 144.206   7
   8  -2  13 1972.84 135.104   5
  -8   2 -13 1969.90 346.046   1
   8  -2  13 1904.22 130.331  17
   8  -2  14 1095.05 106.565  17
   8   2  14 1237.26 118.035   5
   8  -2  14 891.709 103.086   5
  -8  -2 -14 740.375 210.704   3
   8  -2  14 1041.80 94.8543  13
   8   2  14 804.591 101.085   7
  -8   2 -14 1408.78 278.977   1
   8  -2  15 195.068 69.6496  17
  -8  -2 -15-112.476 112.620   3
   8   2  15 208.895 77.2956   5
   8  -2  15 183.031 54.7059  13
  -8   2 -15 273.280 127.942   1
   8  -2  15 225.984 74.8908   5
   8   2  15 180.189 68.8028   7
   8   2  16 1155.87 121.254   5
   8  -2  16 932.269 106.382   5
   8  -2  16 859.718 88.3440  13
   8   2  16 970.538 115.571   7
   8  -2  16 982.218 110.623  17
  -8   2 -16 862.830 256.713   1
   8   2  16 927.423 102.272   6
   8  -2  17 7331.59 266.590  17
   8   2  17 7264.87 273.164   5
   8  -2  17 7152.58 260.584   5
   8  -2  17 7216.81 221.064  13
   8   2  17 7342.01 279.347   7
  -8   2 -17 6456.48 652.762   1
   8   2  17 7278.05 254.912   6
   8  -2  18 3892.56 204.192  17
   8   2  18 3948.45 210.737   5
   8  -2  18 3850.55 198.630   5
   8   2  18 3596.37 201.741   7
   8   2  18 3918.90 187.379   6
   8  -2  19 3900.78 206.379  17
   8   2  19 4097.32 217.082   5
   8  -2  19 3930.70 204.646   5
   8   2  19 3827.55 211.401   7
   8   2  19 3830.89 183.549   6
   8  -2  20 7531.74 281.767  17
   8   2  20 7896.68 294.032   5
   8  -2  20 7894.37 280.036   5
   8   2  20 7805.01 293.476   7
   8   2  20 7577.66 249.004   6
   8  -2  21 1531.43 138.219  17
   8   2  21 1565.16 147.955   5
   8  -2  21 1595.47 141.718   5
   8   2  21 1593.91 144.936   7
   8   2  21 1438.56 110.713   6
   8   2  22 322.025 55.8195   6
   8  -2  22 249.289 83.7574  17
   8   2  22 381.147 96.2623   5
   8  -2  22 285.344 84.2748   5
   8   2  22 230.017 79.2608   7
   8  -2  23 2723.10 173.926  17
   8   2  23 2925.41 186.049   5
   8  -2  23 2691.12 171.571   5
   8   2  23 2839.52 178.448   7
   8  -2  24 306.294 77.3336  17
   8   2  24 371.464 91.7822   5
   8  -2  24 428.543 89.5051   5
   8   2  24 365.212 83.3428   7
  -8  -2 -24 223.249 77.0646  11
   8  -2  25 2250.45 150.309  17
   8   2  25 2471.16 163.131   5
   8  -2  25 2303.65 153.584   5
   8   2  25 2326.90 150.979   7
   8  -2  26 1038.70 106.461   5
   8   2  26 916.981 107.253   5
   8   2  26 1031.95 103.683   7
   8   2  27 848.785 96.4456   5
   8  -2  27 935.730 98.7911   5
   8   2  27 843.393 89.0942   7
   8   2  28-14.1011 52.0821   5
   8  -2  28-79.1884 52.2910   5
   8   2  28-97.2575 41.1703   7
   8   2  29 131.400 51.8255   5
   8  -2  29 163.221 50.3491   5
   8   2  29 178.047 45.3330   7
   8  -2  30 1957.25 104.773   5
   8   2  30 2041.10 108.106   5
  -8  -4  32 66.1872 38.0674  15
  -8  -4  31 18.3177 40.8598  15
  -8   4  31 95.8186 38.8521  14
  -8  -4  30 3872.48 162.031  15
  -8   4  30 3863.04 155.244  14
   8  -4 -30 3646.61 288.086  12
  -8  -4  29 2098.97 128.885  15
  -8   4  29 2116.74 124.211  14
   8  -4 -29 1753.67 205.210  12
  -8  -4  29 2218.97 130.541   9
  -8  -4  28 2970.77 157.987  15
  -8   4  28 2831.06 156.838   7
  -8   4  28 2960.70 151.650  14
   8  -4 -28 2667.66 234.897  12
  -8  -4  28 2806.94 150.758   9
  -8   4  27 1529.35 125.009   7
  -8   4  27 1485.74 116.271  14
   8  -4 -27 1359.79 175.846  12
  -8  -4  27 1572.53 122.520  15
  -8  -4  27 1550.43 120.334   9
  -8  -4  26-68.0650 70.4989   9
  -8   4  26-13.3140 61.4973  16
  -8  -4  26 25.1399 59.2944  15
  -8   4  26 31.0419 53.6330  14
  -8   4  26-59.3089 65.7830   7
  -8  -4  25 165.571 71.1820   9
  -8   4  25 291.235 79.5478  16
  -8  -4  25 247.906 74.7678  15
  -8   4  25 172.763 64.0378  14
  -8   4  25 221.445 71.4178   7
  -8  -4  25 241.141 68.8934  20
  -8  -4  24 2245.64 156.535  20
  -8  -4  24 1958.02 144.720  15
  -8   4  24 2160.27 157.817  16
  -8   4  24 2102.08 151.945   7
  -8   4  24 2016.84 143.676  14
  -8   4  24 1988.49 147.677   6
  -8  -4  24 2076.10 146.010   9
  -8  -4  23 30.6011 62.9997  20
  -8   4  23 9.01508 63.9873  16
  -8  -4  23-9.09074 59.7390  15
  -8  -4  23 88.3641 71.6586   9
  -8   4  23 39.3982 63.5500  14
  -8   4  23-3.30604 65.9177   7
  -8   4  23 11.8956 60.2105   6
  -8  -4  22-12.9947 58.4951  20
  -8  -4  22 5.23883 59.6770   9
  -8   4  22-13.1869 61.1300  16
  -8  -4  22 12.1796 59.2537  15
  -8   4  22-24.6904 66.5193  14
  -8   4  22 9.25607 62.0379   7
  -8   4  22-24.7231 59.7992   6
  -8   4  21 8892.50 304.624  16
  -8   4  21 8711.55 297.107   7
  -8   4  21 8771.52 291.599  14
  -8  -4  21 8870.59 247.943  11
  -8   4  21 8682.84 300.351   6
  -8  -4  21 8621.92 288.327  15
  -8  -4  21 8914.16 284.030   9
  -8  -4  21 8693.36 297.658  20
  -8   4  20 9256.11 305.445  16
  -8  -4  20 9389.36 297.228  15
  -8   4  20 9208.53 302.909   7
  -8   4  20 9375.38 305.004  14
  -8  -4  20 9546.58 262.214  11
  -8   4  20 9103.49 307.290   6
  -8  -4  20 9380.51 289.088   9
  -8  -4  20 9231.11 303.674  20
  -8  -4  19 3527.46 192.729  20
  -8   4  19 3738.69 199.913  16
  -8   4  19 3576.27 194.134   7
  -8   4  19 3617.12 197.413  14
  -8  -4  19 3575.75 188.757  15
  -8  -4  19 3543.37 165.714  11
  -8   4  19 3631.56 196.602   6
  -8  -4  19 3725.18 186.526   9
  -8  -4  18 1264.35 121.463  20
  -8   4  18 1103.53 121.533  16
  -8  -4  18 1319.20 123.221  15
  -8   4  18 1200.69 121.859   7
  -8   4  18 1096.62 123.231  14
  -8  -4  18 1228.68 103.897  11
  -8   4  18 1079.06 119.424   6
  -8  -4  18 1195.55 114.074   9
  -8  -4  17 124.431 62.8672  20
  -8  -4  17 105.457 53.0452  15
  -8   4  17 61.3008 68.2538  16
  -8   4  17 197.692 84.7382  14
  -8  -4  17 113.661 72.1971   9
  -8   4  17 227.657 67.9605   7
  -8  -4  17 287.521 61.3310  11
  -8   4  17 194.347 68.8225   6
  -8  -4  16 17571.1 402.117  20
  -8   4  16 18246.0 422.490  16
  -8   4  16 17720.3 405.713   7
  -8   4  16 18463.7 436.021  14
  -8  -4  16 18595.7 383.526  11
  -8   4  16 17252.4 404.501   6
   8   4 -16 18291.4 1130.41   4
  -8  -4  16 17850.4 389.281  15
  -8  -4  16 18208.2 378.261   9
  -8  -4  15 15212.4 367.871  20
  -8   4  15 15445.7 389.162  16
  -8  -4  15 15169.3 353.171  15
  -8   4  15 14131.1 359.847   7
  -8  -4  15 15082.5 348.443  11
  -8   4  15 13938.8 357.384   6
   8   4 -15 14309.1 974.029   4
  -8  -4  15 14914.9 339.903   9
  -8  -4  14 4871.95 210.473  20
  -8   4  14 5175.04 201.056   8
  -8   4  14 5021.52 224.715  16
  -8   4  14 4943.41 216.836   7
  -8  -4  14 4735.38 194.946  15
  -8  -4  14 5180.37 209.057  11
  -8   4  14 5162.72 217.034   6
   8   4 -14 4294.26 527.256   4
  -8  -4  13 2352.98 149.383  20
  -8   4  13 2218.29 136.962   8
  -8   4  13 2091.30 154.248  16
  -8  -4  13 2151.17 133.444  15
  -8  -4  13 2084.01 138.019  11
  -8   4  13 2262.00 147.779   6
   8   4 -13 2055.50 396.580   4
  -8  -4  12 277.535 66.2058  20
  -8   4  12 270.207 79.8212  16
  -8   4  12 189.562 60.5388   8
  -8  -4  12 50.4452 92.3517   3
  -8  -4  12 263.218 57.3116  15
   8  -4 -12 244.185 92.4377  12
  -8  -4  12 249.173 59.1495  11
  -8   4  12 260.120 66.5604   6
  -8   4  11 1936.28 138.494   8
  -8   4  11 1803.06 140.739  16
  -8  -4  11 2062.75 122.008  15
  -8  -4  11 1752.55 287.068   3
   8  -4 -11 2088.32 186.022  12
  -8  -4  11 2033.55 139.854  11
  -8   4  11 1954.07 135.261   6
   8   4 -11 1602.50 343.240   4
  -8   4  10 216.961 76.2110  16
  -8   4  10 178.556 67.9778   8
  -8  -4  10 99.8550 143.717   3
   8  -4 -10 160.846 91.9075  12
  -8   4  10 178.506 60.9905   6
  -8  -4  10 197.096 66.4639  11
   8   4 -10 253.799 234.516   4
  -8   4   9 1016.25 105.633   8
  -8   4   9 973.948 115.456  16
  -8  -4   9 1119.09 209.412   2
  -8  -4   9 1050.00 206.228   3
   8  -4  -9 1072.93 140.151  12
  -8  -4   9 1015.01 105.331  11
   8   4  -9 444.247 201.201   4
  -8   4   8 474.255 81.2853   8
  -8  -4   8 405.508 171.127   3
   8  -4  -8 280.887 94.4020  12
  -8  -4   8 300.140 71.3186  11
  -8   4   7 97.7828 58.2064   8
  -8  -4   7 36.0041 96.8165   3
   8  -4  -7 93.8881 85.0240  12
  -8  -4   7 142.217 64.5438  11
  -8  -4   7 181.241 53.4755  10
  -8   4   6 229.110 68.7719   8
  -8  -4   6 142.567 127.428   3
   8  -4  -6 310.038 96.0496  12
  -8  -4   6 264.474 76.9665  11
  -8  -4   6 326.234 60.7970  10
  -8   4   5 2675.46 168.194   8
   8  -4  -5 2896.18 208.759  12
  -8   4   5 2775.13 361.662   1
  -8  -4   5 2876.22 172.388  11
  -8  -4   5 2749.90 370.425   3
  -8  -4   5 2797.01 156.837  10
   8   4  -5 2739.45 410.974   4
  -8   4   4 198.867 68.6711   8
  -8  -4   4 286.306 116.989   3
   8  -4  -4 209.622 88.3817  12
  -8   4   4 192.239 119.744   1
  -8  -4   4 265.395 75.2491  11
  -8  -4   4 195.844 66.4398  10
  -8   4   3 1447.20 131.182   8
  -8  -4   3 946.854 223.294   3
   8  -4  -3 1161.01 151.396  12
  -8  -4   3 1303.98 123.766  11
  -8   4   3 1242.92 260.295   1
  -8  -4   3 1350.77 115.393  10
   8   4  -3 1005.62 262.437   4
  -8   4   2 38.5157 70.3453   8
  -8  -4   2 121.662 136.963   3
   8  -4  -2 42.0496 80.5720  12
  -8  -4   2 19.6401 62.2356  11
  -8   4   2 132.125 137.668   1
  -8  -4   2-44.7354 51.2466  10
   8   4  -2-101.683 141.999   4
  -8  -4   1 7987.90 614.565   3
  -8   4   1 7668.01 280.647   8
   8  -4  -1 7883.63 346.754  12
  -8  -4   1 7355.47 277.071  11
   8   4  -1 7782.23 608.619   4
  -8   4   1 7915.77 612.502   1
  -8  -4   1 7287.47 264.247  10
  -8   4   0 999.215 114.892   8
  -8  -4   0 987.023 250.499   3
   8  -4   0 1021.79 144.789  12
  -8  -4   0 860.006 106.867  11
  -8  -4   0 950.698 108.838  10
  -8   4   0 589.863 217.714   1
  -8   4  -1 762.374 102.694   8
  -8  -4  -1 556.654 201.906   3
   8  -4   1 654.241 135.515  12
  -8  -4  -1 772.520 106.734  11
  -8   4  -1 1072.65 258.322   1
  -8  -4  -2 7514.84 622.619   3
  -8   4  -2 7453.46 282.852   8
  -8  -4  -2 7173.40 281.190  11
  -8   4  -2 7580.48 630.934   1
  -8   4  -3 2743.46 386.417   1
  -8  -4  -3 3065.46 399.871   3
  -8   4  -3 2590.11 174.596   8
   8  -4   3 2620.74 139.176   5
  -8  -4  -3 2494.85 171.780  11
  -8   4  -4 2330.25 165.867   8
   8  -4   4 2524.27 137.104   5
  -8  -4  -4 2415.96 360.896   3
  -8   4  -4 2644.96 373.766   1
   8  -4   4 2406.91 176.125  13
  -8  -4  -4 2249.81 171.281  11
  -8   4  -5 1709.96 146.499   8
   8  -4   5 1729.41 118.676   5
  -8  -4  -5 1771.49 310.858   3
   8  -4   5 1587.24 144.057  13
  -8   4  -5 1936.73 344.199   1
  -8  -4  -5 1701.46 150.870  11
  -8   4  -6 978.613 114.515   8
  -8   4  -6 1608.20 313.752   1
   8  -4   6 1052.93 101.853   5
  -8  -4  -6 1350.31 276.667   3
  -8  -4  -6 1093.02 129.517  11
  -8   4  -7 157.130 150.467   1
  -8   4  -7 20.3720 55.4634   8
  -8  -4  -7 163.098 111.364   3
   8  -4   7 22.1556 55.1005   5
  -8  -4  -7 53.6338 65.0673  11
  -8   4  -8 171.297 68.6988   8
  -8  -4  -8 182.865 147.869   3
  -8   4  -8 9.64402 197.056   1
   8   4   8 246.963 59.9263   7
   8  -4   8 128.974 59.5303   5
  -8  -4  -8 138.641 80.4931  11
  -8   4  -9 3847.65 486.425   1
  -8   4  -9 4128.83 214.382   8
   8  -4   9 4073.42 187.246   5
  -8  -4  -9 4091.64 484.779   3
   8   4   9 4401.87 193.063   7
  -8  -4  -9 4298.31 239.433  11
   8   4  10 233.744 83.7538   6
  -8   4 -10 275.428 78.8654   8
  -8   4 -10 47.3282 123.094   1
   8   4  10 197.601 60.0750   7
   8  -4  10 213.445 72.1096   5
  -8  -4 -10 301.299 83.0101  11
   8   4  11 584.687 98.1336   6
  -8   4 -11 630.792 97.3745   8
   8   4  11 645.500 92.2835   7
   8  -4  11 600.939 90.4959   5
  -8  -4 -11 488.934 105.883  11
   8   4  12 82.2368 70.1678   6
  -8   4 -12-45.1455 55.7218   8
   8   4  12 21.7372 71.7676   5
   8   4  12-0.51676 50.6905   7
   8  -4  12 30.7392 61.1204   5
  -8  -4 -12 15.0900 72.1806  11
  -8   4 -13 1473.31 132.323   8
   8  -4  13 1419.83 129.316   5
   8   4  13 1208.75 126.243   5
   8   4  13 1562.52 128.734   7
  -8  -4 -13 1284.11 143.377  11
   8   4  13 1524.10 141.293   6
   8   4  14 602.865 100.584   6
   8   4  14 584.711 106.992   5
  -8   4 -14 671.931 97.8344   8
   8   4  14 628.476 94.1285   7
   8  -4  14 484.993 89.4166   5
  -8  -4 -14 717.685 109.693  11
   8   4  15 386.066 90.4949   6
   8   4  15 387.584 97.2389   5
   8   4  15 384.309 82.9304   7
   8  -4  15 496.774 85.5160   5
  -8  -4 -15 442.443 96.3203  11
   8   4  16 14.5003 61.8750   6
   8   4  16-41.2025 68.1844   5
   8   4  16 93.8415 58.1425   7
   8  -4  16 9.76016 62.9643   5
  -8  -4 -16-133.315 61.8152  11
   8   4  17 1196.92 125.283   5
   8  -4  17 1275.65 124.526   5
   8   4  17 1251.61 119.275   7
  -8  -4 -17 1115.28 124.158  11
   8   4  17 1242.65 122.564   6
   8   4  18 114.462 57.1929   6
   8   4  18 23.1675 71.0325   5
   8  -4  18 35.6024 61.3552   5
   8   4  18 56.3583 58.4340   7
  -8  -4 -18 35.3365 49.2057  11
   8   4  19 966.345 119.654   5
   8  -4  19 692.891 94.4344   5
   8   4  19 818.707 98.6413   7
  -8  -4 -19 811.534 103.173  11
   8   4  19 790.726 101.539   6
   8  -4  20 1232.81 114.425   5
   8   4  20 1103.96 108.873   7
   8   4  20 1083.58 106.974   6
   8   4  21 324.204 64.7778   6
   8  -4  21 315.315 74.6186   5
   8   4  21 371.037 73.8161   7
   8  -4  22 4598.67 188.906   5
   8   4  22 4550.40 188.284   7
   8   4  22 4320.71 178.365   6
   8   4  23 38.8530 40.0357   6
   8  -4  23 134.369 52.2397   5
   8   4  23 14.6652 40.6356   7
   8  -4  24 3935.97 162.397   5
   8   4  24 3832.76 157.251   7
   8   4  24 3849.57 145.654   6
  -8  -4 -24 3486.48 196.537  10
   8  -4  25 649.944 71.8355   5
   8   4  25 682.574 68.2048   7
   8   4  25 627.719 58.2713   6
  -8  -4 -25 535.195 80.3055  10
   8  -4  26 3601.36 137.296   5
   8   4  26 3941.77 138.665   7
  -8   6  25 591.734 62.1774  16
   8  -6 -25 956.170 122.361  12
  -8   6  24-1.50895 29.7651  16
   8   6 -24-39.5717 54.2669   8
   8  -6 -24-49.2071 65.3581  12
  -8   6  23 1002.19 85.7560  16
   8   6 -23 991.226 115.817   8
  -8  -6  23 820.918 65.3490  15
  -8   6  23 956.508 69.3659  14
   8  -6 -23 1083.67 132.621  12
  -8   6  22 264.490 57.8389  16
  -8  -6  22 285.419 43.0348  15
  -8   6  22 309.157 50.7831  14
   8  -6 -22 246.486 80.2804  12
  -8  -6  22 309.362 48.9518  11
  -8   6  21 293.242 61.1312  16
  -8  -6  21 349.125 53.6000  15
  -8   6  21 206.300 46.9822  14
   8  -6 -21 340.587 101.217  12
  -8  -6  21 320.507 52.7404  11
  -8  -6  20 1379.90 88.2050  19
  -8   6  20 1583.05 114.808  16
  -8  -6  20 1247.77 85.7771  15
  -8   6  20 1540.54 102.416  14
   8  -6 -20 1350.63 152.615  12
  -8  -6  20 1601.65 103.020  11
  -8  -6  19 1747.43 106.075  19
  -8   6  19 1897.15 129.456  16
  -8  -6  19 1744.70 102.824  15
  -8   6  19 1879.94 116.488  14
   8  -6 -19 1871.54 176.813  12
  -8  -6  19 1866.99 115.721  11
  -8  -6  18 799.597 81.5948  19
  -8   6  18 966.620 99.5403  16
  -8   6  18 969.468 92.6432  14
   8  -6 -18 915.709 133.415  12
  -8  -6  18 972.399 92.4906  11
  -8  -6  17 494.031 70.8292  19
  -8   6  17 434.397 74.6141  16
  -8   6  17 470.919 76.6359  14
   8  -6 -17 327.612 99.5851  12
  -8  -6  17 417.219 68.6984  11
  -8  -6  16 178.851 56.0165  19
  -8   6  16 204.464 71.6380  16
  -8   6  16 216.960 67.2977  14
   8  -6 -16 167.193 94.1357  12
  -8  -6  16 195.889 57.9239  11
  -8   6  15 573.888 87.4183  16
  -8  -6  15 521.149 75.7686  19
  -8   6  15 528.234 85.4206  14
   8  -6 -15 609.175 134.189  12
  -8  -6  15 494.850 79.3300  11
  -8  -6  14 1911.81 135.571  19
  -8   6  14 2163.64 149.412  16
  -8   6  14 1824.14 138.084  14
   8  -6 -14 1715.52 180.233  12
  -8  -6  14 1851.57 133.205  11
  -8   6  13 14.8565 66.9459  16
  -8   6  13 43.6204 71.7647  14
  -8  -6  13 15.9960 46.3944  19
   8  -6 -13-5.32276 82.4814  12
  -8  -6  13 40.0038 56.9101  11
  -8  -6  12 1510.59 127.971  19
  -8   6  12 1549.10 136.290  16
   8  -6 -12 1549.12 172.586  12
  -8  -6  12 1405.07 120.822  11
  -8   6  11 122.509 74.1995  16
  -8   6  11 172.688 48.5346   8
   8  -6 -11 164.118 100.826  12
  -8  -6  11 179.834 71.8183  11
  -8   6  10 911.909 114.329  16
  -8   6  10 833.178 96.1591   8
   8  -6 -10 926.379 147.762  12
  -8  -6  10 824.689 104.375  11
  -8   6   9 911.955 104.793   8
  -8   6   9 883.400 118.888  16
   8  -6  -9 763.389 141.865  12
  -8  -6   9 980.192 111.791  11
  -8  -6   9 892.116 93.6835  10
  -8   6   8 2356.39 156.833   8
  -8   6   8 2287.24 172.446  16
   8  -6  -8 2609.09 217.640  12
  -8  -6   8 2243.54 155.814  11
  -8  -6   8 2231.99 140.207  10
  -8   6   7 66.4392 77.0829  16
   8  -6  -7 105.662 95.6420  12
  -8   6   7 84.4138 61.4818   8
  -8  -6   7 83.1251 65.2802  11
  -8  -6   7-12.1080 46.0588  10
  -8   6   6 1312.94 127.369   8
  -8   6   6 1279.89 140.907  16
   8  -6  -6 1243.90 163.516  12
  -8  -6   6 1008.83 117.305  11
  -8  -6   6 1352.12 120.714  10
  -8   6   5 372.255 82.9686   8
   8  -6  -5 409.122 117.385  12
  -8  -6   5 532.172 93.6507  11
  -8  -6   5 457.021 86.3965  10
   8  -6  -4 8932.85 370.795  12
  -8   6   4 8744.24 309.106   8
  -8  -6   4 8250.87 296.172  11
  -8  -6   4 8671.04 293.217  10
  -8   6   3 17.8133 64.2986   8
  -8  -6   3 9.41815 55.3917  19
  -8  -6   3-50.0475 60.5182  11
  -8  -6   3 34.0052 53.6409  10
  -8   6   2 740.316 112.653   8
  -8  -6   2 798.911 108.973  11
  -8  -6   2 839.537 105.926  19
  -8  -6   2 875.264 113.071  10
  -8  -6   1 21.0381 39.5681  19
  -8   6   1-13.3681 73.4831   8
  -8  -6   1 115.205 71.2093  11
  -8  -6   1 31.9935 60.5317  10
  -8   6   0 718.926 113.707   8
  -8  -6   0 678.498 90.6528  19
  -8  -6   0 675.328 102.799  11
  -8  -6   0 734.184 107.129  10
  -8   6  -1 1857.65 161.382   8
  -8  -6  -1 1583.28 136.298  19
   8  -6   1 1688.15 116.310   5
  -8  -6  -1 1844.56 150.126  11
  -8  -6  -1 1748.17 148.782  10
  -8  -6  -2 654.704 90.8481  19
  -8   6  -2 804.283 119.105   8
   8  -6   2 606.122 75.5069   5
  -8  -6  -2 765.725 105.113  11
  -8  -6  -2 740.456 114.072  10
  -8   6  -3 550.608 109.538   8
  -8  -6  -3 601.816 85.6553  19
  -8  -6  -3 583.151 95.3942  11
   8  -6   3 657.090 82.4071   5
   8   6   3 604.604 79.0182   6
  -8  -6  -3 581.428 106.760  10
   8   6   4 76.9037 38.0961   6
  -8  -6  -4 8.62517 45.1536  19
  -8   6  -4 25.6814 80.7856   8
   8  -6   4 70.9792 51.5183   5
  -8  -6  -4 42.6051 51.6379  11
  -8  -6  -4-2.00276 64.0982  10
   8   6   5 9.04236 43.3336   6
  -8  -6  -5 8.87355 26.7666  19
  -8   6  -5-37.2237 64.4580   8
   8  -6   5 32.2046 47.1487   5
  -8  -6  -5 57.1680 57.6957  11
  -8  -6  -5 39.1451 68.3081  10
   8   6   6 291.573 60.2623   6
  -8   6  -6 317.133 86.2926   8
   8  -6   6 418.716 75.9190   5
  -8  -6  -6 374.095 70.9751  11
  -8  -6  -6 221.401 83.0111  10
   8   6   7 11.4690 45.1466   6
  -8   6  -7 20.3369 71.4789   8
   8  -6   7-4.59284 44.8392   5
  -8  -6  -7-46.6427 53.7173  11
  -8  -6  -7-18.9047 66.2431  10
  -8   6  -8 2178.70 165.580   8
   8  -6   8 2143.47 130.542   5
  -8  -6  -8 2008.62 144.110  11
  -8  -6  -8 2203.44 174.192  10
   8   6   8 2097.26 138.204   6
  -8   6  -9 1609.09 141.433   8
   8  -6   9 1576.12 115.186   5
  -8  -6  -9 1861.19 136.618  11
  -8  -6  -9 1732.53 153.270  10
   8   6   9 1781.73 124.789   6
  -8   6 -10 2877.78 179.616   8
   8  -6  10 2908.87 149.434   5
  -8  -6 -10 2792.14 157.075  11
   8   6  10 3126.29 161.356   6
  -8  -6 -10 2786.17 190.348  10
  -8   6 -11 1146.65 115.891   8
   8  -6  11 1169.87 99.8841   5
  -8  -6 -11 1166.19 102.786  11
   8   6  11 1248.51 106.634   6
  -8  -6 -11 985.240 120.040  10
  -8   6 -12 3410.12 182.369   8
   8  -6  12 3458.74 152.626   5
  -8  -6 -12 3106.67 152.485  11
   8   6  12 3686.49 171.712   6
  -8  -6 -12 3372.22 197.212  10
  -8   6 -13 977.505 100.420   8
   8  -6  13 937.438 86.0530   5
   8   6  13 1054.00 94.4598   6
  -8  -6 -13 1089.61 119.779  10
   8   6  14 44.9469 36.6375   6
  -8   6 -14 105.263 43.2072   8
   8  -6  14 34.8080 43.5628   5
  -8  -6 -14 67.3157 57.1177  10
  -8   6 -15 376.290 62.5721   8
   8  -6  15 436.783 61.9160   5
   8   6  15 434.661 64.7311   6
  -8  -6 -15 430.295 75.0893  10
   8   6  16-11.5459 36.5108   6
   8  -6  16 25.1985 34.9540   5
  -8  -6 -16 90.0828 44.7632  10
   8  -6  17 4548.99 153.678   5
   8   6  17 4507.21 160.391   6
  -8  -6 -17 4363.63 187.288  10
   8  -6  18 3133.84 121.700   5
   8   6  18 3603.35 136.478   6
  -8  -6 -18 3479.04 159.064  10
  -9   1  37 2153.76 101.529   9
  -9  -1  36 2862.34 126.857   9
  -9   1  36 2869.46 127.442   9
  -9  -1  35 712.168 66.7659  15
  -9  -1  35 816.530 81.1385   9
  -9   1  35 698.364 80.2683   9
  -9  -1  34 2336.59 118.724  15
  -9   1  34 2384.55 134.494  14
  -9  -1  34 2407.57 134.970   9
  -9   1  34 2546.49 139.160   9
  -9   1  33 500.536 81.6340   9
  -9  -1  33 442.179 64.7394  15
  -9   1  33 430.049 77.0382  14
  -9  -1  33 554.977 86.7742   9
  -9  -1  32 6283.49 216.822  15
  -9   1  32 6674.85 236.494   9
  -9   1  32 6837.92 241.404  14
  -9  -1  32 6710.20 232.739   9
  -9   1  31 1331.67 99.3659  15
  -9   1  31 1445.04 126.738  14
  -9  -1  31 1339.78 116.142  15
  -9  -1  31 1340.83 122.756   9
  -9  -1  30 1347.93 118.359  15
  -9   1  30 1345.30 102.646  15
  -9   1  30 1466.93 132.518  14
  -9  -1  30 1356.29 123.881   9
  -9  -1  29 1235.43 118.977  15
  -9   1  29 1077.10 100.331  15
  -9   1  29 1050.75 119.981  14
  -9  -1  29 1186.17 121.066   9
  -9  -1  28 253.732 75.7845  15
  -9  -1  28 259.712 85.4420   9
  -9   1  28 191.425 64.9344  15
  -9  -1  28 281.972 73.2604  14
  -9   1  28 204.201 77.0783  14
  -9  -1  27 5.54765 67.3967   9
  -9  -1  27-22.4653 68.3381  15
  -9   1  27-13.8732 54.5214   7
  -9   1  27 47.5795 49.1517  15
  -9  -1  27-3.39147 57.8412  14
  -9   1  27 30.5112 68.3326  14
  -9  -1  27 39.4470 54.7125  20
  -9  -1  26 82.7517 53.8428  20
  -9  -1  26 108.243 73.3301   9
  -9   1  26 119.271 63.9166   7
  -9  -1  26 117.616 72.6252  15
  -9   1  26 115.891 55.8516  15
  -9  -1  26 90.7790 66.2625  14
  -9   1  26 87.3393 73.0593  14
  -9  -1  25 641.678 102.673  15
  -9   1  25 631.052 87.0915  15
  -9   1  25 747.878 102.620   7
  -9  -1  25 616.828 89.3683  14
  -9   1  25 687.720 102.394  14
  -9  -1  25 700.770 91.9539  20
  -9  -1  25 750.106 103.432   9
  -9  -1  24 18047.6 412.915  15
  -9   1  24 17688.7 386.800  15
  -9   1  24 17494.6 394.577   7
  -9  -1  24 16818.7 376.937  14
  -9   1  24 17158.6 401.186  14
  -9   1  24 17705.1 869.508   2
  -9  -1  24 16615.2 897.591   2
  -9  -1  24 17987.3 394.829  20
  -9  -1  24 17276.4 384.038   9
  -9  -1  23 22995.6 458.597  15
  -9   1  23 22375.8 433.740  15
  -9   1  23 23024.1 449.826   7
  -9  -1  23 22257.7 423.454  14
  -9   1  23 22566.2 447.634  14
  -9   1  23 21899.7 966.015   2
  -9  -1  23 22153.5 1031.22   2
  -9  -1  23 22538.9 435.475  20
  -9  -1  23 22375.5 429.098   9
  -9  -1  22 2767.63 155.799   9
  -9  -1  22 2883.30 159.161  20
  -9   1  22 2574.67 344.360   2
  -9  -1  22 2754.88 167.592  15
  -9   1  22 2877.93 161.758  15
  -9   1  22 2894.34 165.504   7
  -9  -1  22 2689.16 150.891  14
  -9   1  22 2681.28 161.758  14
  -9  -1  22 2849.58 382.158   2
  -9  -1  21 34.5915 51.8138  20
  -9  -1  21 38.5868 60.5085   9
  -9  -1  21-285.825 139.128   2
  -9  -1  21 23.3045 60.1560  15
  -9   1  21 46.6802 51.4338  15
  -9  -1  21 139.635 57.7115  14
  -9   1  21-15.5084 58.5702  14
  -9   1  21-377.023 118.800   2
  -9   1  21 45.0615 57.3210   7
  -9  -1  20 1656.98 119.852  20
  -9   1  20 1475.08 105.095   8
  -9  -1  20 1705.19 100.096  18
  -9  -1  20 1639.52 285.337   2
  -9   1  20 1588.86 249.724   2
  -9  -1  20 1648.29 130.177  15
  -9   1  20 1564.47 123.250   7
  -9  -1  20 1645.04 117.398  14
  -9   1  20 1626.62 123.284  14
  -9  -1  20 1616.15 116.284   9
  -9   1  19 1267.79 96.4080   8
  -9  -1  19 1406.49 111.039  20
  -9  -1  19 1419.86 95.8038  18
  -9   1  19 1140.39 242.271   2
  -9   1  19 1412.07 108.682  16
  -9  -1  19 1442.72 275.229   2
  -9  -1  19 1335.34 116.654  15
  -9   1  19 1253.48 112.854   7
  -9  -1  19 1254.46 99.2020  14
  -9   1  19 1287.85 108.986  14
  -9  -1  19 1346.93 109.326   9
   9  -1 -19 1067.53 110.989  12
  -9  -1  18 3166.31 156.132  20
  -9   1  18 3070.11 146.336   8
  -9  -1  18 3094.95 135.060  18
  -9   1  18 3166.18 154.673  16
  -9  -1  18 3119.75 162.396  15
  -9   1  18 3053.34 156.380   7
  -9  -1  18 3096.96 146.067  14
  -9   1  18 3413.57 163.437  14
   9  -1 -18 2866.22 173.789  12
  -9   1  18 2706.80 325.368   2
  -9  -1  18 2499.44 336.113   2
  -9  -1  17 2733.76 143.003  20
  -9   1  17 2728.53 137.571   8
  -9   1  17 2899.94 140.176  16
  -9  -1  17 2770.06 152.037  15
  -9   1  17 2736.34 148.349   7
  -9  -1  17 2539.20 126.751  14
  -9   1  17 2693.10 140.999  14
  -9  -1  17 2846.70 128.571  18
   9  -1 -17 2740.75 168.015  12
  -9   1  17 3155.54 347.055   2
  -9  -1  17 2584.07 339.518   2
  -9   1  16 3851.19 161.051   8
  -9  -1  16 3919.63 148.295  18
  -9   1  16 3865.37 155.929  16
  -9  -1  16 3618.43 167.216  15
  -9   1  16 4065.18 174.974   7
  -9  -1  16 3680.27 143.183  14
  -9   1  16 3882.48 164.633  14
   9  -1 -16 3802.59 197.142  12
  -9   1  16 4071.01 368.592   2
  -9  -1  16 3662.14 415.209   2
  -9   1  15 1787.67 110.417   8
  -9  -1  15 1932.29 107.691  18
  -9   1  15 1982.45 109.468  16
  -9  -1  15 1720.07 296.988   2
  -9  -1  15 1685.92 113.497  15
  -9   1  15 1955.72 114.574  14
   9  -1 -15 2067.84 144.400  12
  -9   1  15 2289.25 291.665   2
  -9  -1  14 3895.19 147.474  18
  -9   1  14 4213.51 147.806  16
  -9  -1  14 4178.65 168.751  15
  -9   1  14 3814.05 155.997  14
  -9   1  14 4408.89 165.323   8
   9  -1 -14 4235.63 203.044  12
  -9   1  14 3781.17 357.941   2
  -9  -1  14 3669.67 399.898   2
  -9   1  13 5954.05 190.315   8
  -9  -1  13 6039.09 182.616  18
  -9  -1  13 6006.50 196.464  15
  -9   1  13 5682.27 369.952   1
  -9   1  13 5518.86 181.965  14
   9  -1 -13 5873.50 236.091  12
  -9   1  13 6305.74 456.171   2
  -9  -1  13 5617.44 484.961   2
  -9   1  12-37.7556 40.6856   8
  -9   1  12-17.0959 56.1822   2
  -9   1  12 33.6495 77.0780   1
  -9  -1  12-29.4098 32.3472  15
  -9   1  12 11.3304 36.5325  14
   9  -1 -12-90.9434 52.7784  12
  -9  -1  11 3545.74 151.480   8
  -9   1  11 3547.15 146.933   8
  -9   1  11 3255.76 298.498   1
  -9   1  11 3282.17 320.972   2
  -9  -1  10 12458.8 271.038   8
  -9   1  10 12248.5 267.113   8
  -9  -1  10 12195.6 506.466   3
  -9   1  10 13123.5 609.419   1
  -9  -1   9 631.912 70.1417   8
  -9   1   9 580.810 67.5401   8
  -9  -1   9 376.932 118.807   3
  -9   1   9 365.998 127.982   1
  -9  -1   8 5250.65 356.954   3
  -9   1   8 5765.03 426.736   1
  -9  -1   7 73.8476 111.410   1
  -9  -1   7-5.72013 89.1599   3
  -9   1   7 162.328 115.062   1
  -9  -1   6-113.169 129.021   1
  -9  -1   6 69.4947 100.171   3
  -9   1   6 104.017 129.049   1
  -9  -1   5 697.846 171.926   1
  -9  -1   5 339.261 120.440   3
  -9   1   5 333.500 135.376   1
  -9  -1   4 6892.82 439.360   3
  -9  -1   4 6700.49 477.160   1
  -9   1   4 6867.52 498.881   1
  -9  -1   3 4022.01 350.234   3
  -9  -1   3 4594.39 400.298   1
  -9   1   3 4386.26 412.792   1
  -9  -1   2 14058.3 695.522   1
  -9   1   2 13784.8 717.774   1
  -9  -1   1 12396.5 657.090   1
  -9   1   1 11760.6 685.700   1
  -9  -1   0 8830.10 566.151   1
  -9   1   0 8038.02 568.221   1
  -9  -1  -1 4176.26 397.988   1
  -9   1  -1 3198.41 376.508   1
  -9   1  -2 652.584 201.570   1
  -9  -1  -2 731.052 196.737   1
   9  -1   2 540.402 88.4251  13
  -9  -1  -3 6918.93 524.431   1
   9  -1   3 6671.49 251.041  13
  -9   1  -3 6906.73 554.100   1
  -9  -1  -4 3041.42 358.499   1
   9   1   4 2738.24 130.413  13
   9  -1   4 2627.02 161.164  13
  -9   1  -4 2394.75 345.830   1
   9   1   5 4565.64 171.520  13
  -9  -1  -5 4716.71 429.188   1
   9  -1   5 4400.30 201.585  13
  -9   1  -5 4752.47 473.761   1
  -9   1  -6 192.576 178.834   1
   9   1   6 229.092 57.0250  13
   9  -1   6 229.402 64.9318  13
  -9  -1  -6 71.1569 110.840   1
   9   1   7 3709.67 164.995  13
  -9  -1  -7 3839.55 409.748   1
   9  -1   7 3858.92 185.963  13
   9   1   7 3726.09 188.306   7
  -9   1  -7 4177.66 460.188   1
  -9   1  -8 25.6373 85.3775   1
   9   1   8 90.9416 37.2366   5
   9   1   8 104.263 50.1050  13
   9  -1   8 149.530 61.0326  13
   9  -1   8 113.725 41.6720   5
   9   1   8 236.941 67.8192   7
   9   1   9 6318.31 198.916   5
   9  -1   9 6395.26 197.368   5
   9   1   9 6461.09 220.217  13
  -9  -1  -9 6899.79 549.635   1
   9  -1   9 6420.55 232.316  13
   9   1   9 6593.34 243.626   7
  -9   1  -9 6712.57 575.230   1
   9   1  10 695.592 79.4448   5
   9  -1  10 751.384 82.3859   5
   9   1  10 673.560 89.2478  13
   9  -1  10 697.625 91.3604  13
   9   1  10 719.306 95.8242   7
  -9  -1 -10 733.774 190.041   1
   9  -1  10 652.784 89.9681   7
   9  -1  11 197.983 66.5188  17
  -9   1 -11 56.2182 90.0231   1
   9   1  11 256.192 65.3148   5
   9   1  11 173.808 67.9043  13
   9  -1  11 150.849 58.2696  13
  -9  -1 -11 371.969 153.611   1
   9  -1  11 123.338 57.4298   5
   9   1  11 255.033 70.8252   7
   9  -1  11 249.311 67.5955   7
   9  -1  12-23.7325 59.2399  17
  -9   1 -12 2.08173 63.8634   1
   9   1  12 61.8368 58.1270  13
   9   1  12 83.8923 53.1905   5
  -9  -1 -12-55.9720 62.0225   1
   9  -1  12-0.60667 50.1560  13
   9  -1  12 30.4167 50.3299   5
   9   1  12 81.8931 66.8229   7
   9  -1  12 35.0981 55.2323   7
   9  -1  13 1353.67 123.852  17
  -9   1 -13 1045.14 254.019   1
   9   1  13 1364.97 116.162   5
   9  -1  13 1489.19 118.050   5
   9  -1  13 1325.40 114.827  13
   9   1  13 1333.76 127.755   7
   9  -1  13 1276.00 112.262   7
   9   1  14 1414.82 120.204   5
  -9   1 -14 1140.49 299.471   1
   9  -1  14 1450.65 120.227   5
   9  -1  14 1403.52 117.299  13
   9  -1  14 1215.84 119.593  17
   9   1  14 1429.49 130.117   7
   9  -1  14 1537.81 119.836   7
   9  -1  15 15660.5 387.617  17
   9   1  15 15109.0 364.166   5
   9  -1  15 16010.2 367.364   5
  -9  -1 -15 16752.3 992.003   3
   9  -1  15 15234.3 352.615  13
   9   1  15 15947.3 392.212   7
   9  -1  15 15636.7 355.135   7
  -9   1 -15 17077.3 968.333   1
  -9   1 -16 61.8155 60.9463   1
   9  -1  16 46.1314 69.0981  17
   9   1  16 60.5333 70.9443   5
  -9  -1 -16 281.711 171.779   3
   9  -1  16 50.1300 55.4211  13
   9  -1  16 6.74562 58.3196   5
   9   1  16 17.9012 74.0288   7
   9  -1  16 45.4172 45.4550   7
   9  -1  17 8749.55 287.563   5
   9   1  17 8654.58 291.973   5
   9  -1  17 8819.85 305.418  17
  -9  -1 -17 8147.09 724.309   3
   9   1  17 8906.35 301.519   7
   9  -1  17 8858.54 269.966   7
   9   1  17 8735.95 251.488   6
   9  -1  18 2918.11 186.242  17
   9   1  18 2528.23 170.362   5
   9  -1  18 2805.67 172.009   5
   9   1  18 2728.00 178.446   7
   9  -1  18 2811.56 155.068   7
   9   1  19 440.353 92.4703   5
   9  -1  19 517.425 95.2164   5
   9   1  19 361.741 90.7611   7
   9  -1  19 401.818 72.9879   7
   9  -1  19 495.134 99.7331  17
   9   1  20 1698.70 149.635   5
   9  -1  20 1719.56 144.247   5
   9   1  20 1786.44 149.300   7
   9  -1  20 1819.32 123.568   7
   9  -1  21 1496.76 137.381   5
   9   1  21 1461.91 138.552   5
   9   1  21 1485.68 141.075   7
   9  -1  21 1463.39 111.343   7
   9   1  22 1021.45 123.863   5
   9  -1  22 1054.18 119.578   5
   9  -1  22 1113.71 96.8683   7
   9   1  22 1026.17 115.386   7
   9   1  23 216.653 79.7004   5
   9  -1  23 250.060 82.1970   5
   9   1  23 143.145 66.1248   7
   9   1  24 101.313 69.7367   5
   9  -1  24-70.3438 71.7159   5
   9   1  24 2.78584 53.2083   7
   9   1  25 144.513 67.3459   5
   9  -1  25 114.145 60.9709   5
   9   1  25 178.216 61.8837   7
   9   1  26-56.7544 56.6028   5
   9  -1  26 23.7485 51.8189   5
   9   1  26-55.0038 43.7188   7
   9   1  27 977.159 94.5819   5
   9  -1  27 1004.82 98.8297   5
   9   1  27 1097.10 89.2143   7
   9   1  28 707.494 79.7839   5
   9  -1  28 779.448 81.7803   5
   9   1  28 591.539 64.8625   7
   9   1  29 1218.09 92.9871   5
   9  -1  29 1154.15 87.5727   5
  -9  -3  34 99.7686 36.7162   9
  -9  -3  34 93.4522 37.1397  15
  -9   3  34 95.9741 38.0391  14
  -9   3  33 1960.44 109.549  14
  -9  -3  33 1936.72 108.338  15
  -9  -3  33 1947.71 107.486   9
  -9  -3  32 484.132 69.3743  15
  -9   3  32 367.731 64.5341  14
  -9  -3  32 505.611 71.7775   9
  -9  -3  31 124.441 53.4653   9
  -9  -3  31 138.591 58.1039  15
  -9   3  31 18.7350 48.8721  14
  -9  -3  30-61.4717 60.9633   9
  -9  -3  30 82.1194 64.5295  15
  -9   3  30 31.5168 49.8875  14
  -9  -3  29 1144.80 113.533  15
  -9   3  29 1242.61 112.005  14
   9  -3 -29 1108.85 153.887  12
  -9  -3  29 1116.86 106.561   9
  -9   3  28 3494.91 182.632   7
  -9   3  28 3346.73 176.846  14
  -9  -3  28 3409.47 179.339  15
  -9  -3  28 3666.38 178.500   9
  -9  -3  27 443.069 85.7204  15
  -9   3  27 357.934 83.9771   7
  -9   3  27 349.436 80.9743  14
   9  -3 -27 249.516 100.231  12
  -9  -3  27 372.713 82.2586   9
  -9  -3  27 337.882 79.7612  20
  -9  -3  26 12.0416 66.1657   9
  -9  -3  26 71.1621 68.0752  15
  -9   3  26 7.42451 64.8932  14
  -9  -3  26 42.6457 56.7005  20
  -9   3  26 63.3991 70.6710   7
   9  -3 -26 166.069 86.4890  12
  -9   3  25 120.133 72.4737  16
  -9  -3  25 143.711 68.6920  15
  -9   3  25 89.4853 71.2080  14
  -9  -3  25 145.100 73.8884   9
  -9   3  25 55.4399 61.6925   7
   9  -3 -25 127.044 82.7588  12
  -9  -3  25 113.666 71.4491  20
  -9   3  24 9341.15 309.707  16
  -9  -3  24 8652.96 293.425  15
  -9   3  24 8483.22 242.368  15
  -9   3  24 9472.07 316.318   7
  -9   3  24 9339.32 303.613  14
   9  -3 -24 7936.56 353.786  12
  -9  -3  24 8878.33 279.803   9
  -9  -3  24 9438.03 311.842  20
  -9   3  23 4012.78 206.712  16
  -9  -3  23 3920.13 201.921  15
  -9   3  23 3824.23 170.219  15
  -9   3  23 3778.88 206.045   7
  -9   3  23 4095.68 209.126  14
  -9  -3  23 3778.91 188.786   9
  -9  -3  23 4162.85 213.999  20
  -9   3  22 1678.91 140.990  16
  -9  -3  22 1882.40 147.014  15
  -9   3  22 2050.00 156.927   7
  -9   3  22 1886.33 149.159  14
  -9  -3  22 1794.35 133.884   9
  -9  -3  22 1881.26 151.127  20
  -9  -3  21 2165.82 156.066  20
  -9   3  21 2418.61 156.328  16
  -9  -3  21 2167.04 155.526  15
  -9   3  21 2703.09 174.995   7
  -9   3  21 2455.56 167.500  14
  -9  -3  21 2353.54 153.062   9
  -9  -3  20 3554.73 194.467  20
  -9  -3  20 3392.67 400.780   2
  -9   3  20 3464.74 186.266  16
  -9  -3  20 3602.91 189.143  15
  -9   3  20 3509.11 194.568   7
  -9   3  20 3679.44 195.405  14
  -9  -3  20 3441.54 174.358   9
   9   3 -20 4025.45 573.227   4
  -9  -3  19 12390.1 347.545  20
  -9  -3  19 12925.5 303.453  18
  -9   3  19 12051.2 332.907  16
  -9  -3  19 13281.9 347.925  15
  -9   3  19 12534.5 353.551   7
  -9   3  19 12448.8 346.429  14
  -9  -3  19 12231.5 735.470   2
   9   3 -19 12230.3 981.536   4
  -9  -3  19 12467.5 314.438   9
  -9  -3  18 1543.40 131.939  20
  -9  -3  18 1647.58 113.458  18
  -9   3  18 1457.39 123.457  16
  -9  -3  18 1089.68 215.153   2
  -9  -3  18 1601.71 127.911  15
  -9   3  18 1554.83 136.496   7
  -9   3  18 1546.69 136.543  14
  -9  -3  18 1399.96 115.861   9
  -9  -3  17 10152.7 309.121  20
  -9   3  17 11459.1 281.158   8
  -9   3  17 10794.9 303.811  16
  -9  -3  17 10858.5 303.401  15
  -9   3  17 10063.9 310.313   7
  -9   3  17 9839.67 306.953  14
  -9  -3  17 10622.0 280.359  18
  -9  -3  17 9848.94 658.188   2
  -9  -3  17 10102.1 267.302   9
  -9  -3  16 1321.30 120.816  20
  -9   3  16 1461.40 109.659   8
  -9   3  16 1449.02 116.987  16
  -9  -3  16 1317.47 258.169   2
  -9  -3  16 1333.26 112.596  15
  -9   3  16 1215.54 118.909   7
  -9   3  16 1139.27 121.522  14
  -9  -3  16 1346.83 110.576  18
   9  -3 -16 1378.73 155.238  12
  -9  -3  15 1536.66 127.513  20
  -9   3  15 1609.02 115.519   8
  -9  -3  15 1524.64 113.061  18
  -9   3  15 1633.11 120.987  16
  -9  -3  15 1518.88 290.319   2
  -9  -3  15 1396.30 117.001  15
  -9   3  15 1621.03 129.485   7
  -9   3  15 1533.51 136.329  14
   9  -3 -15 1559.91 165.921  12
  -9  -3  15 1723.59 109.869  11
  -9  -3  14 10729.8 283.534  18
  -9   3  14 10221.8 286.803  16
  -9  -3  14 10125.5 282.391  15
  -9   3  14 10838.4 290.169   8
   9  -3 -14 10512.9 383.892  12
  -9  -3  14 10643.0 267.391  11
  -9  -3  13 5241.54 200.467  18
  -9   3  13 5163.51 202.487  16
  -9  -3  13 5040.32 196.069  15
  -9   3  13 4970.31 201.292   8
   9  -3 -13 4964.11 265.116  12
  -9  -3  13 5147.32 189.795  11
  -9  -3  13 4441.37 446.239   2
  -9  -3  12 841.894 90.1439  18
  -9   3  12 770.184 92.0622   8
  -9   3  12 805.774 89.3444  16
  -9  -3  12 742.572 81.9687  15
  -9  -3  12 699.921 200.483   2
   9  -3 -12 763.456 117.365  12
  -9  -3  12 797.030 84.3093  11
  -9  -3  11 999.423 97.0568  18
  -9   3  11 875.081 95.6615   8
  -9   3  11 819.404 85.2938  16
  -9  -3  11 945.754 82.9822  15
  -9  -3  11 829.011 180.320   3
   9  -3 -11 806.370 124.276  12
  -9  -3  11 926.943 91.9495  11
  -9   3  10 69.2847 46.7880  16
  -9  -3  10 169.656 59.4778  18
  -9   3  10 140.986 61.4318   8
  -9  -3  10 35.0506 57.3406   3
  -9  -3  10 67.4951 36.7556  15
   9  -3 -10 118.071 80.4994  12
  -9  -3  10 97.7954 49.7473  11
  -9  -3   9 165.504 54.9854  18
  -9   3   9 246.622 59.3581  16
  -9  -3   9 210.224 135.476   3
  -9   3   9 202.167 59.4917   8
   9  -3  -9 125.815 82.7842  12
  -9  -3   9 184.444 56.7825  11
  -9  -3   8 2644.84 325.363   3
  -9   3   8 3126.27 166.289   8
  -9   3   8 2821.62 147.427  16
  -9  -3   8 2988.05 150.856  18
   9  -3  -8 2938.93 206.721  12
  -9   3   8 2902.24 307.633   1
  -9  -3   8 3067.74 164.372  11
  -9  -3   7 970.720 91.3241  18
  -9   3   7 1133.47 217.681   1
  -9   3   7 998.695 104.504   8
  -9   3   7 881.918 91.0032  16
  -9  -3   7 901.373 208.112   3
   9  -3  -7 748.693 118.964  12
  -9  -3   7 981.249 100.380  11
  -9   3   6 195.592 151.803   1
  -9   3   6 152.963 45.5866  16
  -9   3   6 57.9542 51.7516   8
   9  -3  -6-0.76922 80.7313  12
  -9  -3   6 69.0574 40.4936  18
  -9  -3   6 41.1556 58.4457  11
  -9  -3   5 94.3847 46.7537  18
  -9   3   5 97.1226 57.3900   8
  -9   3   5 431.946 180.351   1
  -9  -3   5 401.274 152.091   3
   9  -3  -5 42.1462 80.1858  12
  -9  -3   5 142.173 63.0529  11
  -9  -3   4 4185.51 175.324  18
  -9   3   4 4474.32 199.190   8
  -9  -3   4 4348.31 423.804   3
   9  -3  -4 4144.29 246.680  12
  -9  -3   4 4350.03 200.487  11
  -9   3   4 4294.11 441.005   1
  -9  -3   3 8726.26 247.313  18
  -9   3   3 8628.82 277.683   8
  -9  -3   3 8588.91 601.484   3
   9  -3  -3 8904.44 363.046  12
  -9  -3   3 8915.11 282.667  11
  -9   3   3 9043.68 646.489   1
   9   3  -3 9028.98 629.306   4
  -9   3   2 4428.37 204.872   8
  -9  -3   2 4731.35 456.255   3
  -9  -3   2 4480.84 179.271  18
   9  -3  -2 4406.16 263.801  12
  -9  -3   2 4293.55 200.746  11
  -9   3   2 4881.95 488.599   1
   9   3  -2 4650.13 450.661   4
  -9  -3   1 1102.00 96.2567  18
  -9   3   1 1306.09 120.015   8
  -9  -3   1 1091.64 244.013   3
   9  -3  -1 1145.17 159.556  12
  -9   3   1 1156.04 269.302   1
  -9  -3   1 1000.90 108.917  11
   9   3  -1 1546.60 263.946   4
  -9  -3   0 4946.26 189.464  18
  -9   3   0 4823.64 213.136   8
  -9  -3   0 5819.24 520.935   3
   9  -3   0 5979.92 314.968  12
  -9  -3   0 5003.14 223.630  11
  -9   3   0 5099.73 511.468   1
   9   3   0 4455.22 403.431   4
  -9  -3  -1 19294.3 370.460  18
  -9   3  -1 19548.5 422.341   8
  -9  -3  -1 21334.4 990.971   3
  -9  -3  -1 19126.5 437.714  11
  -9   3  -1 21597.6 1037.60   1
  -9   3  -2 763.598 98.0869   8
  -9  -3  -2 804.563 231.896   3
   9   3   2 686.333 82.1950   7
  -9  -3  -2 843.478 82.5799  18
  -9  -3  -2 601.439 97.4894  11
  -9   3  -2 700.765 237.628   1
  -9  -3  -3 561.906 70.9171  18
  -9   3  -3 342.626 80.1679   8
  -9  -3  -3 359.922 161.754   3
   9  -3   3 622.425 131.949  13
   9   3   3 356.239 63.0275   7
  -9   3  -3 478.875 219.304   1
  -9  -3  -3 484.921 99.0047  11
  -9  -3  -4 3560.43 168.495  18
  -9   3  -4 3829.87 190.457   8
  -9  -3  -4 4369.49 491.149   3
   9   3   4 3457.63 176.839   5
   9  -3   4 3546.12 220.994  13
   9   3   4 3537.63 162.507   7
  -9  -3  -4 3557.10 204.998  11
  -9   3  -4 4266.20 484.616   1
   9   3   5 2254.78 143.777   5
  -9   3  -5 2649.55 159.598   8
  -9  -3  -5 2468.14 378.383   3
   9  -3   5 2347.75 176.964  13
   9   3   5 2449.94 141.656   7
  -9  -3  -5 2582.10 181.296  11
  -9   3  -5 2703.25 410.430   1
  -9   3  -6 1337.32 119.512   8
   9  -3   6 1510.42 104.195   5
  -9  -3  -6 1125.31 242.761   3
   9   3   6 1120.91 111.255   5
   9  -3   6 1350.44 135.780  13
   9   3   6 1296.79 110.355   7
  -9  -3  -6 1463.97 148.103  11
  -9   3  -7 316.323 70.2216   8
   9   3   7 301.768 77.3668   5
  -9  -3  -7-43.1595 118.402   3
   9  -3   7 351.462 99.7764  13
   9  -3   7 245.870 54.2914   5
   9   3   7 249.838 57.7668   7
  -9  -3  -7 192.088 81.1062  11
  -9   3  -7 622.506 249.146   1
  -9   3  -8 7056.59 251.315   8
  -9  -3  -8 7319.42 647.047   3
   9  -3   8 7139.36 224.170   5
   9  -3   8 7109.76 265.780  13
   9   3   8 6815.30 238.043   7
  -9  -3  -8 6563.10 293.664  11
  -9   3  -8 7803.22 680.591   1
   9   3   8 7007.15 246.218   5
   9   3   9 10900.5 304.906   5
  -9   3  -9 11261.2 315.743   8
  -9  -3  -9 11538.7 807.085   3
   9  -3   9 11529.7 290.001   5
   9  -3   9 10889.8 314.700  13
   9   3   9 11469.4 311.345   7
  -9  -3  -9 11081.9 385.393  11
  -9   3  -9 10553.4 807.517   1
   9   3  10 739.371 95.1994   5
  -9   3 -10 772.190 95.9227   8
   9  -3  10 645.904 87.5696   5
  -9  -3 -10 558.743 173.706   3
   9   3  10 724.105 95.5426   7
   9  -3  10 671.640 92.9169  13
  -9   3 -10 567.536 217.031   1
  -9  -3 -10 680.261 118.342  11
  -9   3 -11 70.8806 42.6925   8
   9   3  11 194.634 73.5361   5
  -9  -3 -11-21.1805 120.211   3
   9  -3  11 138.665 52.6821  13
   9  -3  11 95.4236 56.2564   5
   9   3  11 80.9923 61.2374   7
  -9  -3 -11 135.187 79.1904  11
   9   3  12 945.553 107.654   5
   9  -3  12 1099.88 109.369   5
  -9  -3 -12 895.931 256.822   3
   9  -3  12 954.109 92.5802  13
   9   3  12 977.400 113.145   7
  -9   3 -12 470.831 228.390   1
  -9  -3 -12 1117.70 147.319  11
   9   3  13 25.0840 56.9459   5
   9  -3  13 120.867 67.3493   5
   9   3  13 104.545 59.7798   7
  -9  -3 -13 109.155 72.8223  11
   9   3  14 153.886 71.8029   6
   9  -3  14 95.7046 51.4331  17
   9   3  14 163.418 76.8169   5
   9  -3  14 122.696 66.2597   5
   9   3  14 64.5201 67.5286   7
  -9  -3 -14 109.185 75.8508  11
   9   3  15 138.401 70.2039   6
   9  -3  15 183.687 54.3928  17
   9   3  15 58.9570 74.7149   5
   9  -3  15 109.555 63.6971   5
   9   3  15 48.1092 66.5933   7
  -9  -3 -15 97.9686 75.1247  11
   9   3  16 55.4353 65.4756   6
   9   3  16 91.5153 70.0330   5
   9  -3  16 69.9964 67.5049   5
   9   3  16 86.5746 68.5868   7
  -9  -3 -16 19.9409 80.3591  11
   9  -3  17 871.121 107.866   5
   9   3  17 655.885 102.125   5
   9   3  17 703.306 108.023   7
  -9  -3 -17 664.424 117.208  11
   9   3  17 735.617 99.9965   6
   9  -3  18 3681.71 189.284   5
   9   3  18 3520.59 194.227   5
   9   3  18 3504.77 196.560   7
  -9  -3 -18 3235.26 220.236  11
   9   3  18 3402.82 185.903   6
   9   3  19 4345.72 213.742   5
   9  -3  19 3857.87 192.571   5
   9   3  19 3929.42 203.634   7
  -9  -3 -19 3799.04 232.783  11
   9   3  19 4073.86 195.528   6
   9   3  20 1436.20 136.737   5
   9  -3  20 1684.79 134.674   5
   9   3  20 1535.58 134.172   7
  -9  -3 -20 1205.11 140.421  11
   9   3  20 1599.44 123.686   6
   9   3  21 223.132 73.7262   5
   9   3  21 312.910 63.7916   6
   9  -3  21 278.667 71.7503   5
   9   3  21 336.326 82.0557   7
  -9  -3 -21 180.356 68.4613  11
   9  -3  22 5137.45 210.016   5
   9   3  22 5362.87 221.566   7
   9   3  22 5733.98 232.995   5
  -9  -3 -22 5031.61 244.711  11
   9   3  22 5390.30 194.201   6
   9   3  23 90.2838 35.6621   6
   9   3  23 16.6375 59.4373   5
   9  -3  23 26.0984 52.9746   5
   9   3  23 5.84097 54.0123   7
   9  -3  24 498.944 76.0069   5
   9   3  24 350.844 71.2595   5
   9   3  24 434.802 74.7657   7
   9   3  24 425.056 49.7279   6
   9   3  25 218.181 60.9340   5
   9  -3  25 194.795 53.5954   5
   9   3  25 178.325 53.2210   7
   9   3  26 402.098 62.7671   5
   9  -3  26 313.983 58.6316   5
   9   3  26 391.792 60.2076   7
   9  -3  27 2669.82 120.394   5
   9   3  27 3061.24 125.573   7
  -9  -5  28 1129.45 78.7330  15
  -9   5  28 1344.84 82.0961  14
   9  -5 -28 1427.58 173.506  12
  -9  -5  27 3293.96 136.440  15
  -9   5  27 3588.78 137.806  14
  -9   5  26 37.8757 42.5694  16
  -9  -5  26 110.317 41.1437  15
  -9   5  26-4.24881 41.9105  14
   9  -5 -26 150.870 81.0716  12
  -9   5  25 61.5445 46.9318  16
  -9  -5  25 106.782 46.1220  15
  -9   5  25 74.1711 45.7313  14
   9  -5 -25 78.4365 72.9263  12
  -9   5  24 66.4161 45.2958  16
  -9  -5  24 38.7563 43.4951  15
  -9   5  24 27.9492 47.8666  14
   9  -5 -24 40.1815 92.8951  12
  -9   5  23 143.066 62.9894  16
  -9  -5  23 221.807 58.9523  15
  -9   5  23 255.207 66.7497  14
   9  -5 -23 163.573 87.7694  12
  -9  -5  23 188.566 54.3752  20
  -9  -5  22 69.0514 42.2796  20
  -9   5  22 89.6352 54.1247  16
  -9  -5  22 55.0436 47.4853  15
  -9   5  22 81.4645 59.1684  14
   9  -5 -22 36.3352 80.7632  12
  -9   5  21 693.188 92.3620  16
  -9  -5  21 749.861 85.3221  15
  -9   5  21 694.146 91.5844  14
   9  -5 -21 739.756 132.610  12
  -9  -5  21 567.555 71.7862  11
  -9  -5  21 575.903 79.5511  20
  -9  -5  20 32.3527 43.5759  20
  -9  -5  20-0.61145 41.5713  15
  -9   5  20 54.0800 59.9020  14
  -9   5  20 27.1570 56.4765  16
   9  -5 -20 44.8676 93.3263  12
  -9  -5  20 63.2938 44.9606  11
  -9  -5  19 62.7789 46.4814  20
  -9   5  19 48.3980 60.6851  16
  -9  -5  19 252.656 62.1813  15
  -9   5  19 61.4779 62.0088  14
   9  -5 -19 86.7496 91.9989  12
  -9  -5  19 111.872 40.2132  11
  -9   5  18 2425.83 159.870  16
  -9  -5  18 2417.48 141.980  15
  -9   5  18 2310.13 159.801  14
   9  -5 -18 2406.60 220.120  12
  -9  -5  18 2504.52 143.019  11
  -9  -5  18 2333.08 148.872  20
  -9  -5  17 1885.78 133.862  20
  -9   5  17 1995.07 148.326  16
  -9  -5  17 1865.05 125.464  15
  -9   5  17 1973.50 153.390  14
   9  -5 -17 1611.28 188.223  12
  -9  -5  17 1983.89 130.251  11
  -9   5  16 6524.50 256.162  16
  -9  -5  16 6289.30 220.159  15
  -9   5  16 6165.57 259.270  14
   9  -5 -16 5759.52 322.567  12
  -9  -5  16 6524.24 237.639  11
  -9  -5  16 6405.68 237.508  20
  -9  -5  15 780.328 88.5141  20
  -9   5  15 703.315 97.6658  16
  -9  -5  15 840.371 85.6374  15
  -9   5  15 794.918 118.277  14
   9  -5 -15 462.949 124.702  12
  -9  -5  15 670.069 91.7778  11
  -9  -5  14 2351.35 150.246  20
  -9   5  14 2669.35 171.762  16
  -9   5  14 2895.34 156.426   8
   9  -5 -14 2301.12 219.198  12
  -9  -5  14 2801.74 165.530  11
  -9  -5  13 12032.7 321.153  20
  -9   5  13 12538.1 360.896  16
  -9   5  13 13558.1 337.357   8
   9  -5 -13 13277.7 482.311  12
  -9  -5  13 13625.9 357.814  11
  -9   5  12-19.9899 63.8444  16
  -9   5  12 73.3923 52.7224   8
   9  -5 -12-62.5440 104.855  12
  -9  -5  12 32.2629 49.9896  20
  -9  -5  12-20.2899 56.9938  11
  -9  -5  11 23.3304 45.4778  20
  -9   5  11 58.1582 70.8612  16
  -9   5  11 64.0451 61.0672   8
   9  -5 -11 166.011 102.888  12
  -9  -5  11 134.330 69.6765  11
  -9  -5  10 4991.25 206.488  20
  -9   5  10 4878.18 234.314  16
   9  -5 -10 4969.60 309.474  12
  -9   5  10 5167.53 229.176   8
  -9  -5  10 5299.62 234.875  11
  -9  -5   9 14140.3 339.205  20
  -9   5   9 13763.1 372.543   8
  -9   5   9 13045.2 378.407  16
   9  -5  -9 13991.3 497.796  12
  -9  -5   9 14916.5 390.504  11
  -9  -5   8 150.516 44.0377  20
  -9   5   8 265.689 87.2244  16
  -9   5   8 184.234 75.0319   8
   9  -5  -8 165.257 114.198  12
  -9  -5   8 209.638 77.9899  11
  -9   5   7-106.491 70.9951  16
  -9   5   7 14.0047 63.8900   8
   9  -5  -7 67.1361 96.6238  12
  -9  -5   7-14.3536 71.6641  11
  -9  -5   7 7.77441 47.8352  10
  -9   5   6 4070.17 218.026   8
   9  -5  -6 4481.28 291.460  12
  -9  -5   6 4021.77 214.785  11
  -9  -5   6 4233.01 199.073  10
  -9   5   5 9168.26 323.294   8
   9  -5  -5 9400.34 413.235  12
  -9  -5   5 9484.12 327.397  11
  -9  -5   5 10121.2 311.738  10
  -9   5   4 2932.88 195.710   8
   9  -5  -4 2862.49 237.301  12
  -9  -5   4 2969.95 195.129  11
  -9  -5   4 2889.17 176.257  10
  -9   5   3 14767.6 417.679   8
   9  -5  -3 16001.0 539.402  12
  -9  -5   3 15129.7 418.150  11
  -9  -5   3 15431.0 398.787  10
  -9   5   2 17661.4 459.804   8
  -9  -5   2 17674.2 453.218  11
  -9  -5   2 18060.5 439.087  10
  -9   5   1 302.173 98.1767   8
  -9  -5   1 258.234 91.3679  11
  -9  -5   1 226.610 79.2009  10
  -9   5   0 7763.07 309.350   8
  -9  -5   0 6785.49 291.575  11
  -9  -5   0 6966.25 285.020  10
  -9   5  -1 307.394 96.6972   8
  -9  -5  -1 398.143 100.801  11
  -9  -5  -1 274.129 86.9976  10
  -9   5  -2 1138.52 135.800   8
   9  -5   2 604.887 120.527  13
  -9  -5  -2 1041.62 130.978  11
  -9  -5  -2 1017.58 128.295  10
   9   5   2 1019.07 103.213   6
   9   5   3 16.9835 54.1801   6
  -9   5  -3 130.063 86.0693   8
  -9  -5  -3 26.7183 67.8012  11
  -9  -5  -3 115.455 84.5242  10
   9   5   4 25.8313 60.5088   6
  -9   5  -4-4.10945 73.9979   8
   9  -5   4 23.8604 48.8677   5
  -9  -5  -4-52.4355 78.3835  11
  -9  -5  -4 7.90496 75.2994  10
   9   5   5 84.4703 63.2640   6
  -9   5  -5 170.886 86.1750   8
   9  -5   5 16.2168 47.7144   5
  -9  -5  -5 146.632 84.1296  11
  -9  -5  -5 100.479 76.5547  10
  -9   5  -6 1726.44 160.188   8
   9  -5   6 1858.44 126.265   5
  -9  -5  -6 1623.69 156.433  11
  -9  -5  -6 1586.84 167.635  10
   9   5   6 1522.33 133.530   6
  -9   5  -7 1159.56 133.751   8
   9  -5   7 1156.16 104.216   5
  -9  -5  -7 1107.44 129.010  11
  -9  -5  -7 1191.79 147.227  10
   9   5   7 1143.58 121.602   6
   9   5   8 271.711 74.8518   6
  -9   5  -8 315.132 88.5949   8
   9  -5   8 308.581 64.9514   5
  -9  -5  -8 299.632 87.5575  11
  -9  -5  -8 349.766 98.8190  10
   9   5   9 74.8242 57.2806   6
  -9   5  -9 21.8369 56.4921   8
   9  -5   9 153.240 50.2729   5
  -9  -5  -9 41.7835 61.2589  11
  -9  -5  -9 19.8757 79.3423  10
   9   5  10-6.38427 58.6787   6
  -9   5 -10 20.8375 50.6823   8
   9  -5  10-85.9273 53.3280   5
  -9  -5 -10 80.3477 75.0771  11
  -9  -5 -10-34.3477 75.7275  10
   9   5  11 264.573 76.8400   6
  -9   5 -11 142.556 69.8757   8
   9  -5  11 253.561 67.5580   5
  -9  -5 -11 184.650 72.8456  11
  -9  -5 -11 164.222 92.2917  10
   9   5  12 310.338 74.8326   6
  -9   5 -12 410.014 81.4774   8
   9  -5  12 312.761 70.4265   5
  -9  -5 -12 252.930 75.4212  11
  -9  -5 -12 224.264 93.7976  10
   9   5  13 5.27895 56.3544   6
  -9   5 -13 34.1843 51.7360   8
   9  -5  13-23.1107 52.9347   5
  -9  -5 -13-76.3715 55.2290  11
  -9  -5 -13 13.2243 71.7310  10
   9   5  14-10.5529 53.3395   6
  -9   5 -14 126.731 57.8689   8
   9  -5  14 5.09453 45.9182   5
  -9  -5 -14 48.0625 47.2559  11
  -9  -5 -14-20.7593 69.2391  10
   9   5  15 382.676 75.7232   6
   9  -5  15 186.610 60.7032   5
  -9  -5 -15 168.961 55.3457  11
  -9  -5 -15 174.381 78.0109  10
   9  -5  16 4045.11 172.041   5
  -9  -5 -16 3810.25 183.550  11
   9   5  16 4241.64 191.357   6
  -9  -5 -16 4069.97 224.391  10
   9   5  17 98.7896 32.1112   7
   9  -5  17 61.6108 43.1603   5
   9   5  17 88.9422 51.4507   6
  -9  -5 -17 70.1308 59.7799  10
   9   5  18 119.746 50.1283   6
   9   5  18 168.600 37.1388   7
   9  -5  18 49.4979 37.1751   5
  -9  -5 -18 33.8202 58.3912  10
   9  -5  19 2664.63 128.170   5
   9   5  19 2529.21 112.797   7
   9   5  19 2981.87 140.652   6
  -9  -5 -19 2684.59 165.828  10
   9  -5  20 815.539 73.4189   5
   9   5  20 782.267 72.7668   6
  -9  -5 -20 744.198 92.2926  10
   9   5  21 19.8940 31.1194   6
   9  -5  21-21.1133 31.3756   5
  -9  -5 -21 25.1569 38.7375  10
  -9   7  16 123.003 32.9293  16
   9   7 -16 92.6907 37.9732   8
  -9  -7  16 126.242 37.6405  11
  -9  -7  15 50.0936 27.8672  19
  -9   7  15 30.8590 29.0597  16
   9   7 -15 6.34906 37.6549   8
  -9  -7  15-52.7868 35.6096  11
  -9  -7  14-7.09587 23.8281  19
  -9   7  14-45.7893 30.3579  16
   9   7 -14 10.3690 37.2530   8
  -9   7  14 10.5759 25.5373  14
  -9  -7  14-25.9520 31.9261  11
  -9   7  13 904.496 78.5086  16
   9   7 -13 760.641 77.6333   8
  -9   7  13 984.216 78.6393  14
  -9  -7  13 932.076 76.9166  11
  -9  -7  13 911.315 76.6598  19
  -9   7  12 27.9910 39.7524  16
   9   7 -12-22.7681 37.5041   8
  -9   7  12 4.61237 37.7501  14
  -9  -7  12-5.37086 32.9825  11
  -9  -7  12 38.9219 31.2006  19
  -9   7  11 50.4440 40.6249  16
   9   7 -11 19.2119 37.9122   8
  -9  -7  11 70.8000 33.5188  19
  -9   7  11-21.4298 39.9265  14
  -9  -7  11 62.6910 39.7639  11
  -9  -7  10 1842.08 113.555  19
  -9   7  10 1852.84 112.119  16
  -9   7  10 1752.48 112.170  14
  -9  -7  10 1695.41 108.992  11
  -9   7   9-14.8636 36.2558  16
  -9   7   9 8.48152 21.9208   8
   9   7  -9 26.9604 42.2694   8
  -9   7   9-33.5828 45.5696  14
  -9  -7   9 85.9861 39.4302  19
  -9  -7   9 7.01623 40.0336  11
  -9   7   8 34.1770 37.7707  16
  -9   7   8-19.4135 30.1012   8
   9   7  -8-92.3896 41.9032   8
  -9  -7   8 90.1733 36.0082  19
  -9  -7   8-7.28750 37.3327  11
  -9  -7   7 87.0428 46.3891  19
  -9   7   7 67.3578 41.6963  16
  -9   7   7 49.5169 35.9906   8
  -9  -7   7 12.1857 35.7916  11
  -9  -7   6 87.3612 44.9508  19
  -9   7   6-4.61912 35.7753  16
  -9   7   6 17.7562 38.6683   8
  -9  -7   6 29.3117 36.2803  11
  -9  -7   6 30.8831 31.3136  10
  -9  -7   5 87.4779 35.3400  19
  -9   7   5 77.8463 47.1431  16
  -9   7   5 78.4022 41.4529   8
  -9  -7   5 45.2875 39.0001  11
  -9  -7   5 37.4877 32.0384  10
  -9  -7   4-27.9139 30.5483  19
  -9   7   4-6.94957 43.7913  16
  -9   7   4-6.58670 41.1497   8
  -9  -7   4-56.6088 41.1666  11
  -9  -7   4 43.3742 24.3006  10
  -9   7   3-44.1771 40.4556  16
  -9  -7   3 3.63577 31.8313  19
  -9   7   3 93.4964 50.7941   8
  -9  -7   3 139.642 46.5950  11
  -9  -7   3 31.1904 37.7004  10
  -9  -7   2 52.5443 35.3705  19
  -9   7   2 62.5014 42.6282  16
  -9   7   2 146.486 54.5084   8
  -9  -7   2 103.191 44.7470  11
  -9  -7   2 60.5651 40.7329  10
  -9  -7   1 298.929 51.8636  19
  -9   7   1 323.025 60.4211  16
  -9   7   1 455.490 72.0118   8
  -9  -7   1 333.516 60.7908  11
  -9  -7   1 334.379 58.5817  10
  -9  -7   0 86.2515 33.2474  19
  -9   7   0 128.450 46.8800   8
  -9   7   0 71.9634 41.7100  16
  -9  -7   0 149.818 43.6512  11
  -9  -7   0 230.012 59.0853  10
  -9  -7  -1 646.722 68.5839  19
  -9   7  -1 637.765 82.8976   8
  -9   7  -1 767.903 80.0228  16
  -9  -7  -1 751.597 75.0752  11
  -9  -7  -1 774.720 82.8631  10
  -9  -7  -2 149.644 33.8827  19
  -9   7  -2 140.768 37.8406  16
  -9   7  -2 129.678 51.3834   8
  -9  -7  -2 29.1635 34.2071  11
  -9  -7  -2 44.6358 39.1739  10
  -9   7  -3 411.463 56.6536  16
  -9   7  -3 441.515 73.8974   8
  -9  -7  -3 413.594 59.8736  11
  -9  -7  -3 533.271 72.0641  10
  -9  -7  -4 689.865 68.2009  11
  -9   7  -4 752.995 85.5125   8
  -9  -7  -4 904.544 88.6744  10
  -9   7  -5 286.819 56.1447   8
  -9  -7  -5 141.756 34.8286  11
  -9  -7  -5 232.513 49.8242  10
  -9   7  -6 152.190 54.2601   8
  -9  -7  -6 134.683 33.0461  11
  -9  -7  -6 176.854 51.0445  10
  -9   7  -7 1087.13 88.8603   8
  -9  -7  -7 1025.10 88.8803  10
  -9   7  -8 77.5056 39.2989   8
  -9  -7  -8 8.98608 32.1557  10
  -9   7  -9 15.7526 32.4106   8
  -9  -7  -9-29.8724 35.0084  10
 -10   0  36 1319.25 86.6134   9
 -10   0  35 37.6321 38.4061   9
 -10   0  34 1799.18 98.2075  15
 -10   0  34 1971.36 119.482   9
 -10   0  33 81.3984 59.2214   9
 -10   0  33-32.0083 35.4070  15
 -10   0  32 14.8016 57.6656   9
 -10   0  32 8.97212 41.3628  15
 -10   0  32 30.5054 57.2963  14
 -10   0  31-8.03614 55.0177   9
 -10   0  31-16.1614 52.0727  15
 -10   0  31 70.3312 60.2432  14
 -10   0  30 1684.81 126.467  15
 -10   0  30 2027.41 143.624  14
 -10   0  30 1772.85 133.707   9
 -10   0  29-20.0069 66.6412   9
 -10   0  29-33.4838 57.5699  15
 -10   0  29 34.3167 61.9580  14
 -10   0  28-4.46935 66.2929   9
 -10   0  28 117.290 62.4325  15
 -10   0  28-65.7112 71.0815  14
 -10   0  27 22.5061 59.4638  15
 -10   0  27-19.2276 56.7864  14
 -10   0  26 13407.5 357.059  15
 -10   0  26 13342.6 350.074  14
 -10   0  25 15.1618 63.4218  15
 -10   0  25-12.1596 58.1016  14
 -10   0  25 29.8209 41.3388  20
 -10   0  24 13651.2 361.315  15
 -10   0  24 12923.6 338.487  14
 -10   0  24 13878.4 315.745  20
 -10   0  23 44.1814 43.3878  20
 -10   0  23 14.2723 66.0316  15
 -10   0  23-28.0256 62.8159  14
 -10   0  22 17661.7 403.320  15
 -10   0  22 17454.3 377.946  14
 -10   0  22 17758.6 904.686   2
 -10   0  22 17960.3 356.555  20
 -10   0  21 7.29350 40.5718  20
 -10   0  21-54.4944 58.3279   2
 -10   0  21-36.8339 60.0913  15
 -10   0  21 30.9791 51.5870  14
 -10   0  20 68.3056 34.8719  20
 -10   0  20-5.34393 37.1912  18
 -10   0  20 9.69259 85.4550   2
 -10   0  20 64.7780 60.5108  15
 -10   0  20 41.9124 56.8521  14
 -10   0  19-21.3501 37.5509  20
 -10   0  19-10.8478 57.1351  15
 -10   0  19-28.5669 44.4303  14
 -10   0  18 7092.45 216.206  20
 -10   0  18 7110.31 244.327  15
 -10   0  18 6994.87 219.170  14
 -10   0  18 6987.54 543.994   2
 -10   0  17-22.2119 38.7988  20
 -10   0  17 101.518 49.7286   8
 -10   0  17-59.4029 121.629   2
 -10   0  17-26.9818 43.5864  14
 -10   0  16 234.383 62.6790   8
 -10   0  16 74.6952 122.037   2
 -10   0  16 230.265 47.4064  14
 -10   0  15 46.7408 45.6175   8
 -10   0  15-51.9447 39.1205  14
 -10   0  14 454.801 144.436   2
 -10   0  14 495.909 69.7887   8
 -10   0  14 545.651 59.4722  14
 -10   0  13-30.1542 41.6891   8
 -10   0  13 79.4062 113.700   2
 -10   0  12 6761.74 213.743   8
 -10   0  11-21.8318 44.7057   8
 -10   0  11 179.905 124.648   1
 -10   0  10 5460.89 191.361   8
 -10   0  10 5237.83 431.516   1
 -10   0   9 16.2123 35.3290   8
 -10   0   9 74.4827 131.356   1
 -10   0   9 84.2489 89.1391   3
 -10   0   8 5209.60 182.198   8
 -10   0   8 5373.18 434.993   1
 -10   0   7-10.5978 35.9490   8
 -10   0   7-186.472 142.576   1
 -10   0   6 25087.8 383.514   8
 -10   0   6 25433.7 958.820   1
 -10   0   5 8.98309 39.5724   8
 -10   0   5-140.250 114.292   1
 -10   0   4 1090.05 231.460   1
 -10   0   4 1163.05 85.5852   8
 -10   0   3-2.71699 31.0423   8
 -10   0   3-107.075 130.974   1
  10   0  -2 2350.81 158.774  13
 -10   0   2 2345.09 322.603   1
  10   0  -1-43.2489 61.2119  13
 -10   0   1 47.2264 111.508   1
  10   0   0 18612.8 405.133  13
 -10   0   0 19769.3 908.786   1
  10   0   1-17.9702 63.3121  13
 -10   0  -1-216.360 154.546   1
  10   0   2 18603.0 398.093  13
 -10   0  -2 18699.0 902.935   1
  10   0   3-21.2817 59.1953  13
 -10   0  -3-186.269 150.861   1
  10   0   4 784.971 99.3746  13
 -10   0  -4 1068.25 252.966   1
  10   0   5 42.5693 61.3099  13
 -10   0  -5-62.5421 139.315   1
  10   0   6 74.1136 60.9976  13
 -10   0  -6 446.445 168.242   1
  10   0   7 55.0749 58.7145  13
 -10   0  -7 166.677 128.978   1
  10   0   8 11283.6 307.268  13
 -10   0  -8 10717.7 737.711   1
  10   0   9 20.6157 59.7547  13
  10   0   9 15.8097 45.5292   5
  10   0   9-9.73017 65.0769   7
 -10   0  -9-63.7791 87.5102   1
  10   0  10-18.7494 66.8033  13
  10   0  10 7.78908 47.5570   5
  10   0  10 90.0218 70.8297   7
  10   0  11 43.6059 64.9310  13
  10   0  11 134.247 62.3000   5
  10   0  11-11.5213 65.1957   7
 -10   0 -11-21.6472 109.213   1
  10   0  12 16.6259 64.1552  13
  10   0  12 49.6503 48.7296   5
  10   0  12-52.5402 63.4629   7
 -10   0 -12 64.2664 65.1160   1
  10   0  13 67.6954 71.8764  13
  10   0  13-43.7851 53.6896   5
  10   0  13-36.6513 65.2631   7
 -10   0 -13 148.280 99.8152   1
  10   0  14 28841.2 488.359   5
  10   0  14 28903.9 505.445  13
  10   0  14 29370.8 526.649   7
  10   0  15-16.3339 63.5244   5
  10   0  15-9.00854 63.0774   7
  10   0  16 4450.94 207.677   5
  10   0  16 4540.82 214.712   7
  10   0  17 45.7950 65.9054   5
  10   0  17-35.9480 65.5009   7
  10   0  18 360.716 89.9231   5
  10   0  18 440.246 80.3872   7
  10   0  19 67.9498 66.0704   5
  10   0  19 16.5931 61.6051   7
  10   0  20 1753.91 143.135   5
  10   0  20 1979.33 141.800   7
  10   0  21 0.35621 70.4389   5
  10   0  21-3.00095 46.7890   7
  10   0  22 1158.12 118.987   5
  10   0  22 1503.21 120.756   7
  10   0  23-41.7682 51.8515   5
  10   0  23 23.4984 43.0844   7
  10   0  24 285.137 75.6954   5
  10   0  24 291.788 58.5918   7
  10   0  25 29.5096 54.7782   5
  10   0  25 91.4750 44.7759   7
  10   0  26 0.80620 46.3666   5
  10   0  26-10.0471 29.3070   7
  10   0  27 48.4931 39.3394   5
  10   0  28 201.241 47.5410   5
 -10  -2  35 19.8102 28.2070   9
 -10   2  35 66.3944 34.6231   9
 -10  -2  35-29.5569 30.1842  15
 -10   2  35 49.5705 40.7883  14
 -10   2  34 580.871 71.6565   9
 -10  -2  34 623.199 67.5399  15
 -10   2  34 511.709 65.2604  14
 -10  -2  34 498.441 60.2005   9
 -10  -2  33 2695.17 132.057  15
 -10   2  33 3013.43 146.080  14
 -10  -2  33 2807.05 133.307   9
 -10  -2  32 566.160 76.4479  15
 -10   2  32 625.307 84.4483  14
 -10  -2  32 441.700 71.8719   9
 -10  -2  31 8059.67 248.779  15
 -10   2  31 8674.35 263.223  14
 -10  -2  31 8011.82 239.388   9
 -10  -2  30 2360.70 147.149  15
 -10   2  30 2495.08 153.747  14
 -10  -2  30 2469.56 144.246   9
 -10  -2  29 91.8350 67.2262  15
 -10   2  29 57.1736 41.8442  15
 -10   2  29 77.9150 65.5635  14
 -10  -2  29 70.8255 65.1933   9
 -10  -2  28 891.604 109.596  15
 -10   2  28 889.749 87.6814  15
 -10   2  28 962.144 113.167  14
 -10  -2  28 933.563 101.538   9
 -10  -2  28 808.453 100.620  20
 -10  -2  27 63.7976 59.4598  20
 -10  -2  27 113.541 65.6924  15
 -10   2  27 179.503 56.6645  15
 -10   2  27 116.689 70.9160  14
 -10  -2  27 149.907 67.6140   9
 -10  -2  26 430.730 80.2528  20
 -10  -2  26 413.973 93.7986  15
 -10   2  26 440.304 80.7987  15
 -10   2  26 407.328 94.4627  14
  10  -2 -26 373.678 90.0198  12
 -10  -2  26 442.274 81.1603   9
 -10  -2  25 3207.83 187.287  15
 -10   2  25 3309.48 170.080  15
 -10   2  25 3522.40 195.850  14
  10  -2 -25 3044.55 210.653  12
 -10  -2  25 3160.36 172.604   9
 -10  -2  25 3450.60 190.960  20
[truncated: 790,887 more chars]
