# Supplementary material for: Syntheses, crystal structures, Hirshfeld surface analyses and energy frameworks of two 4-amino­anti­pyrine Schiff base compounds: (E)-4-{[4-(di­ethyl­amino)­benzyl­idene]amino}-1,5-dimethyl-2-phenyl-1H-pyrazol-3(2H)-one and (E)-4-[(4-fluoro­benzyl­idene)amino]-1,5-dimethyl-2-phenyl-1H-pyrazol-3(2H)-one
Source: Acta Crystallogr E Crystallogr Commun. 2023 May 12;79(Pt 6):538–44. doi: 10.1107/S2056989023004085 (PMC10242735; doi:10.1107/S2056989023004085)
Supplement: Supplementary file 2 [file e-79-00538-Isup2.hkl]

data_I                                                                          
_shelx_title ' II               C 1 2/C 1    R   0.03'                          
_shelx_refln_list_code          4                                               
_shelx_F_calc_maximum      652.07                                               
_exptl_crystal_F_000      1552.00                                               
_reflns_d_resolution_high  0.8368                                               
                                                                                
loop_                                                                           
 _space_group_symop_operation_xyz                                               
 'x, y, z'                                                                      
 '-x, y, -z+1/2'                                                                
 'x+1/2, y+1/2, z'                                                              
 '-x+1/2, y+1/2, -z+1/2'                                                        
 '-x, -y, -z'                                                                   
 'x, -y, z-1/2'                                                                 
 '-x+1/2, -y+1/2, -z'                                                           
 'x+1/2, -y+1/2, z-1/2'                                                         
                                                                                
_cell_length_a    17.1588                                                       
_cell_length_b     7.0910                                                       
_cell_length_c    32.1594                                                       
_cell_angle_alpha  90.000                                                       
_cell_angle_beta  102.338                                                       
_cell_angle_gamma  90.000                                                       
                                                                                
_shelx_F_squared_multiplier     1.000                                           
                                                                                
loop_                                                                           
 _refln_index_h                                                                 
 _refln_index_k                                                                 
 _refln_index_l                                                                 
 _refln_F_squared_calc                                                          
 _refln_F_squared_meas                                                          
 _refln_F_squared_sigma                                                         
 _refln_observed_status                                                         
   2   0   0       5176.57       4495.98        96.84 o                         
   4   0   0       3413.40       2952.04       116.82 o                         
   6   0   0      19006.39      16679.00       349.62 o                         
   8   0   0         91.16         63.51        43.10 o                         
  10   0   0       5997.13       6295.10       193.48 o                         
  12   0   0       3590.93       3751.59        72.91 o                         
  14   0   0        928.60        988.24        41.42 o                         
  16   0   0        267.71        258.12        23.45 o                         
  18   0   0         89.91         66.85        15.21 o                         
  20   0   0         10.55         19.26        12.15 o                         
   1   1   0      43586.37      39838.88       551.57 o                         
   3   1   0        498.12        489.58        26.10 o                         
   5   1   0      24978.55      23965.68       747.71 o                         
   7   1   0        107.96        129.58        31.20 o                         
   9   1   0       2623.33       2828.66       134.19 o                         
  11   1   0        150.22        144.60        12.19 o                         
  13   1   0         20.72         25.79         9.63 o                         
  15   1   0       1400.98       1384.72        30.83 o                         
  17   1   0         12.90          5.07         5.36 o                         
  19   1   0        758.09        720.17        24.22 o                         
   0   2   0      24707.11      22333.80       341.55 o                         
   2   2   0       1026.60        730.48        40.37 o                         
   4   2   0      29921.11      30514.42       808.54 o                         
   6   2   0       2010.40       1985.56        94.86 o                         
   8   2   0        297.35        319.58        39.94 o                         
  10   2   0          0.32         -4.94         6.87 o                         
  12   2   0        843.30        804.53        22.76 o                         
  14   2   0        203.86        203.52        13.20 o                         
  16   2   0        887.01        881.36        25.04 o                         
  18   2   0        480.67        464.97        21.00 o                         
   1   3   0        305.26        312.18        35.38 o                         
   3   3   0       4097.80       4189.51       137.59 o                         
   5   3   0       2421.90       2359.69        87.95 o                         
   7   3   0       7521.16       8164.27        66.15 o                         
   9   3   0       1727.66       1699.75        53.68 o                         
  11   3   0          0.13         -8.57         8.57 o                         
  13   3   0       2975.79       3019.73        54.53 o                         
  15   3   0        159.09        133.36        11.65 o                         
  17   3   0        393.60        394.89        20.41 o                         
   0   4   0       5082.50       5532.39       178.18 o                         
   2   4   0        787.59        867.09        26.33 o                         
   4   4   0       3754.41       3944.00        40.55 o                         
   6   4   0          0.40          8.40         8.70 o                         
   8   4   0        333.95        313.67        18.35 o                         
  10   4   0          2.10          0.83        12.32 o                         
  12   4   0       2765.84       2862.67        55.00 o                         
  14   4   0        484.90        527.18        30.42 o                         
  16   4   0          1.39        -11.14        11.14 o                         
   1   5   0       3330.91       3461.44        33.88 o                         
   3   5   0        169.75        191.34        11.90 o                         
   5   5   0        443.32        402.10        18.22 o                         
   7   5   0        842.95        786.56        23.98 o                         
   9   5   0       2475.69       2398.94        93.15 o                         
  11   5   0        702.63        801.02        30.37 o                         
  13   5   0        198.39        238.62        14.19 o                         
  15   5   0        349.88        380.48        19.90 o                         
   0   6   0        311.57        291.22        17.55 o                         
   2   6   0          5.21         10.14         5.95 o                         
   4   6   0        597.10        536.10        19.13 o                         
   6   6   0       1082.59        999.32        31.97 o                         
   8   6   0        269.83        234.07        17.15 o                         
  10   6   0        888.66        967.63        25.75 o                         
  12   6   0       2148.76       2185.40        47.04 o                         
  14   6   0         19.54         21.88         7.99 o                         
   1   7   0         43.76         41.87         7.91 o                         
   3   7   0       1388.13       1486.07        28.50 o                         
   5   7   0       1587.89       1588.35        36.12 o                         
   7   7   0         64.89         98.39         9.39 o                         
   9   7   0         47.65         43.43         7.46 o                         
  11   7   0        147.32        150.91        13.22 o                         
   0   8   0         22.15         23.25        12.31 o                         
   2   8   0        500.36        497.43        34.27 o                         
   4   8   0        736.74        764.78        28.01 o                         
   6   8   0         96.83        114.44        18.27 o                         
 -19   1   1        234.97        239.82        15.73 o                         
 -17   1   1         52.02         58.34        10.02 o                         
 -15   1   1        863.70        900.14        25.54 o                         
 -13   1   1       1149.78       1093.14        23.49 o                         
 -11   1   1       1783.41       1811.06        32.90 o                         
  -9   1   1       3506.79       4048.68       158.74 o                         
  -7   1   1          6.30         -6.95        27.19 o                         
  -5   1   1       2156.37       2260.38        83.21 o                         
  -3   1   1      13434.99      12417.85       149.43 o                         
  -1   1   1        831.38        644.97        23.54 o                         
   1   1   1      36446.71      32324.91       213.49 o                         
   3   1   1      30255.48      28630.90       187.28 o                         
   5   1   1        410.28        395.98        78.31 o                         
   7   1   1        968.59        871.62        67.51 o                         
   9   1   1       1106.09       1246.46       163.59 o                         
  11   1   1          0.23         -9.41        11.32 o                         
  13   1   1        114.38        111.16        12.26 o                         
  15   1   1         58.59         51.17         9.69 o                         
  17   1   1        103.00        100.50        12.44 o                         
  19   1   1          9.20          0.42         7.81 o                         
 -18   2   1        324.18        246.50        17.48 o                         
 -16   2   1        302.80        281.72        15.60 o                         
 -14   2   1        322.64        299.57        14.86 o                         
 -12   2   1       2579.68       2534.79        40.07 o                         
 -10   2   1       1917.76       1711.54        36.80 o                         
  -8   2   1        954.44       1048.62        79.93 o                         
  -6   2   1       6046.16       6422.32       164.34 o                         
  -4   2   1       9849.81       9894.17       172.41 o                         
  -2   2   1       8419.86       7665.31       145.05 o                         
   0   2   1         21.49         15.98         5.93 o                         
   2   2   1       5765.00       5636.14       158.99 o                         
   4   2   1      11350.19      11240.21       153.28 o                         
   6   2   1       2180.03       2198.08       115.54 o                         
   8   2   1        784.61        933.29        81.65 o                         
  10   2   1        896.89        751.70        29.24 o                         
  12   2   1         18.36         28.47         8.86 o                         
  14   2   1        803.04        786.07        22.36 o                         
  16   2   1       3125.44       3381.33        76.13 o                         
  18   2   1         18.12         22.43         7.61 o                         
 -17   3   1        743.07        703.91        26.33 o                         
 -15   3   1         20.84         -0.23         9.95 o                         
 -13   3   1       5067.23       5315.92        80.55 o                         
 -11   3   1        177.94        157.73        16.28 o                         
  -9   3   1        430.05        387.72        17.99 o                         
  -7   3   1      15285.43      16087.96        91.71 o                         
  -5   3   1       4141.88       4533.80       121.36 o                         
  -3   3   1       1843.14       1928.27        93.95 o                         
  -1   3   1         22.11         22.03        16.53 o                         
   1   3   1        743.14        701.59        48.80 o                         
   3   3   1       2611.90       2567.06       107.07 o                         
   5   3   1       1139.65       1133.49        62.13 o                         
   7   3   1       2736.55       2930.31        40.39 o                         
   9   3   1       6393.85       6542.47       151.11 o                         
  11   3   1       1609.29       1629.85        44.42 o                         
  13   3   1         37.30         55.55        11.09 o                         
  15   3   1        608.53        579.33        23.94 o                         
  17   3   1         61.00         56.05         9.06 o                         
 -16   4   1        249.96        223.34        16.99 o                         
 -14   4   1        227.84        240.85        22.75 o                         
 -12   4   1       3167.39       3466.02        59.80 o                         
 -10   4   1       1060.86       1147.23        38.53 o                         
  -8   4   1       2333.50       2533.36        44.56 o                         
  -6   4   1       1495.43       1455.94        31.16 o                         
  -4   4   1        225.79        264.58        11.57 o                         
  -2   4   1        274.95        360.51        16.25 o                         
   0   4   1        184.89        207.93        42.26 o                         
   2   4   1        194.57        192.50        10.94 o                         
   4   4   1        237.50        240.66        11.35 o                         
   6   4   1         42.77         38.91         9.60 o                         
   8   4   1        266.45        253.09        21.42 o                         
  10   4   1       2465.02       2395.02        90.33 o                         
  12   4   1        874.00        944.71        35.21 o                         
  14   4   1        301.54        277.38        18.34 o                         
  16   4   1        236.96        221.41        16.20 o                         
 -15   5   1        432.93        468.14        20.74 o                         
 -13   5   1         19.14         21.18         9.50 o                         
 -11   5   1       1815.92       1858.70        43.84 o                         
  -9   5   1         87.02         86.99        17.10 o                         
  -7   5   1         15.96         15.54        15.19 o                         
  -5   5   1        368.82        348.16        18.55 o                         
  -3   5   1       3216.86       2951.50        42.86 o                         
  -1   5   1         35.01         36.22         5.77 o                         
   1   5   1        523.34        457.44        12.71 o                         
   3   5   1        733.10        670.10        16.45 o                         
   5   5   1       1365.14       1232.00        26.64 o                         
   7   5   1         14.04          3.49        10.01 o                         
   9   5   1        118.27        110.12        18.21 o                         
  11   5   1       1299.19       1331.12        37.59 o                         
  13   5   1        679.53        680.93        21.56 o                         
  15   5   1         72.53         71.39         8.55 o                         
 -14   6   1        404.26        403.02        20.10 o                         
 -12   6   1        321.31        287.90        16.42 o                         
 -10   6   1         19.13         28.63         8.53 o                         
  -8   6   1          5.99         12.03         9.30 o                         
  -6   6   1       1365.51       1320.90        36.03 o                         
  -4   6   1        349.49        372.72        16.39 o                         
  -2   6   1       3733.20       3600.27        42.28 o                         
   0   6   1       1300.84       1211.38        22.72 o                         
   2   6   1       1079.62       1087.41        21.66 o                         
   4   6   1        611.02        608.65        22.72 o                         
   6   6   1        218.25        219.31        17.49 o                         
   8   6   1        596.01        580.50        20.92 o                         
  10   6   1         68.62         48.44        10.36 o                         
  12   6   1        109.87        134.20        13.24 o                         
  14   6   1         88.72         69.55        14.82 o                         
 -11   7   1          8.06         18.81        12.17 o                         
  -9   7   1         97.20        115.83         8.94 o                         
  -7   7   1        279.33        304.85        16.15 o                         
  -5   7   1        803.42        761.50        25.77 o                         
  -3   7   1       4474.30       4498.50        49.02 o                         
  -1   7   1       4116.54       4210.22        44.32 o                         
   1   7   1       1091.61       1140.65        22.69 o                         
   3   7   1         99.52         82.93        10.50 o                         
   5   7   1        298.31        232.32        15.49 o                         
   7   7   1       1059.83       1013.46        23.74 o                         
   9   7   1        226.41        240.02        11.56 o                         
  11   7   1          1.91          8.90         7.04 o                         
  -6   8   1        298.38        350.68        21.23 o                         
  -4   8   1          7.32         20.28         7.64 o                         
  -2   8   1         25.24         36.20         9.04 o                         
   0   8   1       1112.72       1127.23        35.82 o                         
   2   8   1        169.42        157.64        12.26 o                         
   4   8   1        286.62        348.45        16.35 o                         
   6   8   1        448.99        468.86        30.37 o                         
 -20   0   2         92.85         52.21        15.49 o                         
 -18   0   2         83.95         66.06        11.97 o                         
 -16   0   2       1049.39        892.14        36.70 o                         
 -14   0   2       1509.14       1433.04        56.87 o                         
 -12   0   2       1924.17       1995.37        53.06 o                         
 -10   0   2        742.92        786.18        47.66 o                         
  -8   0   2        165.29        111.67        50.21 o                         
  -6   0   2        833.20        785.73        80.66 o                         
  -4   0   2       4745.56       4445.33       137.41 o                         
  -2   0   2      23669.27      22207.16       202.71 o                         
   2   0   2        944.16        762.41        43.75 o                         
   4   0   2       2097.51       1943.29        99.98 o                         
   6   0   2       5040.51       5024.80       199.68 o                         
   8   0   2        131.04        136.29        58.15 o                         
  10   0   2       6219.35       6229.62       121.88 o                         
  12   0   2        221.18        180.38        18.92 o                         
  14   0   2       1826.54       1897.67        76.97 o                         
  16   0   2          7.78        -23.03        24.58 o                         
  18   0   2        602.65        583.09        30.45 o                         
 -19   1   2         65.26         79.78        11.77 o                         
 -17   1   2         31.64         35.50         8.04 o                         
 -15   1   2        651.91        615.40        21.53 o                         
 -13   1   2       1322.85       1310.79        26.45 o                         
 -11   1   2          0.26         -2.88        11.44 o                         
  -9   1   2       4222.14       4659.90       167.12 o                         
  -7   1   2        410.59        487.85        51.80 o                         
  -5   1   2       1526.72       1400.21        52.64 o                         
  -3   1   2      21520.17      19184.48       146.21 o                         
  -1   1   2       4993.44       4735.36        74.25 o                         
   1   1   2        146.12        175.22        10.64 o                         
   3   1   2       7984.19       7697.56       198.73 o                         
   5   1   2       2399.32       2247.68       169.81 o                         
   7   1   2       2158.94       2380.27       108.17 o                         
   9   1   2        171.71        198.18        25.05 o                         
  11   1   2       2560.15       2547.85        48.81 o                         
  13   1   2          1.09         11.29        11.00 o                         
  15   1   2       1478.32       1562.85        35.89 o                         
  17   1   2        528.10        537.25        22.10 o                         
  19   1   2        514.67        464.78        18.97 o                         
 -18   2   2        166.52        145.51        12.72 o                         
 -16   2   2        924.66        969.91        26.45 o                         
 -14   2   2        661.74        731.33        27.95 o                         
 -12   2   2        568.02        506.17        21.85 o                         
 -10   2   2        427.71        426.07        18.17 o                         
  -8   2   2       1297.53       1279.44       183.97 o                         
  -6   2   2       3989.55       4170.79       130.51 o                         
  -4   2   2       3678.81       3575.01       101.94 o                         
  -2   2   2         78.31         70.74        22.91 o                         
   0   2   2       3198.10       3038.01        79.29 o                         
   2   2   2       2543.51       2555.40        70.29 o                         
   4   2   2       1554.31       1685.80        60.90 o                         
   6   2   2       1326.03       1495.76        86.73 o                         
   8   2   2        274.66        298.06        38.65 o                         
  10   2   2       1145.18       1100.93        28.20 o                         
  12   2   2       1816.19       1798.90        30.82 o                         
  14   2   2         94.06         90.96        11.76 o                         
  16   2   2        629.34        614.93        25.86 o                         
  18   2   2        485.29        503.72        22.17 o                         
 -17   3   2         17.87          4.90        10.12 o                         
 -15   3   2        994.03        994.81        31.32 o                         
 -13   3   2        140.82        148.12        16.74 o                         
 -11   3   2          9.89         10.72        10.75 o                         
  -9   3   2       1502.13       1490.58        32.19 o                         
  -7   3   2        287.21        436.82        16.40 o                         
  -5   3   2       4089.82       4228.34       116.43 o                         
  -3   3   2      16576.10      17648.36       294.81 o                         
  -1   3   2        960.07        990.07        33.08 o                         
   1   3   2        909.76        752.76        49.39 o                         
   3   3   2        177.25        257.20        37.17 o                         
   5   3   2        690.60        809.56        53.21 o                         
   7   3   2         31.47         42.14         8.39 o                         
   9   3   2        238.83        248.38        14.40 o                         
  11   3   2         69.79         67.26        10.83 o                         
  13   3   2          0.00         11.72         9.23 o                         
  15   3   2         66.23         76.24        11.58 o                         
  17   3   2         98.50         85.64         9.72 o                         
 -16   4   2        286.85        253.37        17.70 o                         
 -14   4   2        514.13        549.08        29.75 o                         
 -12   4   2        972.84       1087.10        34.61 o                         
 -10   4   2        119.82         86.73        13.56 o                         
  -8   4   2         11.04          6.56         9.86 o                         
  -6   4   2        118.39        111.25        15.94 o                         
  -4   4   2       5245.58       5614.57        50.26 o                         
  -2   4   2       6290.11       6983.17        79.85 o                         
   0   4   2         17.74         16.34         9.89 o                         
   2   4   2       3099.98       3177.63        39.83 o                         
   4   4   2        546.85        629.74        15.92 o                         
   6   4   2       3576.67       3416.56        66.52 o                         
   8   4   2       2354.81       2461.04        60.85 o                         
  10   4   2        109.57        104.65        17.33 o                         
  12   4   2         25.10         26.79        16.27 o                         
  14   4   2        474.40        511.08        22.86 o                         
  16   4   2         17.74         17.92         8.72 o                         
 -15   5   2          6.22          7.95        11.24 o                         
 -13   5   2          8.56         11.38        13.08 o                         
 -11   5   2        353.46        448.80        26.25 o                         
  -9   5   2       6032.96       5958.24        87.02 o                         
  -7   5   2        252.14        293.08        18.96 o                         
  -5   5   2          8.49         10.81         7.12 o                         
  -3   5   2       3894.92       3983.01        53.66 o                         
  -1   5   2          5.62          7.81         5.05 o                         
   1   5   2        651.27        528.88        13.74 o                         
   3   5   2         82.01         72.91         7.42 o                         
   5   5   2        523.90        508.44        15.92 o                         
   7   5   2          0.71          2.72         9.85 o                         
   9   5   2        365.44        332.03        21.24 o                         
  11   5   2         21.90         34.26         9.93 o                         
  13   5   2         48.36         62.15         9.39 o                         
  15   5   2        509.07        519.56        20.12 o                         
 -14   6   2        551.97        495.04        22.74 o                         
 -12   6   2        235.37        229.29        15.87 o                         
 -10   6   2        372.08        357.16        18.97 o                         
  -8   6   2        342.82        273.34        18.41 o                         
  -6   6   2        574.02        507.69        23.62 o                         
  -4   6   2       2327.10       2273.89        40.69 o                         
  -2   6   2       2366.46       2359.76        42.80 o                         
   0   6   2        685.20        701.60        17.63 o                         
   2   6   2         10.81         12.79         5.68 o                         
   4   6   2         42.24         56.87        10.31 o                         
   6   6   2        674.22        704.17        27.75 o                         
   8   6   2        182.68        233.48        14.47 o                         
  10   6   2        113.63        101.33        10.15 o                         
  12   6   2          9.84         10.51         8.03 o                         
 -11   7   2         50.79         35.88         9.22 o                         
  -9   7   2         12.07         26.98         6.34 o                         
  -7   7   2        173.82        189.35        13.66 o                         
  -5   7   2         62.99         73.65         9.55 o                         
  -3   7   2         92.27         79.40         9.29 o                         
  -1   7   2         19.87         25.79         6.79 o                         
   1   7   2         48.51         43.70         8.02 o                         
   3   7   2        143.72        129.61        11.66 o                         
   5   7   2        702.38        734.42        26.20 o                         
   7   7   2       1049.72        969.71        23.25 o                         
   9   7   2         22.20         34.76         8.11 o                         
  11   7   2         47.61         49.43        14.62 o                         
  -6   8   2          2.46          1.10         7.32 o                         
  -4   8   2         74.50        100.89         9.98 o                         
  -2   8   2         28.48         17.02        10.38 o                         
   0   8   2        319.91        362.96        17.87 o                         
   2   8   2          0.44          1.57         6.90 o                         
   4   8   2          9.92          3.56         6.40 o                         
   6   8   2        135.98        110.18        16.87 o                         
 -19   1   3         29.95         11.54         8.32 o                         
 -17   1   3        317.30        294.96        16.30 o                         
 -15   1   3       1232.88       1225.53        29.48 o                         
 -13   1   3        108.90        112.40        10.39 o                         
 -11   1   3        310.99        303.98        13.39 o                         
  -9   1   3       1335.10       1444.67        74.33 o                         
  -7   1   3      17027.61      16883.12       265.39 o                         
  -5   1   3      27695.57      26191.84       243.85 o                         
  -3   1   3       3832.49       3491.36        74.00 o                         
  -1   1   3       8139.41       7704.60        64.15 o                         
   1   1   3       3805.33       3616.11        45.23 o                         
   3   1   3       7550.98       7079.84       118.32 o                         
   5   1   3       5431.74       5273.13       132.29 o                         
   7   1   3        955.08        902.49        72.00 o                         
   9   1   3       2170.39       2257.31        70.13 o                         
  11   1   3        146.16        153.77        20.68 o                         
  13   1   3        810.66        781.64        35.12 o                         
  15   1   3        709.72        736.27        28.92 o                         
  17   1   3       1992.38       2158.50        42.66 o                         
  19   1   3         61.87         60.59         8.96 o                         
 -18   2   3         78.53         65.03        11.01 o                         
 -16   2   3       7498.51       7952.77        80.99 o                         
 -14   2   3        398.46        401.78        22.03 o                         
 -12   2   3        107.61         99.11        12.82 o                         
 -10   2   3         82.96         62.98        10.18 o                         
  -8   2   3          1.09         42.52        32.25 o                         
  -6   2   3       2440.18       2367.79       180.80 o                         
  -4   2   3      28463.75      29105.20       235.31 o                         
  -2   2   3        592.81        485.26        54.14 o                         
   0   2   3       8765.68       8123.08       122.28 o                         
   2   2   3       6453.98       6360.48       109.36 o                         
   4   2   3       5113.73       5269.47       104.76 o                         
   6   2   3       8421.33       9247.36       174.74 o                         
   8   2   3        648.96        669.97        68.33 o                         
  10   2   3        101.46         78.56        17.51 o                         
  12   2   3        811.07        822.16        21.91 o                         
  14   2   3       1241.83       1227.61        38.98 o                         
  16   2   3        901.47        894.32        27.56 o                         
  18   2   3        404.95        400.74        22.03 o                         
 -19   3   3        514.04        488.75        30.43 o                         
 -17   3   3       1183.70       1235.11        34.91 o                         
 -15   3   3          5.21          3.26        10.60 o                         
 -13   3   3          0.36         -5.04        11.80 o                         
 -11   3   3        177.42        174.77        16.51 o                         
  -9   3   3       3071.81       2941.53        44.28 o                         
  -7   3   3       1303.35       1163.31        24.94 o                         
  -5   3   3       1127.42       1286.12        65.54 o                         
  -3   3   3       3049.64       3402.17       139.35 o                         
  -1   3   3        223.81        220.08        18.31 o                         
   1   3   3        673.54        691.01        48.68 o                         
   3   3   3         65.32         46.86        37.38 o                         
   5   3   3       4682.29       5002.88       168.52 o                         
   7   3   3       3719.85       3764.85        71.31 o                         
   9   3   3        141.27        155.05        12.21 o                         
  11   3   3        394.79        388.96        17.82 o                         
  13   3   3        948.50        924.70        40.07 o                         
  15   3   3        102.83         91.38        12.28 o                         
  17   3   3        789.49        702.37        23.03 o                         
 -16   4   3        112.26        134.25        14.87 o                         
 -14   4   3         12.80         16.20        14.59 o                         
 -12   4   3        230.71        298.46        29.89 o                         
 -10   4   3        900.91        876.69        29.37 o                         
  -8   4   3        453.12        433.87        20.34 o                         
  -6   4   3       1292.90       1021.51        26.07 o                         
  -4   4   3         76.48         83.00         8.46 o                         
  -2   4   3        387.81        514.29        34.76 o                         
   0   4   3       2721.77       2729.57        48.27 o                         
   2   4   3       1617.07       1846.60        29.87 o                         
   4   4   3        304.05        424.15        13.71 o                         
   6   4   3        790.80        796.16        25.92 o                         
   8   4   3        849.70        874.46        29.20 o                         
  10   4   3        695.69        660.22        30.85 o                         
  12   4   3         63.78         39.23        15.78 o                         
  14   4   3       1496.18       1522.40        36.65 o                         
  16   4   3         87.02         74.76        10.34 o                         
 -15   5   3         31.48         47.79         8.46 o                         
 -13   5   3        459.58        455.64        26.49 o                         
 -11   5   3       6366.75       6239.75        85.84 o                         
  -9   5   3       4765.03       5110.38        74.12 o                         
  -7   5   3        255.75        327.96        19.44 o                         
  -5   5   3        527.10        484.97        20.79 o                         
  -3   5   3          1.16          4.13         7.23 o                         
  -1   5   3       6385.88       6186.15        63.91 o                         
   1   5   3        125.47        119.42         7.71 o                         
   3   5   3       8092.00       7862.65        93.21 o                         
   5   5   3        352.31        318.41        13.30 o                         
   7   5   3        687.72        677.42        24.89 o                         
   9   5   3         32.68         21.17        11.59 o                         
  11   5   3          0.00         -3.95         9.93 o                         
  13   5   3       2611.74       2546.97        42.23 o                         
  15   5   3         89.05         96.93        10.04 o                         
 -14   6   3        178.93        153.97        21.41 o                         
 -12   6   3       1646.19       1394.43        35.89 o                         
 -10   6   3         60.92         95.75        17.55 o                         
  -8   6   3          3.66          1.24         9.71 o                         
  -6   6   3         31.02         50.17        11.84 o                         
  -4   6   3       1155.76       1217.37        29.85 o                         
  -2   6   3       4243.12       4338.29        46.36 o                         
   0   6   3         98.25         96.43         8.47 o                         
   2   6   3          4.19          0.05         6.54 o                         
   4   6   3       5001.01       5066.67        79.75 o                         
   6   6   3          1.36         15.14        11.09 o                         
   8   6   3        195.05        202.15        12.43 o                         
  10   6   3          0.73          5.73         7.41 o                         
  12   6   3        198.47        174.94        11.62 o                         
 -11   7   3          9.41         11.66         6.91 o                         
  -9   7   3         22.63         12.67         9.38 o                         
  -7   7   3        505.47        553.81        20.65 o                         
  -5   7   3          0.03         -1.04         7.00 o                         
  -3   7   3         22.07         11.77         7.84 o                         
  -1   7   3          5.40          3.15         6.32 o                         
   1   7   3         57.08         41.66         8.45 o                         
   3   7   3       1231.06       1197.39        30.18 o                         
   5   7   3        156.40        175.20        13.75 o                         
   7   7   3        113.31        104.05         9.42 o                         
   9   7   3        137.76        149.57        10.76 o                         
  -6   8   3         10.93         13.95         6.42 o                         
  -4   8   3         95.91        115.48        10.28 o                         
  -2   8   3         21.10         25.35         5.34 o                         
   0   8   3       1534.22       1696.26        45.46 o                         
   2   8   3        638.07        680.90        28.31 o                         
   4   8   3         34.77         34.94         5.95 o                         
   6   8   3        596.84        583.23        32.50 o                         
 -20   0   4        730.03        721.15        41.00 o                         
 -18   0   4        252.19        210.55        18.29 o                         
 -16   0   4        937.31        906.78        32.33 o                         
 -14   0   4         26.28         32.63        20.49 o                         
 -12   0   4        354.71        427.25        27.15 o                         
 -10   0   4        265.69        386.37        26.86 o                         
  -8   0   4       6255.14       5973.57       236.66 o                         
  -6   0   4         16.25          4.48        31.26 o                         
  -4   0   4      38644.32      35413.65       368.12 o                         
  -2   0   4       4837.66       4679.37        90.10 o                         
   0   0   4       4986.60       5388.77        98.61 o                         
   2   0   4      22384.51      20712.68       237.03 o                         
   4   0   4      14011.87      12441.52       257.46 o                         
   6   0   4        370.62        372.84        66.48 o                         
   8   0   4      12865.88      13604.42       398.86 o                         
  10   0   4        311.57        279.09        47.39 o                         
  12   0   4         87.15        102.49        70.51 o                         
  14   0   4       4775.31       4940.95       130.95 o                         
  16   0   4       2721.18       2728.75        58.38 o                         
  18   0   4        548.49        565.54        28.67 o                         
 -19   1   4        182.44        174.14        10.65 o                         
 -17   1   4         32.29         41.37         9.36 o                         
 -15   1   4       1808.65       1843.72        39.67 o                         
 -13   1   4       4659.16       4864.13        53.46 o                         
 -11   1   4        709.51        759.97        21.02 o                         
  -9   1   4       2057.42       2283.33        90.76 o                         
  -7   1   4       3259.65       3230.30        91.27 o                         
  -5   1   4        893.24        872.18        41.57 o                         
  -3   1   4       2083.24       2084.34        56.23 o                         
  -1   1   4      10651.37       9735.16        88.06 o                         
   1   1   4       2186.98       2067.38        35.88 o                         
   3   1   4      17925.46      16297.02       292.35 o                         
   5   1   4       3588.96       3317.36       107.20 o                         
   7   1   4          7.87        -16.68        21.84 o                         
   9   1   4        803.28        904.21        36.60 o                         
  11   1   4         77.78         91.69        16.59 o                         
  13   1   4         38.23         44.61        11.04 o                         
  15   1   4        279.79        231.48        18.79 o                         
  17   1   4       1801.37       1827.44        38.70 o                         
  19   1   4         58.30         30.99         9.02 o                         
 -18   2   4        360.92        356.78        15.84 o                         
 -16   2   4       1940.68       2094.61        38.24 o                         
 -14   2   4        742.29        789.92        29.25 o                         
 -12   2   4       3161.97       3260.92        54.37 o                         
 -10   2   4       3079.96       3118.36        45.85 o                         
  -8   2   4       1822.21       2113.76       105.77 o                         
  -6   2   4       1606.28       1823.09        84.52 o                         
  -4   2   4       5523.09       5557.60        78.47 o                         
  -2   2   4       1838.61       1959.26        75.88 o                         
   0   2   4       3093.69       3165.32        49.93 o                         
   2   2   4        544.19        452.12        32.10 o                         
   4   2   4        846.89        871.35        43.83 o                         
   6   2   4        389.63        272.50        26.82 o                         
   8   2   4        398.11        418.87        22.96 o                         
  10   2   4        539.26        560.70        20.24 o                         
  12   2   4        313.99        307.45        17.04 o                         
  14   2   4        145.46         97.52        14.17 o                         
  16   2   4        100.59        123.96        14.26 o                         
  18   2   4       1028.00        981.84        23.10 o                         
 -19   3   4          1.09          9.89        10.17 o                         
 -17   3   4         81.67         61.03        11.77 o                         
 -15   3   4        924.79        939.28        31.23 o                         
 -13   3   4       1837.72       2002.08        45.22 o                         
 -11   3   4         90.27         52.75        12.05 o                         
  -9   3   4       1254.09       1438.68        31.94 o                         
  -7   3   4        380.36        366.56        15.12 o                         
  -5   3   4         54.59         92.67        23.13 o                         
  -3   3   4        135.30         92.43        20.66 o                         
  -1   3   4      12788.67      12785.71       190.62 o                         
   1   3   4        419.05        486.56        40.53 o                         
   3   3   4        526.37        553.55        64.52 o                         
   5   3   4       8655.40       9020.69       175.48 o                         
   7   3   4        274.30        274.49        17.26 o                         
   9   3   4       1211.17       1211.38        32.37 o                         
  11   3   4        281.96        252.49        17.91 o                         
  13   3   4         66.79         78.99        13.86 o                         
  15   3   4        228.04        209.99        21.95 o                         
  17   3   4       1048.63       1061.25        36.80 o                         
 -16   4   4        103.83        100.02        13.70 o                         
 -14   4   4          2.40         11.96        14.61 o                         
 -12   4   4       9079.69       9464.52       134.82 o                         
 -10   4   4        742.78        645.96        24.99 o                         
  -8   4   4         78.14         74.77        11.24 o                         
  -6   4   4        949.15       1177.75        27.54 o                         
  -4   4   4        353.82        348.73        12.67 o                         
  -2   4   4       3993.24       4181.83        52.07 o                         
   0   4   4       1121.41       1146.07        26.99 o                         
   2   4   4        105.89        157.78         9.89 o                         
   4   4   4       4114.25       4315.43        66.46 o                         
   6   4   4        644.00        608.38        23.61 o                         
   8   4   4        799.78        806.87        25.61 o                         
  10   4   4        871.39        761.84        32.86 o                         
  12   4   4       2816.54       2794.98        62.00 o                         
  14   4   4       1230.62       1346.99        33.86 o                         
  16   4   4       1011.21       1053.04        28.81 o                         
 -15   5   4        292.93        292.97        13.97 o                         
 -13   5   4         48.57         51.81        14.75 o                         
 -11   5   4          0.42          1.22        12.20 o                         
  -9   5   4       1079.76        975.98        33.08 o                         
  -7   5   4       3628.55       3616.78        55.31 o                         
  -5   5   4        111.70        120.52        11.47 o                         
  -3   5   4        352.71        331.70        17.55 o                         
  -1   5   4        206.52        240.38        11.17 o                         
   1   5   4        129.12         99.53         7.23 o                         
   3   5   4       1540.34       1304.91        26.70 o                         
   5   5   4       1875.96       1932.99        29.33 o                         
   7   5   4         19.18          5.94        16.18 o                         
   9   5   4         18.06          1.29         9.60 o                         
  11   5   4        122.34         75.08        13.31 o                         
  13   5   4         92.40        121.75        12.52 o                         
  15   5   4         24.43         12.44         6.56 o                         
 -14   6   4        368.48        373.75        19.92 o                         
 -12   6   4         91.96         83.91        10.28 o                         
 -10   6   4       1255.25       1214.36        31.22 o                         
  -8   6   4       2773.61       2886.19        52.40 o                         
  -6   6   4       1387.82       1298.36        34.82 o                         
  -4   6   4        509.91        498.98        20.31 o                         
  -2   6   4       1221.96       1107.24        24.05 o                         
   0   6   4          9.02         15.20         7.30 o                         
   2   6   4        115.49        117.47         9.95 o                         
   4   6   4       4036.29       4148.10        49.31 o                         
   6   6   4       1936.13       1909.06        37.38 o                         
   8   6   4         15.96         13.65         6.93 o                         
  10   6   4        668.41        738.40        24.84 o                         
  12   6   4        125.88        105.39         9.81 o                         
 -11   7   4        677.44        716.03        26.03 o                         
  -9   7   4          3.67         -1.89         5.01 o                         
  -7   7   4        108.64        103.42         9.93 o                         
  -5   7   4       1801.47       1646.41        31.98 o                         
  -3   7   4       1556.03       1633.98        32.51 o                         
  -1   7   4        385.73        399.88        17.59 o                         
   1   7   4        480.74        479.34        18.97 o                         
   3   7   4        465.74        419.34        15.44 o                         
   5   7   4        445.71        479.50        22.18 o                         
   7   7   4         59.93         65.89         9.75 o                         
   9   7   4        230.34        259.32        18.67 o                         
  -6   8   4         88.14        126.75        12.53 o                         
  -4   8   4         54.36         82.39        11.83 o                         
  -2   8   4          9.76          8.93         8.49 o                         
   0   8   4         96.53         94.63        10.77 o                         
   2   8   4        417.20        393.90        22.12 o                         
   4   8   4         27.85         11.93         6.76 o                         
 -19   1   5       2342.66       2201.88        56.03 o                         
 -17   1   5       1328.85       1336.68        50.84 o                         
 -15   1   5        232.81        276.80        17.68 o                         
 -13   1   5       2080.26       2120.26        46.01 o                         
 -11   1   5       1139.86       1233.06        29.27 o                         
  -9   1   5        140.17        152.99        38.04 o                         
  -7   1   5        681.14        806.52        47.18 o                         
  -5   1   5       4597.17       4735.53        88.99 o                         
  -3   1   5       7593.49       7518.00        83.78 o                         
  -1   1   5       8385.05       7730.79        46.93 o                         
   1   1   5      68021.05      62205.10       260.26 o                         
   3   1   5        288.97        310.11        18.54 o                         
   5   1   5        203.00        163.96        51.37 o                         
   7   1   5       1927.73       1959.72       179.95 o                         
   9   1   5       1545.13       1516.75        40.43 o                         
  11   1   5       1889.23       1976.71        51.07 o                         
  13   1   5        922.08       1030.34        34.52 o                         
  15   1   5          6.78         16.61        12.66 o                         
  17   1   5        163.35        169.63        14.74 o                         
  19   1   5         29.64         25.50         7.73 o                         
 -18   2   5        976.27        827.93        25.90 o                         
 -16   2   5         91.90         82.64        13.43 o                         
 -14   2   5        418.96        382.90        21.52 o                         
 -12   2   5        329.67        361.18        27.54 o                         
 -10   2   5        193.04        154.69        12.22 o                         
  -8   2   5        145.23        131.87        31.72 o                         
  -6   2   5       7958.52       8487.11       177.01 o                         
  -4   2   5      11097.86      11761.11       156.32 o                         
  -2   2   5      17982.22      17550.85       253.42 o                         
   0   2   5         51.63         57.15        13.44 o                         
   2   2   5          6.55        -16.55        16.55 o                         
   4   2   5       1393.02       1347.00        53.81 o                         
   6   2   5       7112.49       7658.34       121.07 o                         
   8   2   5        412.33        442.51        15.96 o                         
  10   2   5         52.88         23.45        22.05 o                         
  12   2   5         50.70         40.22        10.91 o                         
  14   2   5        328.28        267.08        18.77 o                         
  16   2   5        264.40        270.43        17.89 o                         
  18   2   5        240.09        221.32        14.84 o                         
 -19   3   5          7.83         19.14        13.01 o                         
 -17   3   5          0.05         -1.18         7.62 o                         
 -15   3   5       3533.55       3783.52        59.32 o                         
 -13   3   5        384.63        379.63        24.03 o                         
 -11   3   5         58.37         59.49        12.34 o                         
  -9   3   5         22.45         48.65        18.66 o                         
  -7   3   5      12958.79      13696.44       100.33 o                         
  -5   3   5       8522.91       9593.21       170.22 o                         
  -3   3   5          0.22        -17.50        17.50 o                         
  -1   3   5        566.88        438.41        26.42 o                         
   1   3   5       7035.78       7039.23       176.70 o                         
   3   3   5        260.64        254.42        49.81 o                         
   5   3   5         76.18         61.50        22.65 o                         
   7   3   5        267.52        247.63        11.12 o                         
   9   3   5        794.02        823.94        22.94 o                         
  11   3   5         14.41         16.20        13.50 o                         
  13   3   5        592.29        545.30        24.63 o                         
  15   3   5       2147.07       2290.00        48.48 o                         
  17   3   5          2.66         11.38         7.34 o                         
 -18   4   5          0.24        -13.58        13.58 o                         
 -16   4   5        361.01        387.88        21.91 o                         
 -14   4   5        926.40        980.60        38.45 o                         
 -12   4   5        337.05        359.17        38.62 o                         
 -10   4   5       6342.48       6598.24        76.41 o                         
  -8   4   5        937.79        936.18        27.01 o                         
  -6   4   5       2411.61       2457.42        50.43 o                         
  -4   4   5         49.16         36.18         7.99 o                         
  -2   4   5        423.23        427.81        17.82 o                         
   0   4   5       2652.63       2975.10        44.99 o                         
   2   4   5        711.72        775.55        15.07 o                         
   4   4   5        563.66        579.92        15.43 o                         
   6   4   5        217.93        220.92        22.44 o                         
   8   4   5        574.59        569.72        22.13 o                         
  10   4   5         67.69         82.27        15.96 o                         
  12   4   5         10.64          9.79        13.00 o                         
  14   4   5       1152.03       1261.99        32.27 o                         
  16   4   5         12.14          4.32        11.05 o                         
 -15   5   5         37.26         46.39         7.23 o                         
 -13   5   5         25.62         37.34        13.71 o                         
 -11   5   5       1329.68       1353.71        51.92 o                         
  -9   5   5       3055.49       3207.24        59.87 o                         
  -7   5   5        388.36        428.54        23.56 o                         
  -5   5   5       1860.76       1809.08        30.29 o                         
  -3   5   5        232.25        198.64        12.46 o                         
  -1   5   5        180.35        174.46         9.76 o                         
   1   5   5        198.12        227.63         9.47 o                         
   3   5   5         84.30         89.57         7.68 o                         
   5   5   5        403.13        394.51        14.40 o                         
   7   5   5        293.58        283.47        18.87 o                         
   9   5   5         25.21         30.64         9.93 o                         
  11   5   5        139.66        143.34        14.95 o                         
  13   5   5       1200.77       1225.58        30.85 o                         
  15   5   5        484.89        385.99        24.55 o                         
 -14   6   5        184.12        175.85         9.82 o                         
 -12   6   5        389.27        321.75        21.85 o                         
 -10   6   5        735.10        702.05        24.07 o                         
  -8   6   5        178.95        150.56        15.50 o                         
  -6   6   5       1683.86       1538.39        37.26 o                         
  -4   6   5         30.15         28.10         8.17 o                         
  -2   6   5        349.25        331.91        14.21 o                         
   0   6   5       1353.33       1251.19        25.99 o                         
   2   6   5       2078.99       1961.15        33.87 o                         
   4   6   5       2989.96       2990.03        37.99 o                         
   6   6   5        586.49        544.60        21.18 o                         
   8   6   5         11.73          5.73         5.98 o                         
  10   6   5          3.57         -2.56         7.93 o                         
  12   6   5          0.80         -0.83         5.43 o                         
 -11   7   5       1069.89       1094.73        36.89 o                         
  -9   7   5         14.97         21.41         5.68 o                         
  -7   7   5         36.63         32.95         6.95 o                         
  -5   7   5       3628.70       3518.60        45.98 o                         
  -3   7   5        399.49        361.77        16.49 o                         
  -1   7   5        104.80         96.28        10.85 o                         
   1   7   5       1448.24       1405.55        31.37 o                         
   3   7   5       2731.46       2647.51        41.48 o                         
   5   7   5       1187.79       1172.06        41.64 o                         
   7   7   5        533.58        500.91        18.84 o                         
   9   7   5         62.93         71.51        12.92 o                         
  -6   8   5         14.61         11.95         8.59 o                         
  -4   8   5        288.91        257.55        14.19 o                         
  -2   8   5         38.93         45.26         7.14 o                         
   0   8   5         66.88         63.55         9.04 o                         
   2   8   5        177.29        186.39        16.57 o                         
   4   8   5        287.71        298.69        14.97 o                         
 -20   0   6        185.50        171.87        13.79 o                         
 -18   0   6       2580.90       2487.16       129.62 o                         
 -16   0   6        293.54        311.23        20.91 o                         
 -14   0   6       1871.87       1896.53        56.22 o                         
 -12   0   6       5738.52       5673.00       129.35 o                         
 -10   0   6       7836.70       8410.27       119.14 o                         
  -8   0   6      15896.33      16813.71       382.91 o                         
  -6   0   6        252.09        192.11        41.14 o                         
  -4   0   6       8693.03       7507.76       167.01 o                         
  -2   0   6        904.70        880.67        54.52 o                         
   0   0   6       1727.31       1444.43        64.86 o                         
   2   0   6     425189.31     334589.50      1039.50 o                         
   4   0   6       1867.63       1643.03        99.55 o                         
   6   0   6       6603.60       6120.58       235.65 o                         
   8   0   6      17434.68      18444.53       477.56 o                         
  10   0   6         50.43         57.95        62.29 o                         
  12   0   6       3868.12       3777.90       102.44 o                         
  14   0   6        248.60        224.98        28.10 o                         
  16   0   6        215.84        247.65        37.16 o                         
  18   0   6        105.35         90.87        21.29 o                         
 -19   1   6        299.99        248.11        13.15 o                         
 -17   1   6       1362.47       1322.67        40.50 o                         
 -15   1   6        942.28        985.21        29.89 o                         
 -13   1   6        571.19        529.57        20.53 o                         
 -11   1   6         69.57         19.69        21.06 o                         
  -9   1   6          0.17          8.18        22.57 o                         
  -7   1   6       2175.25       2382.60        76.79 o                         
  -5   1   6       1038.20       1101.29        80.19 o                         
  -3   1   6      19481.37      19343.67       169.20 o                         
  -1   1   6       2216.65       1991.26        34.39 o                         
   1   1   6      37955.71      35486.89       149.97 o                         
   3   1   6      39050.82      36959.24       992.73 o                         
   5   1   6       3746.05       3755.02        68.71 o                         
   7   1   6        238.69        161.85        41.36 o                         
   9   1   6         91.80         66.99        13.05 o                         
  11   1   6        433.66        433.79        28.36 o                         
  13   1   6         42.42         53.58        14.74 o                         
  15   1   6         22.85         13.14        11.54 o                         
  17   1   6       1660.57       1776.54        36.45 o                         
 -18   2   6        462.29        422.38        17.44 o                         
 -16   2   6        697.28        668.10        26.43 o                         
 -14   2   6        993.51        958.48        31.48 o                         
 -12   2   6       3646.78       3664.14        76.29 o                         
 -10   2   6         14.83          9.83         7.59 o                         
  -8   2   6        431.35        512.67        54.17 o                         
  -6   2   6        178.23        151.81        20.68 o                         
  -4   2   6       6477.82       6714.71       129.56 o                         
  -2   2   6       2681.22       2596.88        42.24 o                         
   0   2   6       5493.40       4852.79       109.07 o                         
   2   2   6       1027.14       1025.16        45.24 o                         
   4   2   6        855.59        853.98        42.93 o                         
   6   2   6      11333.60      11822.08       194.06 o                         
   8   2   6       1923.67       1964.61        28.48 o                         
  10   2   6         46.71         38.11         9.06 o                         
  12   2   6         11.72          0.13        17.53 o                         
  14   2   6         89.31         86.69        17.93 o                         
  16   2   6        369.91        350.49        18.78 o                         
  18   2   6         45.14         55.70         9.25 o                         
 -19   3   6        161.38        142.56        20.60 o                         
 -17   3   6         84.64         82.30        12.71 o                         
 -15   3   6       1849.10       1965.25        43.61 o                         
 -13   3   6       4256.51       4485.23        76.89 o                         
 -11   3   6        909.93        927.39        29.48 o                         
  -9   3   6         39.40         27.38         8.60 o                         
  -7   3   6       3181.33       3227.34        41.17 o                         
  -5   3   6       7204.85       8120.09       267.99 o                         
  -3   3   6       1127.82       1047.72        42.31 o                         
  -1   3   6       1391.10       1395.22        45.94 o                         
   1   3   6        189.71        219.62        56.20 o                         
   3   3   6       3798.19       4457.99       198.33 o                         
   5   3   6        556.25        649.94        33.59 o                         
   7   3   6       1880.96       1700.20        32.12 o                         
   9   3   6        533.17        450.60        15.92 o                         
  11   3   6       1125.15       1005.69        45.98 o                         
  13   3   6        312.47        264.31        18.35 o                         
  15   3   6       1436.46       1577.40        35.50 o                         
  17   3   6         50.42         25.57         7.56 o                         
 -18   4   6        275.47        272.41        31.55 o                         
 -16   4   6          6.68         12.63        10.25 o                         
 -14   4   6         68.52         84.36        22.01 o                         
 -12   4   6       1931.27       1958.04        62.21 o                         
 -10   4   6       5546.97       5278.59        69.93 o                         
  -8   4   6         60.92         91.86        11.68 o                         
  -6   4   6        512.11        534.57        18.51 o                         
  -4   4   6        729.10        664.29        17.23 o                         
  -2   4   6        499.03        544.86        17.54 o                         
   0   4   6          0.01          3.50         5.34 o                         
   2   4   6       1410.97       1642.00        24.81 o                         
   4   4   6        754.23        723.22        19.74 o                         
   6   4   6        643.42        632.58        30.90 o                         
   8   4   6        379.48        366.14        31.06 o                         
  10   4   6        274.72        225.06        24.51 o                         
  12   4   6          0.36         24.34        15.07 o                         
  14   4   6        581.04        559.50        21.67 o                         
  16   4   6        431.52        442.12        30.55 o                         
 -15   5   6        102.15        105.80         8.97 o                         
 -13   5   6         51.66         41.09        14.04 o                         
 -11   5   6        378.05        452.11        22.83 o                         
  -9   5   6       1190.30       1396.93        37.47 o                         
  -7   5   6       2920.24       2868.72        49.92 o                         
  -5   5   6          0.08         -4.34         7.82 o                         
  -3   5   6         66.10         68.50         8.86 o                         
  -1   5   6       3439.30       3629.08        59.46 o                         
   1   5   6        749.94        730.62        17.37 o                         
   3   5   6       1525.36       1408.30        30.70 o                         
   5   5   6          3.20         12.18        12.50 o                         
   7   5   6       1233.56       1133.75        27.74 o                         
   9   5   6        633.96        563.36        21.86 o                         
  11   5   6        577.94        528.71        24.13 o                         
  13   5   6          0.12          2.09         7.63 o                         
  15   5   6         74.68         61.41         9.99 o                         
 -14   6   6        248.37        222.48        11.75 o                         
 -12   6   6        395.59        416.93        22.00 o                         
 -10   6   6       1307.22       1367.34        32.07 o                         
  -8   6   6        387.39        416.86        19.62 o                         
  -6   6   6       2985.53       2994.98        46.55 o                         
  -4   6   6       3061.37       2928.18        47.83 o                         
  -2   6   6       1330.38       1252.40        25.57 o                         
   0   6   6        150.33        147.74        11.20 o                         
   2   6   6       1643.70       1630.34        35.58 o                         
   4   6   6       2994.51       3041.19        47.63 o                         
   6   6   6        309.00        276.87        16.11 o                         
   8   6   6        118.95        112.78        10.99 o                         
  10   6   6        156.38        158.58        13.24 o                         
  12   6   6        687.21        694.22        19.86 o                         
 -11   7   6         62.77         76.88        10.01 o                         
  -9   7   6         14.41         10.04         5.48 o                         
  -7   7   6         12.40         21.24         6.60 o                         
  -5   7   6         88.58        102.10        10.16 o                         
  -3   7   6       2413.86       2382.90        43.88 o                         
  -1   7   6          0.02         -1.79         7.56 o                         
   1   7   6          8.69          2.36         7.27 o                         
   3   7   6         98.09         93.17        12.83 o                         
   5   7   6          5.54          6.90         6.51 o                         
   7   7   6        247.95        254.04        20.00 o                         
   9   7   6         39.16         50.26         8.26 o                         
  -6   8   6          0.28          6.81         6.15 o                         
  -4   8   6        101.93         78.23         8.74 o                         
  -2   8   6         45.13         36.54         6.32 o                         
   0   8   6        779.90        822.50        20.27 o                         
   2   8   6        165.28        213.60        13.90 o                         
   4   8   6         19.31         15.89         7.23 o                         
 -19   1   7       1017.78       1019.11        23.96 o                         
 -17   1   7        795.64        739.77        30.35 o                         
 -15   1   7          0.79          5.49        13.62 o                         
 -13   1   7        150.16        138.30        13.86 o                         
 -11   1   7        472.98        475.95        21.19 o                         
  -9   1   7         11.17         23.28        19.93 o                         
  -7   1   7      16663.36      17753.96       203.14 o                         
  -5   1   7       5745.51       5467.50       109.90 o                         
  -3   1   7       3968.01       3886.01        83.14 o                         
  -1   1   7      10378.92       9832.67       103.89 o                         
   1   1   7     118489.53     108305.67       306.16 o                         
   3   1   7        559.44        540.43        37.95 o                         
   5   1   7        360.88        291.04        36.59 o                         
   7   1   7       5962.00       6355.54       185.85 o                         
   9   1   7       1440.82       1267.09        32.73 o                         
  11   1   7        692.13        708.70        35.55 o                         
  13   1   7        745.83        759.41        32.79 o                         
  15   1   7        576.00        581.29        26.24 o                         
  17   1   7        118.40        101.92        10.52 o                         
 -18   2   7          3.77          3.54         8.77 o                         
 -16   2   7       1836.35       1893.72        49.53 o                         
 -14   2   7       1435.27       1483.02        37.87 o                         
 -12   2   7          5.88          2.04         9.07 o                         
 -10   2   7        249.90        317.05        19.37 o                         
  -8   2   7       3258.69       3683.68       158.68 o                         
  -6   2   7        593.73        691.37        38.47 o                         
  -4   2   7       1583.33       1625.12        46.68 o                         
  -2   2   7          2.74          3.24         5.92 o                         
   0   2   7         42.22         49.92        13.94 o                         
   2   2   7       1234.05       1302.49        67.14 o                         
   4   2   7       1975.97       2008.33        60.65 o                         
   6   2   7         22.19         12.32        18.30 o                         
   8   2   7       1166.44       1082.90        24.64 o                         
  10   2   7        215.91        256.48        17.13 o                         
  12   2   7        932.17        908.43        31.45 o                         
  14   2   7        675.92        589.37        26.33 o                         
  16   2   7          3.77         11.36         9.22 o                         
  18   2   7       1359.46       1229.84        27.26 o                         
 -19   3   7          7.16          3.64         7.20 o                         
 -17   3   7        123.76        110.44        14.57 o                         
 -15   3   7       1731.23       1864.27        42.26 o                         
 -13   3   7        181.39        192.04        18.90 o                         
 -11   3   7       4147.80       4279.70        58.25 o                         
  -9   3   7        387.54        314.83        14.31 o                         
  -7   3   7         69.48         52.38         6.88 o                         
  -5   3   7       7996.42       7856.46       202.62 o                         
  -3   3   7       1014.52       1145.46        43.99 o                         
  -1   3   7        208.89        206.51        21.23 o                         
   1   3   7        847.12        834.27        63.88 o                         
   3   3   7        230.64        310.59        44.10 o                         
   5   3   7      14646.31      15075.54       205.96 o                         
   7   3   7        674.33        589.42        16.45 o                         
   9   3   7        107.00         88.03        14.98 o                         
  11   3   7        777.16        688.80        25.35 o                         
  13   3   7       2309.07       2162.28        43.87 o                         
  15   3   7        764.53        803.33        29.82 o                         
  17   3   7         78.95        103.41        10.72 o                         
 -18   4   7         88.84        112.52        11.47 o                         
 -16   4   7        644.28        641.83        26.51 o                         
 -14   4   7        524.50        544.75        29.31 o                         
 -12   4   7       1746.88       1887.99        54.28 o                         
 -10   4   7       7250.70       7317.88        78.06 o                         
  -8   4   7         36.67         40.51         9.95 o                         
  -6   4   7          4.45         24.77         7.74 o                         
  -4   4   7        130.79        111.67         6.73 o                         
  -2   4   7       1424.26       1329.12        27.84 o                         
   0   4   7          1.85          7.00         3.79 o                         
   2   4   7       1427.23       1556.10        23.28 o                         
   4   4   7         64.39         74.75         7.86 o                         
   6   4   7         26.91         26.54        10.81 o                         
   8   4   7          2.55         20.43        10.50 o                         
  10   4   7       2853.21       2931.47        43.34 o                         
  12   4   7       1967.25       2043.63        40.90 o                         
  14   4   7         68.60         58.70         8.97 o                         
  16   4   7         76.92         53.58        17.51 o                         
 -15   5   7         53.71         57.21         7.46 o                         
 -13   5   7          1.66          9.13        13.30 o                         
 -11   5   7       1057.39        956.91        32.04 o                         
  -9   5   7          4.65         -2.78         9.73 o                         
  -7   5   7        937.14       1042.02        33.05 o                         
  -5   5   7       1225.63       1206.32        30.55 o                         
  -3   5   7         72.78         76.26         7.45 o                         
  -1   5   7        300.30        256.68        11.39 o                         
   1   5   7        623.11        561.79        15.28 o                         
   3   5   7       2818.98       2691.65        32.24 o                         
   5   5   7       3544.69       3525.95        52.93 o                         
   7   5   7        814.16        851.68        26.18 o                         
   9   5   7        440.95        385.00        18.65 o                         
  11   5   7        474.84        454.51        22.32 o                         
  13   5   7         40.01         38.21         8.69 o                         
 -14   6   7         75.58         82.55        10.55 o                         
 -12   6   7          0.08         17.18        11.54 o                         
 -10   6   7       1152.46       1071.55        34.02 o                         
  -8   6   7         14.57         18.97         9.47 o                         
  -6   6   7        130.45        132.54        12.58 o                         
  -4   6   7         15.22         17.44         8.63 o                         
  -2   6   7        278.71        301.57        13.96 o                         
   0   6   7       2063.48       1903.77        34.88 o                         
   2   6   7       2300.59       2273.62        52.87 o                         
   4   6   7         92.11         93.93         9.77 o                         
   6   6   7         46.38         55.23         9.78 o                         
   8   6   7          0.01         -2.61         7.98 o                         
  10   6   7        136.94        143.78        12.48 o                         
  12   6   7         71.07         56.63         9.07 o                         
 -11   7   7        346.24        393.47        16.15 o                         
  -9   7   7         21.83         17.21         6.57 o                         
  -7   7   7        356.63        418.27        14.62 o                         
  -5   7   7        503.32        531.16        19.66 o                         
  -3   7   7        599.38        622.43        27.02 o                         
  -1   7   7       1759.86       1696.88        34.51 o                         
   1   7   7        387.25        420.62        16.39 o                         
   3   7   7        129.43        147.81        12.87 o                         
   5   7   7        102.31         89.53        13.41 o                         
   7   7   7         27.47         46.71         8.32 o                         
   9   7   7        315.18        353.67        21.03 o                         
  -6   8   7        197.90        241.60        15.05 o                         
  -4   8   7         13.28         33.24         9.46 o                         
  -2   8   7          2.70         21.99         7.13 o                         
   0   8   7          1.27         -7.07         7.07 o                         
   2   8   7        101.02         88.91        10.08 o                         
   4   8   7        878.42        958.11        24.25 o                         
 -20   0   8       1260.55       1200.82        33.73 o                         
 -18   0   8       1670.47       1784.57        47.35 o                         
 -16   0   8       1295.94       1327.37        42.51 o                         
 -14   0   8          1.15         15.86        14.76 o                         
 -12   0   8        313.16        253.55        20.94 o                         
 -10   0   8       1405.32       1751.47        56.23 o                         
  -8   0   8       1676.46       1750.02       123.65 o                         
  -6   0   8        952.30        947.03        78.96 o                         
  -4   0   8      12133.70      11733.63       128.13 o                         
  -2   0   8      15114.31      13760.37       229.14 o                         
   0   0   8      33448.07      30214.26       342.41 o                         
   2   0   8      57920.18      52405.13       435.39 o                         
   4   0   8      18941.09      18102.65       338.93 o                         
   6   0   8         18.55         -0.18        33.84 o                         
   8   0   8        170.22        158.79        22.20 o                         
  10   0   8       3626.63       3748.59        94.91 o                         
  12   0   8        124.11        150.45        22.26 o                         
  14   0   8        385.45        369.98        31.28 o                         
  16   0   8       1033.13       1127.38        43.76 o                         
  18   0   8         38.66         28.23        10.45 o                         
 -19   1   8         13.31         29.53         7.64 o                         
 -17   1   8         56.93         74.13        14.64 o                         
 -15   1   8        190.05        183.84        19.62 o                         
 -13   1   8         21.76         22.79         8.67 o                         
 -11   1   8       3145.35       3256.59        72.75 o                         
  -9   1   8       1726.97       1831.59        91.61 o                         
  -7   1   8      11105.57      11913.33       194.00 o                         
  -5   1   8        824.29        753.75        34.71 o                         
  -3   1   8         19.62         14.91         7.86 o                         
  -1   1   8       1410.55       1250.69        34.42 o                         
   1   1   8         42.71         79.17        15.34 o                         
   3   1   8       1347.09       1201.35       160.75 o                         
   5   1   8         41.96         29.74        20.08 o                         
   7   1   8        798.37        814.44        70.52 o                         
   9   1   8         38.97         40.56         7.34 o                         
  11   1   8        214.36        190.28        17.13 o                         
  13   1   8        209.32        188.37        17.85 o                         
  15   1   8          1.72          4.10        11.99 o                         
  17   1   8        689.31        721.43        23.03 o                         
 -18   2   8         77.74         91.58        13.81 o                         
 -16   2   8         43.91         31.64        14.48 o                         
 -14   2   8       1115.08       1180.08        41.55 o                         
 -12   2   8          2.47         30.52        10.09 o                         
 -10   2   8       2500.11       2631.09        38.12 o                         
  -8   2   8        748.83        938.23        52.31 o                         
  -6   2   8       4464.67       5145.10        99.57 o                         
  -4   2   8         11.53          3.84        10.79 o                         
  -2   2   8       1409.25       1295.12        27.05 o                         
   0   2   8       1765.06       1567.78        51.90 o                         
   2   2   8       1863.60       1772.15        79.93 o                         
   4   2   8          2.79         17.20        20.24 o                         
   6   2   8          1.18         29.71        19.26 o                         
   8   2   8       3916.41       4228.59        54.56 o                         
  10   2   8        746.15        681.37        21.50 o                         
  12   2   8        151.39        130.42        22.39 o                         
  14   2   8        114.77         96.01        14.45 o                         
  16   2   8        342.23        334.78        17.09 o                         
 -19   3   8         16.27         25.30         6.04 o                         
 -17   3   8        281.29        317.23        20.75 o                         
 -15   3   8         65.61         79.96        11.19 o                         
 -13   3   8        223.00        220.26        19.80 o                         
 -11   3   8        130.41        118.08        13.99 o                         
  -9   3   8       1044.84        993.48        23.28 o                         
  -7   3   8        179.20        183.34         9.82 o                         
  -5   3   8       1572.52       1960.02        74.61 o                         
  -3   3   8       1055.97       1234.08        58.43 o                         
  -1   3   8        825.42       1049.72        48.11 o                         
   1   3   8         45.16         29.04        21.40 o                         
   3   3   8       1741.07       1848.82       100.74 o                         
   5   3   8       1025.63       1156.49        23.21 o                         
   7   3   8        163.68        170.38        10.32 o                         
   9   3   8       2249.76       2342.91        33.43 o                         
  11   3   8        220.88        137.20        14.54 o                         
  13   3   8          0.86          8.78         9.10 o                         
  15   3   8        160.55        146.86        14.68 o                         
  17   3   8          2.57          8.19         7.74 o                         
 -18   4   8         75.42         75.22         9.20 o                         
 -16   4   8        206.17        290.62        27.69 o                         
 -14   4   8         22.60         31.32        15.20 o                         
 -12   4   8         69.24         62.86        16.76 o                         
 -10   4   8       1102.50       1014.60        44.94 o                         
  -8   4   8        138.76        125.94        15.05 o                         
  -6   4   8        601.25        527.43        16.31 o                         
  -4   4   8       2162.66       2337.66        32.64 o                         
  -2   4   8        103.78         99.66         8.35 o                         
   0   4   8       2454.47       2508.10        28.09 o                         
   2   4   8       1286.63       1313.84        22.66 o                         
   4   4   8        441.02        503.65        15.22 o                         
   6   4   8        284.05        265.28        13.52 o                         
   8   4   8         57.04         56.78        10.59 o                         
  10   4   8        493.32        463.51        18.91 o                         
  12   4   8        282.00        280.45        16.82 o                         
  14   4   8        128.35        152.60        10.73 o                         
  16   4   8         13.63         17.41        10.87 o                         
 -15   5   8        442.50        401.66        17.50 o                         
 -13   5   8        992.81        936.34        31.13 o                         
 -11   5   8          0.38          1.34         8.04 o                         
  -9   5   8         34.84         62.73        10.25 o                         
  -7   5   8       2933.11       2957.67        49.69 o                         
  -5   5   8        143.31        104.69        11.52 o                         
  -3   5   8         11.99         -3.40         5.68 o                         
  -1   5   8      10816.22      10765.44       107.41 o                         
   1   5   8        171.06        181.75        10.45 o                         
   3   5   8          7.48         12.68        10.84 o                         
   5   5   8          3.73         12.43         6.71 o                         
   7   5   8         16.78          9.19         9.67 o                         
   9   5   8         96.98        102.68        12.01 o                         
  11   5   8        175.80        152.87        14.48 o                         
  13   5   8        632.36        575.48        20.85 o                         
 -14   6   8        195.00        141.19         8.64 o                         
 -12   6   8          0.26         23.51         9.76 o                         
 -10   6   8       1335.61       1295.59        36.62 o                         
  -8   6   8        789.21        776.12        24.44 o                         
  -6   6   8       2187.31       2261.91        40.01 o                         
  -4   6   8        655.77        672.10        20.10 o                         
  -2   6   8       7055.65       6912.29        66.18 o                         
   0   6   8        328.66        338.26        14.40 o                         
   2   6   8        171.97        163.87        11.39 o                         
   4   6   8         14.10         18.38         6.83 o                         
   6   6   8          2.63          8.44         8.55 o                         
   8   6   8        635.94        709.61        22.13 o                         
  10   6   8          1.59         -3.29         7.65 o                         
  12   6   8        213.29        217.23        14.25 o                         
 -11   7   8         75.44         76.51         8.81 o                         
  -9   7   8          0.68          0.88         8.23 o                         
  -7   7   8         19.12         21.78         7.01 o                         
  -5   7   8        294.19        280.85        17.13 o                         
  -3   7   8        783.91        777.95        26.74 o                         
  -1   7   8        203.04        214.75        13.80 o                         
   1   7   8         69.67         59.30         8.43 o                         
   3   7   8         87.56         83.30        12.87 o                         
   5   7   8        739.19        707.86        27.87 o                         
   7   7   8        830.69        841.53        26.96 o                         
   9   7   8          8.44         13.32        11.46 o                         
  -6   8   8        486.09        438.82        19.80 o                         
  -4   8   8          0.83          1.63         7.21 o                         
  -2   8   8        252.17        283.35        12.77 o                         
   0   8   8        605.56        696.21        20.67 o                         
   2   8   8         12.59          7.40         9.40 o                         
   4   8   8        181.87        182.39        14.30 o                         
 -19   1   9       4346.29       4506.74        49.49 o                         
 -17   1   9         26.47         33.59        12.74 o                         
 -15   1   9       1767.02       1868.82        53.91 o                         
 -13   1   9       4174.02       4155.79        60.61 o                         
 -11   1   9        187.18        202.46        20.18 o                         
  -9   1   9        164.88        190.05        22.69 o                         
  -7   1   9       3786.07       4078.78       110.58 o                         
  -5   1   9       2990.79       3025.43        65.78 o                         
  -3   1   9        424.77        408.50        30.01 o                         
  -1   1   9       9288.57       8834.70        92.21 o                         
   1   1   9      16882.49      15933.58       122.18 o                         
   3   1   9      21590.57      20173.76       594.10 o                         
   5   1   9         79.93         77.25        21.76 o                         
   7   1   9         25.46         -2.86        21.09 o                         
   9   1   9       2370.14       2157.87        31.44 o                         
  11   1   9       2360.40       2363.98        46.99 o                         
  13   1   9          4.05          5.04        12.10 o                         
  15   1   9         66.89         44.29        12.69 o                         
  17   1   9        352.58        316.74        18.51 o                         
 -18   2   9          4.19          7.05        10.36 o                         
 -16   2   9        763.83        774.04        34.03 o                         
 -14   2   9      16810.76      17894.17       219.09 o                         
 -12   2   9        425.43        452.83        24.87 o                         
 -10   2   9         84.47         83.33        15.49 o                         
  -8   2   9        458.97        448.91        19.76 o                         
  -6   2   9       3733.80       4175.33       120.11 o                         
  -4   2   9       3230.87       3351.64        66.25 o                         
  -2   2   9       5188.62       4980.96        75.54 o                         
   0   2   9          5.47          9.33        12.07 o                         
   2   2   9        641.61        573.35        35.60 o                         
   4   2   9       4411.51       4542.22       146.94 o                         
   6   2   9       1923.29       1959.68        50.06 o                         
   8   2   9       1226.80       1257.76        26.83 o                         
  10   2   9        512.41        506.95        18.96 o                         
  12   2   9       1466.63       1439.00        41.91 o                         
  14   2   9        216.86        206.84        17.34 o                         
  16   2   9        127.29        132.86        11.86 o                         
 -19   3   9        115.39        130.68        11.13 o                         
 -17   3   9        720.87        720.05        28.97 o                         
 -15   3   9       1262.74       1310.07        38.83 o                         
 -13   3   9        860.45        902.77        31.50 o                         
 -11   3   9        880.96        957.05        29.04 o                         
  -9   3   9         73.35         64.83         8.92 o                         
  -7   3   9        143.02        153.38         8.65 o                         
  -5   3   9        216.24        283.31        34.27 o                         
  -3   3   9         45.43         14.71        15.56 o                         
  -1   3   9       8336.59       8790.24       219.94 o                         
   1   3   9         13.08         48.58        49.14 o                         
   3   3   9       3211.09       3492.09       137.61 o                         
   5   3   9        958.64       1036.74        28.76 o                         
   7   3   9       2996.20       2848.23        34.63 o                         
   9   3   9       3577.99       3748.11        42.19 o                         
  11   3   9        312.67        284.79        16.26 o                         
  13   3   9        119.02        145.50        17.56 o                         
  15   3   9        690.19        612.52        24.95 o                         
  17   3   9        184.50        193.49        23.84 o                         
 -18   4   9        274.84        288.61        14.72 o                         
 -16   4   9        151.81        130.28        14.13 o                         
 -14   4   9         28.11         15.84        11.97 o                         
 -12   4   9        201.65        256.66        23.41 o                         
 -10   4   9        153.29        240.73        16.49 o                         
  -8   4   9        358.05        335.41        17.24 o                         
  -6   4   9         40.44         40.40         7.36 o                         
  -4   4   9        202.14        270.00         9.20 o                         
  -2   4   9       2067.83       2140.98        34.92 o                         
   0   4   9       4927.98       5211.78        41.64 o                         
   2   4   9       9070.85       9105.63        59.08 o                         
   4   4   9        259.92        253.94        10.96 o                         
   6   4   9       1109.40       1152.09        22.09 o                         
   8   4   9       1298.87       1407.21        32.96 o                         
  10   4   9       3113.19       3150.43        50.64 o                         
  12   4   9         63.02         49.85         8.61 o                         
  14   4   9        232.50        201.02        13.65 o                         
  16   4   9        104.84        124.96        19.23 o                         
 -15   5   9        228.20        256.23        12.91 o                         
 -13   5   9        144.35         95.58        12.84 o                         
 -11   5   9        666.06        640.50        22.32 o                         
  -9   5   9       5027.18       4681.34        75.23 o                         
  -7   5   9       2221.75       2273.55        43.01 o                         
  -5   5   9        265.22        206.31        11.95 o                         
  -3   5   9       1286.56       1277.82        26.14 o                         
  -1   5   9       4648.79       4528.09        44.23 o                         
   1   5   9       3736.16       3697.92        45.10 o                         
   3   5   9        836.30        824.46        19.31 o                         
   5   5   9       3266.08       3328.42        42.73 o                         
   7   5   9        140.84        136.50        13.54 o                         
   9   5   9         21.35         22.71         8.82 o                         
  11   5   9         40.56         44.32        10.94 o                         
  13   5   9        347.52        304.03        15.06 o                         
 -14   6   9         47.90         51.88         9.83 o                         
 -12   6   9        267.63        257.37        19.61 o                         
 -10   6   9       2613.77       2278.01        47.06 o                         
  -8   6   9        389.58        301.37        16.62 o                         
  -6   6   9        978.00        923.47        24.06 o                         
  -4   6   9        112.58         75.79        10.31 o                         
  -2   6   9        166.97        184.15        13.46 o                         
   0   6   9       2795.88       2870.46        38.26 o                         
   2   6   9        337.69        341.97        13.63 o                         
   4   6   9        517.25        459.74        19.36 o                         
   6   6   9       2147.51       2177.00        38.60 o                         
   8   6   9        652.24        572.78        19.79 o                         
  10   6   9        591.55        588.95        20.83 o                         
  12   6   9         39.87         22.13        11.28 o                         
 -11   7   9         10.74         -3.79         5.29 o                         
  -9   7   9          0.00          4.42         4.66 o                         
  -7   7   9        205.70        209.78        13.89 o                         
  -5   7   9         82.55        105.96        12.10 o                         
  -3   7   9        142.69        166.35        14.45 o                         
  -1   7   9       1285.36       1276.28        31.81 o                         
   1   7   9        115.34         97.59         9.29 o                         
   3   7   9        122.46        107.19        17.96 o                         
   5   7   9        311.05        306.20        19.45 o                         
   7   7   9        173.32        164.05        13.72 o                         
   9   7   9          0.70         -2.07         7.96 o                         
  -4   8   9         52.08         41.19         6.12 o                         
  -2   8   9          1.57          8.83         8.05 o                         
   0   8   9         18.39         19.10         9.45 o                         
   2   8   9         95.28        111.02         9.85 o                         
 -20   0  10        801.45        736.81        35.50 o                         
 -18   0  10          5.58         11.48        16.12 o                         
 -16   0  10       1667.51       1895.40        71.31 o                         
 -14   0  10        605.11        656.13        58.02 o                         
 -12   0  10       1746.67       1722.85        67.73 o                         
 -10   0  10       1377.87       1815.31        58.53 o                         
  -8   0  10       1351.85       1604.42       159.13 o                         
  -6   0  10       3893.84       4001.04        83.25 o                         
  -4   0  10      18742.23      18526.64       328.22 o                         
  -2   0  10       4725.58       4696.17       151.46 o                         
   0   0  10       4976.27       4944.33       159.83 o                         
   2   0  10      38492.66      37188.32       394.13 o                         
   4   0  10       1438.63       1304.67        97.66 o                         
   6   0  10         14.95         39.34        42.99 o                         
   8   0  10       1245.97       1244.40        26.53 o                         
  10   0  10         12.48          7.71        11.37 o                         
  12   0  10        187.22        177.50        24.33 o                         
  14   0  10        106.21        118.95        24.03 o                         
  16   0  10       1000.88       1001.15        56.22 o                         
  18   0  10       1090.42        983.20        41.32 o                         
 -19   1  10          1.90          4.68         6.67 o                         
 -17   1  10         16.07         37.58        14.62 o                         
 -15   1  10         94.30        109.69        14.18 o                         
 -13   1  10        274.84        238.73        17.09 o                         
 -11   1  10       5671.51       5767.78        99.28 o                         
  -9   1  10       3545.77       4148.77        57.20 o                         
  -7   1  10        178.18        273.94        25.93 o                         
  -5   1  10       9090.95       9135.42       118.26 o                         
  -3   1  10       6724.23       6554.29       145.04 o                         
  -1   1  10        164.43        132.40        14.62 o                         
   1   1  10       8275.27       7771.12        80.22 o                         
   3   1  10       2401.52       2151.91       109.40 o                         
   5   1  10       1124.02       1147.88       105.05 o                         
   7   1  10         72.23         63.56         6.45 o                         
   9   1  10        251.95        234.90        11.75 o                         
  11   1  10         55.15         29.77        17.31 o                         
  13   1  10         10.05         13.26        15.50 o                         
  15   1  10        906.80        963.77        30.29 o                         
  17   1  10         46.62         64.63         9.03 o                         
 -18   2  10        356.97        367.22        22.72 o                         
 -16   2  10         88.21        115.74        18.06 o                         
 -14   2  10       1867.70       2077.17        60.66 o                         
 -12   2  10       2563.12       2685.98        78.40 o                         
 -10   2  10       3266.24       3347.56        52.40 o                         
  -8   2  10       2597.08       2845.69        36.72 o                         
  -6   2  10       1542.31       1341.24        50.20 o                         
  -4   2  10      35463.22      38080.21       300.45 o                         
  -2   2  10         62.37         68.08        14.48 o                         
   0   2  10       3729.60       3880.63        85.93 o                         
   2   2  10        797.14        813.47        44.44 o                         
   4   2  10       2654.19       2744.29       113.92 o                         
   6   2  10        263.46        244.00        13.67 o                         
   8   2  10        438.36        422.58        15.36 o                         
  10   2  10         16.37         22.56         7.99 o                         
  12   2  10        188.30        184.48        18.92 o                         
  14   2  10         59.16         57.56        11.54 o                         
  16   2  10         40.25         45.50         9.11 o                         
 -19   3  10          0.57         -7.93         7.93 o                         
 -17   3  10        395.80        446.17        23.60 o                         
 -15   3  10        213.74        251.64        17.97 o                         
 -13   3  10         52.62         59.69        13.75 o                         
 -11   3  10       4492.84       4765.30        63.93 o                         
  -9   3  10         17.68         31.79         6.55 o                         
  -7   3  10        948.04       1037.73        18.06 o                         
  -5   3  10        920.29        923.05        57.32 o                         
  -3   3  10       3467.55       3599.22        99.86 o                         
  -1   3  10         40.52         19.28        11.65 o                         
   1   3  10       6547.50       6511.62       177.41 o                         
   3   3  10       2126.80       2128.31        31.60 o                         
   5   3  10          5.07          9.56         6.22 o                         
   7   3  10        270.77        308.92        16.63 o                         
   9   3  10        280.30        233.54        12.64 o                         
  11   3  10         20.79         10.00        10.55 o                         
  13   3  10        526.75        468.46        25.44 o                         
  15   3  10       1562.15       1562.15        32.12 o                         
 -18   4  10        160.31        176.77        43.33 o                         
 -16   4  10        265.88        260.98        22.76 o                         
 -14   4  10         33.82         34.77        11.65 o                         
 -12   4  10        123.92        136.50        19.55 o                         
 -10   4  10      10319.48      10203.86        88.00 o                         
  -8   4  10         73.91         61.23        10.23 o                         
  -6   4  10          0.30          6.85         6.43 o                         
  -4   4  10       2133.77       2433.60        29.28 o                         
  -2   4  10        705.34        609.06        14.47 o                         
   0   4  10       4485.89       4525.03        50.68 o                         
   2   4  10         12.98         20.41         5.60 o                         
   4   4  10         80.58         52.93         6.20 o                         
   6   4  10       1194.54       1298.82        32.04 o                         
   8   4  10         82.76         74.70        10.67 o                         
  10   4  10         11.88          5.14        10.31 o                         
  12   4  10        161.39        107.40        12.18 o                         
  14   4  10        726.92        722.33        22.36 o                         
 -15   5  10         95.19        136.83         9.48 o                         
 -13   5  10        280.56        286.94        18.28 o                         
 -11   5  10         30.18         29.82         9.00 o                         
  -9   5  10       1651.33       1696.51        35.41 o                         
  -7   5  10        225.19        197.42        10.82 o                         
  -5   5  10        252.09        218.71        12.58 o                         
  -3   5  10        786.28        761.94        19.46 o                         
  -1   5  10         43.96         40.78         7.54 o                         
   1   5  10         32.73         39.95         6.54 o                         
   3   5  10        689.50        669.08        20.61 o                         
   5   5  10       4009.03       3827.52        52.81 o                         
   7   5  10       1343.09       1303.13        32.03 o                         
   9   5  10          4.55         -2.82         9.00 o                         
  11   5  10         20.41         23.62         9.28 o                         
  13   5  10         56.29         45.14         9.08 o                         
 -14   6  10       2342.42       2586.21       146.61 o                         
 -12   6  10          8.45          8.09         8.50 o                         
 -10   6  10        256.03        307.97        17.73 o                         
  -8   6  10        298.80        289.37        18.64 o                         
  -6   6  10        393.02        342.83        15.50 o                         
  -4   6  10       6529.80       6468.80        75.10 o                         
  -2   6  10       1028.47       1057.11        23.38 o                         
   0   6  10       1957.04       1948.31        30.89 o                         
   2   6  10        177.62        173.08        10.85 o                         
   4   6  10        357.59        340.56        19.50 o                         
   6   6  10        228.60        263.65        15.27 o                         
   8   6  10        939.72        973.71        24.78 o                         
  10   6  10         24.48         28.00        10.29 o                         
 -11   7  10          1.98          7.94         5.82 o                         
  -9   7  10        569.92        597.73        18.68 o                         
  -7   7  10          2.62         -2.80         6.71 o                         
  -5   7  10        150.89        155.81        11.53 o                         
  -3   7  10       1024.64        954.55        35.16 o                         
  -1   7  10         48.23         42.88         8.09 o                         
   1   7  10        138.22        130.02        11.12 o                         
   3   7  10       1353.46       1424.48        39.20 o                         
   5   7  10        951.99        926.21        24.37 o                         
   7   7  10        681.98        753.40        20.02 o                         
  -4   8  10          6.13         -0.71         5.35 o                         
  -2   8  10          4.40         16.72         5.28 o                         
   0   8  10         41.85         46.11        21.40 o                         
   2   8  10        129.73        111.53        12.62 o                         
 -19   1  11         45.84         36.69         9.04 o                         
 -17   1  11       7082.80       7509.09        90.80 o                         
 -15   1  11       2050.44       2074.56        43.08 o                         
 -13   1  11         58.32         94.11        23.94 o                         
 -11   1  11         30.59         20.47         7.64 o                         
  -9   1  11        999.48       1170.16        31.78 o                         
  -7   1  11         81.21         39.07        15.20 o                         
  -5   1  11        834.83        788.90        41.06 o                         
  -3   1  11         35.25         23.87        18.68 o                         
  -1   1  11        862.85        762.33        30.58 o                         
   1   1  11        908.90        770.39        31.38 o                         
   3   1  11        840.10        814.31        49.00 o                         
   5   1  11      11220.78      10809.36       215.26 o                         
   7   1  11       2060.01       1924.57        23.80 o                         
   9   1  11         47.76         66.63         8.27 o                         
  11   1  11          0.57          1.99        13.29 o                         
  13   1  11         10.31         21.62        13.75 o                         
  15   1  11         46.68         50.94        11.75 o                         
  17   1  11        693.20        678.98        20.24 o                         
 -18   2  11          6.46         13.34        10.20 o                         
 -16   2  11       1528.13       1539.36        45.35 o                         
 -14   2  11        217.23        246.35        19.22 o                         
 -12   2  11       1108.39       1130.79        27.50 o                         
 -10   2  11       1236.71       1365.99        44.51 o                         
  -8   2  11        140.30        171.90         9.15 o                         
  -6   2  11        123.67         54.94        16.54 o                         
  -4   2  11       2352.87       2573.76        71.04 o                         
  -2   2  11        866.40        881.12        44.71 o                         
   0   2  11       2220.53       2214.08        67.22 o                         
   2   2  11       6150.67       6045.18       119.60 o                         
   4   2  11       1618.57       1575.29        93.90 o                         
   6   2  11       4050.49       4104.78        39.01 o                         
   8   2  11          0.91         21.69        14.48 o                         
  10   2  11        471.67        476.00        20.84 o                         
  12   2  11         31.21         39.47        13.54 o                         
  14   2  11        830.12        793.45        26.86 o                         
  16   2  11         28.59         23.10         7.75 o                         
 -19   3  11         17.36          6.30         5.31 o                         
 -17   3  11         53.82         36.59        12.09 o                         
 -15   3  11         57.49         66.76        12.11 o                         
 -13   3  11       6028.96       6320.14       107.00 o                         
 -11   3  11       1498.38       1506.31        36.66 o                         
  -9   3  11        297.56        301.98        12.54 o                         
  -7   3  11        797.57        833.60        16.29 o                         
  -5   3  11        289.72        368.13        10.34 o                         
  -3   3  11       2902.25       2841.61       114.83 o                         
  -1   3  11        174.22        215.55        26.80 o                         
   1   3  11        110.60         91.58        27.99 o                         
   3   3  11        738.18        790.55        15.59 o                         
   5   3  11        349.85        329.92        12.38 o                         
   7   3  11        972.80        965.29        20.91 o                         
   9   3  11         23.18         34.61         7.67 o                         
  11   3  11         48.12         60.21        10.24 o                         
  13   3  11        399.51        456.84        24.56 o                         
  15   3  11        203.91        189.90        16.37 o                         
 -16   4  11        235.06        281.06        15.42 o                         
 -14   4  11        396.29        433.65        22.49 o                         
 -12   4  11        257.39        225.78        21.92 o                         
 -10   4  11          0.38         14.64         9.53 o                         
  -8   4  11        658.53        657.39        18.56 o                         
  -6   4  11         36.50         44.14         6.11 o                         
  -4   4  11        190.41        217.30         9.42 o                         
  -2   4  11        481.53        479.89        12.00 o                         
   0   4  11         19.08         27.98         5.05 o                         
   2   4  11        226.72        264.73        13.56 o                         
   4   4  11        253.45        278.47        10.61 o                         
   6   4  11        525.58        549.25        24.06 o                         
   8   4  11        173.34        200.54        14.42 o                         
  10   4  11        489.90        468.88        19.50 o                         
  12   4  11        513.49        472.09        25.80 o                         
  14   4  11        195.46        167.38        12.14 o                         
 -15   5  11         51.34         57.48         6.99 o                         
 -13   5  11        124.57        112.61        11.81 o                         
 -11   5  11       1084.50       1072.21        27.69 o                         
  -9   5  11         47.36         25.89         9.46 o                         
  -7   5  11         61.10         48.99         9.07 o                         
  -5   5  11        136.05        160.62        11.72 o                         
  -3   5  11        215.01        214.67        10.90 o                         
  -1   5  11        888.73        851.80        36.71 o                         
   1   5  11          0.81          5.25         6.39 o                         
   3   5  11        239.19        221.15        12.17 o                         
   5   5  11       4421.26       4407.94        51.07 o                         
   7   5  11         34.80         44.72        10.58 o                         
   9   5  11         43.44         69.40        11.16 o                         
  11   5  11        144.89        140.67        13.29 o                         
  13   5  11          1.45          1.22         6.94 o                         
 -14   6  11        250.45        253.09        15.39 o                         
 -12   6  11        171.11        198.78        13.87 o                         
 -10   6  11        133.32        150.14        13.23 o                         
  -8   6  11         39.86         54.19        11.16 o                         
  -6   6  11          8.80          4.13         7.99 o                         
  -4   6  11        183.78        141.22        11.79 o                         
  -2   6  11        883.61        928.57        21.55 o                         
   0   6  11        448.26        488.81        15.73 o                         
   2   6  11         68.77         51.67         7.74 o                         
   4   6  11        164.26        159.81        15.22 o                         
   6   6  11       1602.27       1663.26        33.29 o                         
   8   6  11        402.10        387.08        16.20 o                         
  10   6  11         76.32         46.97         7.72 o                         
  -9   7  11         11.38         12.51         5.70 o                         
  -7   7  11        648.37        682.63        21.36 o                         
  -5   7  11        190.67        219.40        14.56 o                         
  -3   7  11        875.72        754.70        25.08 o                         
  -1   7  11        195.95        186.01        12.14 o                         
   1   7  11        200.56        198.63        12.09 o                         
   3   7  11        550.96        538.05        19.77 o                         
   5   7  11          9.46         16.25         6.07 o                         
   7   7  11        370.66        366.88        14.06 o                         
  -4   8  11         48.81         27.58         9.51 o                         
  -2   8  11         96.17        136.02         8.54 o                         
   0   8  11        131.83        147.39        24.10 o                         
   2   8  11       1111.10       1271.48        32.94 o                         
 -20   0  12        269.46        165.81        19.80 o                         
 -18   0  12        267.83        189.21        17.76 o                         
 -16   0  12        493.84        476.63        29.78 o                         
 -14   0  12         18.94         -8.17        13.42 o                         
 -12   0  12          5.97          5.10        18.70 o                         
 -10   0  12       2120.26       2262.41        71.52 o                         
  -8   0  12       3367.11       4118.16       211.29 o                         
  -6   0  12      25936.64      26557.36       473.00 o                         
  -4   0  12        769.04        684.39        71.03 o                         
  -2   0  12       8963.28       8597.18       227.08 o                         
   0   0  12       8291.63       7839.13       576.70 o                         
   2   0  12      10348.36       9387.49       217.70 o                         
   4   0  12      21670.72      20984.60       401.39 o                         
   6   0  12        844.97        733.66        37.24 o                         
   8   0  12        998.54       1037.34        25.56 o                         
  10   0  12          2.44          7.15         9.87 o                         
  12   0  12        922.89        965.68        53.22 o                         
  14   0  12       1585.21       1618.10        76.25 o                         
  16   0  12        511.29        508.99        38.87 o                         
 -19   1  12        192.26        176.08        12.74 o                         
 -17   1  12        850.92        825.64        31.84 o                         
 -15   1  12       1421.43       1353.39        51.57 o                         
 -13   1  12       2964.79       3159.59       119.60 o                         
 -11   1  12       1968.20       1935.33        33.94 o                         
  -9   1  12          3.84         -5.96         5.96 o                         
  -7   1  12       3763.98       4258.25       107.56 o                         
  -5   1  12         35.05         29.89         7.90 o                         
  -3   1  12         25.52          0.77        20.55 o                         
  -1   1  12          4.51          4.58         7.01 o                         
   1   1  12        240.77        241.82        22.86 o                         
   3   1  12      16846.78      16057.44       212.39 o                         
   5   1  12       4094.64       3991.06       133.26 o                         
   7   1  12       3337.23       3191.91        33.46 o                         
   9   1  12         10.36          8.12         6.34 o                         
  11   1  12        113.43         92.18        10.51 o                         
  13   1  12        249.76        212.99        20.67 o                         
  15   1  12         54.34         56.67        13.50 o                         
  17   1  12        394.29        381.01        14.82 o                         
 -18   2  12         14.33          8.87         9.83 o                         
 -16   2  12        422.45        394.59        25.50 o                         
 -14   2  12        440.71        496.43        20.73 o                         
 -12   2  12       1019.10       1054.66        26.79 o                         
 -10   2  12         66.65         81.83         8.88 o                         
  -8   2  12        837.50        794.04        16.05 o                         
  -6   2  12       5319.81       5683.26       114.80 o                         
  -4   2  12        447.87        442.15        30.96 o                         
  -2   2  12        349.49        362.12        31.01 o                         
   0   2  12        254.52        258.92        24.13 o                         
   2   2  12        255.85        284.90        29.11 o                         
   4   2  12       5303.17       4981.35       340.41 o                         
   6   2  12       1351.88       1190.60        22.05 o                         
   8   2  12       1758.56       1744.81        43.76 o                         
  10   2  12          0.01         -2.08         8.35 o                         
  12   2  12         51.37         28.24        11.53 o                         
  14   2  12          0.07         -3.20         8.27 o                         
  16   2  12        216.66        197.60        14.42 o                         
 -19   3  12        175.09        173.45        17.49 o                         
 -17   3  12          7.33          9.83        10.85 o                         
 -15   3  12        430.78        444.10        23.21 o                         
 -13   3  12       1293.30       1343.82        42.26 o                         
 -11   3  12       1038.80       1008.67        22.71 o                         
  -9   3  12        245.27        263.01        12.19 o                         
  -7   3  12         13.75         15.12         5.26 o                         
  -5   3  12       2000.38       1936.92        23.01 o                         
  -3   3  12       3377.59       3874.73        59.03 o                         
  -1   3  12       1783.00       1837.12        68.90 o                         
   1   3  12        864.95        922.19        18.41 o                         
   3   3  12        483.89        586.44        13.14 o                         
   5   3  12        711.45        718.36        21.29 o                         
   7   3  12        313.15        337.42        13.75 o                         
   9   3  12        374.80        331.24        18.42 o                         
  11   3  12        178.99        169.55        13.18 o                         
  13   3  12        941.25        882.86        27.40 o                         
  15   3  12        194.32        189.35        14.24 o                         
 -16   4  12          0.03          0.94        10.42 o                         
 -14   4  12        651.27        652.42        26.13 o                         
 -12   4  12        827.14        802.04        34.05 o                         
 -10   4  12       2841.57       2924.83        49.98 o                         
  -8   4  12         96.04         79.31         8.10 o                         
  -6   4  12         24.21         31.61         6.77 o                         
  -4   4  12        309.88        294.19        10.44 o                         
  -2   4  12       2262.80       2295.02        26.44 o                         
   0   4  12         25.38         21.20         6.42 o                         
   2   4  12        299.87        263.92         9.91 o                         
   4   4  12          1.62          4.93         6.62 o                         
   6   4  12        391.87        393.55        14.33 o                         
   8   4  12         17.17          4.76         8.45 o                         
  10   4  12        251.64        274.13        15.24 o                         
  12   4  12        723.11        654.99        27.63 o                         
  14   4  12         58.25         66.80         9.25 o                         
 -15   5  12          0.00         11.48         7.34 o                         
 -13   5  12        131.58        110.07        11.10 o                         
 -11   5  12         32.61         41.44        12.41 o                         
  -9   5  12          3.16          3.16         8.93 o                         
  -7   5  12         99.69         83.58         8.53 o                         
  -5   5  12        119.27        110.03         9.33 o                         
  -3   5  12         29.87         31.99         6.97 o                         
  -1   5  12        366.15        357.80        14.51 o                         
   1   5  12        751.19        778.74        19.28 o                         
   3   5  12        289.67        244.49        13.12 o                         
   5   5  12       1081.09       1014.28        25.63 o                         
   7   5  12         17.35          1.50        10.01 o                         
   9   5  12        154.16        105.14        11.68 o                         
  11   5  12         58.85         95.49        11.08 o                         
  13   5  12        669.66        627.20        22.01 o                         
 -14   6  12        249.65        299.90        23.34 o                         
 -12   6  12          0.78         -5.62         5.62 o                         
 -10   6  12        239.51        219.33        13.42 o                         
  -8   6  12        484.49        500.32        22.71 o                         
  -6   6  12        139.45        116.61        11.39 o                         
  -4   6  12        390.51        388.59        17.18 o                         
  -2   6  12       1518.60       1468.07        26.60 o                         
   0   6  12        192.61        197.92        11.49 o                         
   2   6  12       1566.48       1516.17        33.08 o                         
   4   6  12       2197.54       2210.36        44.77 o                         
   6   6  12       4137.77       4233.98        59.26 o                         
   8   6  12       1181.82       1139.84        25.25 o                         
  10   6  12         10.90         17.79         8.50 o                         
  -9   7  12          8.11          3.10         5.30 o                         
  -7   7  12         89.96         70.51        10.32 o                         
  -5   7  12        289.70        242.96        18.92 o                         
  -3   7  12         46.41         23.38         8.65 o                         
  -1   7  12       1099.40       1101.62        27.03 o                         
   1   7  12        848.70        900.26        18.34 o                         
   3   7  12         14.16         19.65         7.13 o                         
   5   7  12         15.57         16.81         6.76 o                         
   7   7  12        121.38        145.33        11.50 o                         
  -2   8  12         25.51         45.05        11.87 o                         
   0   8  12         17.62         18.11         7.63 o                         
 -19   1  13          6.60         -0.93         5.42 o                         
 -17   1  13        590.71        662.42        37.56 o                         
 -15   1  13       1029.47        935.98        30.32 o                         
 -13   1  13          0.43          5.35        11.19 o                         
 -11   1  13       9167.65       9310.12        66.83 o                         
  -9   1  13       2034.89       1966.70        27.50 o                         
  -7   1  13       1724.52       1846.68        95.43 o                         
  -5   1  13      12351.12      12795.06       221.08 o                         
  -3   1  13        110.30         66.30        22.52 o                         
  -1   1  13       1039.56       1059.29        62.13 o                         
   1   1  13       1487.04       1313.90        51.48 o                         
   3   1  13      51319.57      46977.41       603.75 o                         
   5   1  13       3013.01       2888.53        36.77 o                         
   7   1  13        959.21        927.34        18.14 o                         
   9   1  13        472.87        451.97        15.90 o                         
  11   1  13          8.67         11.37         8.60 o                         
  13   1  13       1281.03       1333.54        39.55 o                         
  15   1  13        880.55        899.93        31.16 o                         
  17   1  13        215.77        177.36        15.48 o                         
 -18   2  13        185.32        213.46        16.55 o                         
 -16   2  13         41.54         19.54        14.30 o                         
 -14   2  13       1803.72       1789.20        46.57 o                         
 -12   2  13        251.17        265.02        15.09 o                         
 -10   2  13        202.76        162.09         9.80 o                         
  -8   2  13         15.99         -1.77         5.93 o                         
  -6   2  13       5716.51       6097.86       118.38 o                         
  -4   2  13       1643.95       1771.03        80.47 o                         
  -2   2  13       3225.12       3117.14        89.13 o                         
   0   2  13         37.54         -9.98        14.45 o                         
   2   2  13       4418.03       4552.52       136.65 o                         
   4   2  13       2713.91       2739.79        51.53 o                         
   6   2  13       2878.88       2910.07        35.44 o                         
   8   2  13        700.09        665.85        19.30 o                         
  10   2  13       3096.61       3067.77        40.95 o                         
  12   2  13          0.91         -9.58         9.58 o                         
  14   2  13         52.35         38.38         8.72 o                         
  16   2  13        761.31        696.62        43.10 o                         
 -17   3  13         16.30          1.78         8.31 o                         
 -15   3  13        490.94        492.61        24.10 o                         
 -13   3  13        479.84        547.89        27.89 o                         
 -11   3  13       1238.17       1287.46        25.42 o                         
  -9   3  13       1800.58       1699.77        27.60 o                         
  -7   3  13          4.95         -1.94         4.92 o                         
  -5   3  13       2286.41       2490.56        27.00 o                         
  -3   3  13         14.61         36.48         5.35 o                         
  -1   3  13        488.75        527.94        16.27 o                         
   1   3  13       1185.20       1212.70        19.76 o                         
   3   3  13        298.37        279.05        10.58 o                         
   5   3  13          4.50          1.76         5.21 o                         
   7   3  13       6195.61       6066.47        55.75 o                         
   9   3  13         55.90         29.18        10.60 o                         
  11   3  13         76.46         87.34         9.74 o                         
  13   3  13       1337.27       1458.57        35.25 o                         
  15   3  13        640.90        573.31        21.47 o                         
 -16   4  13          0.28         -3.69         6.60 o                         
 -14   4  13         29.94         30.71        11.30 o                         
 -12   4  13          0.54          3.52         8.30 o                         
 -10   4  13        695.24        687.00        20.32 o                         
  -8   4  13        701.17        733.40        19.29 o                         
  -6   4  13        586.61        596.14        15.98 o                         
  -4   4  13         20.06         19.33         5.33 o                         
  -2   4  13       3293.14       3210.25        33.73 o                         
   0   4  13       1943.34       1803.74        23.67 o                         
   2   4  13         99.30         85.39         7.80 o                         
   4   4  13         10.02         13.47         6.97 o                         
   6   4  13        131.60        110.00        10.63 o                         
   8   4  13        563.22        476.06        18.18 o                         
  10   4  13        144.30        188.40        15.11 o                         
  12   4  13        651.83        634.49        26.57 o                         
  14   4  13        401.99        394.74        15.36 o                         
 -15   5  13         93.19        107.50         9.39 o                         
 -13   5  13         79.99         70.58         9.49 o                         
 -11   5  13        224.65        193.09        12.99 o                         
  -9   5  13       4545.12       4344.02        97.29 o                         
  -7   5  13        496.21        493.69        17.57 o                         
  -5   5  13         79.80         59.62         8.17 o                         
  -3   5  13         25.93         30.47         8.46 o                         
  -1   5  13         68.35         70.18         8.41 o                         
   1   5  13          7.45         17.47         6.69 o                         
   3   5  13         81.16         71.06         8.75 o                         
   5   5  13        337.03        346.44        18.44 o                         
   7   5  13        985.89       1038.98        28.26 o                         
   9   5  13          6.99         -3.35         8.45 o                         
  11   5  13         55.52         72.06        12.32 o                         
  13   5  13          2.70         16.38         8.33 o                         
 -12   6  13         66.65         79.54         7.79 o                         
 -10   6  13        492.54        455.74        20.12 o                         
  -8   6  13          6.66          7.57         9.15 o                         
  -6   6  13        108.29        111.76        10.84 o                         
  -4   6  13         58.06         57.41         8.27 o                         
  -2   6  13       1579.53       1611.19        27.62 o                         
   0   6  13         29.78         33.65         7.35 o                         
   2   6  13        837.43        791.42        21.75 o                         
   4   6  13        871.52        882.82        29.02 o                         
   6   6  13         50.41         42.33        10.16 o                         
   8   6  13        273.91        337.06        16.40 o                         
  10   6  13         68.21         51.46         9.65 o                         
  -9   7  13        303.70        302.61        11.62 o                         
  -7   7  13          0.61          6.26         5.83 o                         
  -5   7  13          1.82          4.18         7.37 o                         
  -3   7  13        435.63        416.37        18.54 o                         
  -1   7  13        736.51        787.94        19.29 o                         
   1   7  13          0.10         -5.24         5.68 o                         
   3   7  13        144.15        177.02        11.96 o                         
   5   7  13          0.27         -6.09         6.09 o                         
   7   7  13         24.53         26.14         6.62 o                         
 -20   0  14         54.60         42.48        13.15 o                         
 -18   0  14        353.38        356.34        34.40 o                         
 -16   0  14        217.49        174.70        23.93 o                         
 -14   0  14        817.52        860.65        58.38 o                         
 -12   0  14       2748.19       2805.97        85.56 o                         
 -10   0  14        199.92        174.09        14.45 o                         
  -8   0  14       9572.46      10458.54       341.36 o                         
  -6   0  14      19470.95      20515.27       428.38 o                         
  -4   0  14       1773.78       1578.85       113.64 o                         
  -2   0  14       4570.48       4941.62       188.95 o                         
   0   0  14       1486.28       1427.84        71.33 o                         
   2   0  14      16989.27      16319.75       300.52 o                         
   4   0  14      29205.25      29792.18       501.89 o                         
   6   0  14       1118.43       1207.98        28.85 o                         
   8   0  14        746.20        720.04        22.76 o                         
  10   0  14       9812.89       9712.15        97.77 o                         
  12   0  14        502.80        424.21        28.78 o                         
  14   0  14        167.07        133.09        26.69 o                         
  16   0  14          9.22          2.07        10.81 o                         
 -19   1  14          0.49         13.32         5.63 o                         
 -17   1  14          2.51         -0.79         9.23 o                         
 -15   1  14        199.11        152.19        15.95 o                         
 -13   1  14        592.78        571.46        28.41 o                         
 -11   1  14         32.31         23.12         7.58 o                         
  -9   1  14       1323.21       1370.61        29.67 o                         
  -7   1  14        439.02        489.52        54.00 o                         
  -5   1  14       3221.49       3559.20       120.24 o                         
  -3   1  14        210.57        164.31        30.67 o                         
  -1   1  14       3969.06       4021.83       122.21 o                         
   1   1  14        861.03        787.84        40.92 o                         
   3   1  14        291.35        138.65        38.97 o                         
   5   1  14       4701.20       4892.83        43.91 o                         
   7   1  14          1.62         10.67         6.29 o                         
   9   1  14        487.46        471.37        16.31 o                         
  11   1  14        641.71        644.57        21.38 o                         
  13   1  14        210.30        170.39        17.24 o                         
  15   1  14          9.41         21.93         9.52 o                         
 -18   2  14          8.28         22.14         8.22 o                         
 -16   2  14        111.34         75.83        15.86 o                         
 -14   2  14        964.11        941.09        31.76 o                         
 -12   2  14       1041.67       1021.24        26.23 o                         
 -10   2  14       1145.37       1140.62        22.78 o                         
  -8   2  14         64.70         47.39         5.73 o                         
  -6   2  14        440.70        498.55        13.00 o                         
  -4   2  14        290.56        338.36        40.21 o                         
  -2   2  14       3074.58       3338.56        96.50 o                         
   0   2  14        867.21        983.74        67.39 o                         
   2   2  14          1.46         -8.00         8.00 o                         
   4   2  14        143.76        191.06        10.38 o                         
   6   2  14        891.37        802.97        19.70 o                         
   8   2  14        358.53        343.77        25.73 o                         
  10   2  14         25.04         40.83         8.86 o                         
  12   2  14         61.71         46.96         9.42 o                         
  14   2  14        254.46        226.09        17.89 o                         
  16   2  14         31.02         22.28        10.28 o                         
 -17   3  14        289.64        334.98        17.31 o                         
 -15   3  14        552.46        640.24        26.64 o                         
 -13   3  14        247.45        209.95        14.83 o                         
 -11   3  14        811.08        813.53        21.46 o                         
  -9   3  14       3487.66       3519.72        40.05 o                         
  -7   3  14        930.99       1130.92        17.28 o                         
  -5   3  14       1092.96       1084.10        18.54 o                         
  -3   3  14       3066.10       3159.67        28.13 o                         
  -1   3  14         41.17         54.57         5.42 o                         
   1   3  14       2263.56       2465.13        24.90 o                         
   3   3  14        160.00        170.48         9.66 o                         
   5   3  14        671.40        692.68        18.01 o                         
   7   3  14        195.63        198.47        12.37 o                         
   9   3  14         36.78         38.81         9.07 o                         
  11   3  14         34.99         22.92         7.72 o                         
  13   3  14         34.26         16.56         8.25 o                         
  15   3  14        324.69        321.17        15.83 o                         
 -16   4  14         46.47         70.36         9.39 o                         
 -14   4  14          9.72         -3.05        10.06 o                         
 -12   4  14         30.22         27.48         7.87 o                         
 -10   4  14       2245.06       2170.00        34.30 o                         
  -8   4  14       1810.36       1672.89        26.79 o                         
  -6   4  14        925.51        845.35        18.82 o                         
  -4   4  14         60.68         35.86         6.85 o                         
  -2   4  14         13.51          4.96         4.77 o                         
   0   4  14        260.41        269.13        10.33 o                         
   2   4  14        901.29        851.42        27.04 o                         
   4   4  14       1099.20       1019.42        23.32 o                         
   6   4  14        472.12        450.65        19.21 o                         
   8   4  14        230.97        206.60        13.53 o                         
  10   4  14        439.26        480.07        21.38 o                         
  12   4  14         10.60         -3.92         8.72 o                         
  14   4  14        120.00         99.91        10.77 o                         
 -15   5  14        136.80        113.53        12.56 o                         
 -13   5  14        300.00        275.09        16.98 o                         
 -11   5  14         80.79         69.86         9.20 o                         
  -9   5  14        841.53        885.56        35.71 o                         
  -7   5  14        528.80        503.92        18.57 o                         
  -5   5  14        137.30        133.23        10.30 o                         
  -3   5  14        117.74        111.34         8.88 o                         
  -1   5  14       1245.86       1133.00        21.98 o                         
   1   5  14       4405.89       4293.73        40.34 o                         
   3   5  14        379.58        349.78        14.66 o                         
   5   5  14         31.80         32.34         8.38 o                         
   7   5  14        123.38        114.92        11.98 o                         
   9   5  14          8.09         10.10         7.93 o                         
  11   5  14         14.26          2.05        11.60 o                         
 -12   6  14        281.89        284.55        12.48 o                         
 -10   6  14         36.14         70.43         9.23 o                         
  -8   6  14        694.54        639.21        21.65 o                         
  -6   6  14        482.08        443.69        15.01 o                         
  -4   6  14         20.63         15.50         6.66 o                         
  -2   6  14        144.05        131.46        10.82 o                         
   0   6  14       7863.37       8087.21        60.32 o                         
   2   6  14        104.48        100.61         8.92 o                         
   4   6  14         20.35         16.21         9.92 o                         
   6   6  14         74.33         77.14        10.94 o                         
   8   6  14         26.71         20.76         7.28 o                         
  10   6  14        142.13        181.54        15.14 o                         
  -9   7  14          0.34         -3.74         4.29 o                         
  -7   7  14         58.39         55.86         6.80 o                         
  -5   7  14       1388.60       1531.41        25.62 o                         
  -3   7  14          7.93          2.73         5.98 o                         
  -1   7  14        354.79        330.49        12.59 o                         
   1   7  14        776.95        871.71        24.23 o                         
   3   7  14          1.12          8.19         6.04 o                         
   5   7  14         10.80          6.25         5.84 o                         
 -19   1  15         11.41          7.23         5.62 o                         
 -17   1  15        397.79        412.05        16.64 o                         
 -15   1  15        608.62        545.31        24.20 o                         
 -13   1  15       2066.89       2145.83        37.76 o                         
 -11   1  15       8414.99       8554.92        98.88 o                         
  -9   1  15        604.77        638.11        19.28 o                         
  -7   1  15         53.26         73.82         7.08 o                         
  -5   1  15        104.61         72.08        25.74 o                         
  -3   1  15       3770.87       4003.64       127.37 o                         
  -1   1  15       2379.24       2469.35       101.01 o                         
   1   1  15          7.99         58.20        19.93 o                         
   3   1  15       1345.21       1494.46        84.33 o                         
   5   1  15       9454.13       9820.38        50.81 o                         
   7   1  15        416.63        330.98        12.32 o                         
   9   1  15       5047.67       5238.73        65.65 o                         
  11   1  15         48.72         42.03        10.01 o                         
  13   1  15         95.21         96.90        17.17 o                         
  15   1  15        106.82        106.88        12.89 o                         
 -18   2  15        337.29        346.70        16.05 o                         
 -16   2  15        341.85        342.09        23.67 o                         
 -14   2  15       1310.52       1163.86        41.64 o                         
 -12   2  15       4917.61       5005.74        56.95 o                         
 -10   2  15        358.14        381.59        14.23 o                         
  -8   2  15          2.86          2.73         4.59 o                         
  -6   2  15        341.28        329.69        10.44 o                         
  -4   2  15        252.16        265.97        35.93 o                         
  -2   2  15       3570.20       3692.76       105.79 o                         
   0   2  15        905.71        772.53        61.99 o                         
   2   2  15         13.93          3.06         5.39 o                         
   4   2  15       8038.22       8134.21        52.90 o                         
   6   2  15       3776.39       3839.78        38.76 o                         
   8   2  15         68.31         58.07         9.97 o                         
  10   2  15       2379.40       2413.49        43.04 o                         
  12   2  15        558.39        612.28        19.70 o                         
  14   2  15       1045.20       1025.85        42.43 o                         
  16   2  15        181.52        203.32        18.53 o                         
 -17   3  15        112.57        137.60        12.34 o                         
 -15   3  15       1062.65        999.29        37.39 o                         
 -13   3  15       4103.85       4057.55        56.64 o                         
 -11   3  15        449.37        432.12        16.28 o                         
  -9   3  15        528.72        528.08        13.65 o                         
  -7   3  15         10.82         16.46         5.29 o                         
  -5   3  15       1322.48       1304.85        19.47 o                         
  -3   3  15       3655.53       3805.09        31.29 o                         
  -1   3  15        138.19        148.97         7.62 o                         
   1   3  15       2940.16       3185.64        29.35 o                         
   3   3  15       3831.46       3869.26        34.23 o                         
   5   3  15       1498.02       1441.89        25.85 o                         
   7   3  15        941.33        953.28        22.89 o                         
   9   3  15         58.63         37.35         9.04 o                         
  11   3  15        560.03        583.25        20.73 o                         
  13   3  15         25.28         27.62        10.64 o                         
  15   3  15        972.69       1023.81        38.79 o                         
 -16   4  15        230.72        243.93        15.91 o                         
 -14   4  15         84.05         79.53        12.20 o                         
 -12   4  15        723.21        720.10        20.84 o                         
 -10   4  15       2340.84       2450.54        34.13 o                         
  -8   4  15       4804.14       4965.21        59.54 o                         
  -6   4  15        134.54        137.09         9.54 o                         
  -4   4  15         69.66         97.72         7.68 o                         
  -2   4  15        397.49        348.90        10.79 o                         
   0   4  15        144.91        136.22        10.01 o                         
   2   4  15       3075.17       3112.36        35.98 o                         
   4   4  15        506.88        477.66        17.18 o                         
   6   4  15          0.68          0.83         6.90 o                         
   8   4  15        139.15        142.28        13.46 o                         
  10   4  15         74.35         89.36        12.13 o                         
  12   4  15        258.64        250.91        16.75 o                         
  14   4  15         29.22         30.86        15.00 o                         
 -15   5  15        373.14        314.96        21.75 o                         
 -13   5  15         18.21         28.55         6.92 o                         
 -11   5  15         18.94         12.43         6.85 o                         
  -9   5  15        297.22        249.16        14.45 o                         
  -7   5  15       2702.61       2450.69        35.94 o                         
  -5   5  15          3.88          9.86         6.10 o                         
  -3   5  15       3470.28       3476.97        41.70 o                         
  -1   5  15        711.98        676.77        17.63 o                         
   1   5  15        783.66        795.97        18.65 o                         
   3   5  15       1505.96       1511.56        31.18 o                         
   5   5  15        827.21        877.84        23.37 o                         
   7   5  15        509.03        518.53        19.64 o                         
   9   5  15         81.35         80.90        16.24 o                         
  11   5  15        110.08        101.85        11.98 o                         
 -12   6  15        105.52         92.18         8.15 o                         
 -10   6  15         80.45         67.97         8.77 o                         
  -8   6  15        201.65        179.51        13.06 o                         
  -6   6  15       1212.89       1083.84        22.09 o                         
  -4   6  15        401.29        362.88        14.35 o                         
  -2   6  15          2.28          9.66         7.24 o                         
   0   6  15       1151.75       1213.82        22.29 o                         
   2   6  15       1403.78       1367.11        28.22 o                         
   4   6  15        104.83         85.39        12.42 o                         
   6   6  15        276.36        255.10        15.76 o                         
   8   6  15        167.09        140.54        10.96 o                         
  10   6  15        113.27         76.15        16.32 o                         
  -9   7  15          6.97          4.14         6.15 o                         
  -7   7  15          0.03         -5.62         5.62 o                         
  -5   7  15        292.70        264.37        13.32 o                         
  -3   7  15       1242.40       1151.68        20.23 o                         
  -1   7  15         87.71         91.96         7.58 o                         
   1   7  15        225.83        228.35        12.95 o                         
   3   7  15         81.24         66.14         8.31 o                         
   5   7  15        322.36        310.87        13.09 o                         
 -20   0  16        326.63        440.55        27.40 o                         
 -18   0  16        268.55        295.12        20.99 o                         
 -16   0  16       2292.95       2376.51        61.02 o                         
 -14   0  16          0.50         -0.97        20.72 o                         
 -12   0  16        912.88       1035.71        54.03 o                         
 -10   0  16         97.58         70.63        14.11 o                         
  -8   0  16       2379.61       2725.68        34.52 o                         
  -6   0  16       9473.95       9373.67       302.78 o                         
  -4   0  16       4623.05       4603.05       202.83 o                         
  -2   0  16        350.69        461.77        69.38 o                         
   0   0  16      17935.55      19160.08       417.39 o                         
   4   0  16          8.58         12.84        12.36 o                         
   6   0  16        867.83        819.85        27.57 o                         
   8   0  16       2279.95       2414.28        49.68 o                         
  10   0  16       1398.28       1503.92        49.95 o                         
  12   0  16       5208.44       5368.72       170.94 o                         
  14   0  16         30.24         29.56        19.06 o                         
  16   0  16        115.14         85.67        17.72 o                         
 -19   1  16         63.15         70.46         9.69 o                         
 -17   1  16          9.45          9.38         6.98 o                         
 -15   1  16        128.79        100.87        14.39 o                         
 -13   1  16         33.72         21.12         7.44 o                         
 -11   1  16        137.57        107.51        10.27 o                         
  -9   1  16       1271.26       1284.28        18.76 o                         
  -7   1  16       2467.67       2697.46        26.49 o                         
  -5   1  16        264.30        291.41        41.99 o                         
  -3   1  16       1162.56       1174.33        72.92 o                         
  -1   1  16       3930.86       3800.54       105.98 o                         
   1   1  16        846.76        830.97        59.98 o                         
   3   1  16       8188.98       8562.36        74.93 o                         
   5   1  16       3988.27       3993.22        34.71 o                         
   7   1  16        142.52        108.61         8.10 o                         
   9   1  16          0.18         17.73         7.49 o                         
  11   1  16        509.44        497.90        18.59 o                         
  13   1  16        172.11        176.54        19.83 o                         
  15   1  16         17.49          8.87         8.94 o                         
 -18   2  16        633.37        634.01        21.55 o                         
 -16   2  16          2.63         -5.58         7.78 o                         
 -14   2  16        135.60         96.74        12.38 o                         
 -12   2  16       2117.23       2059.43        36.66 o                         
 -10   2  16       2065.61       2088.82        30.83 o                         
  -8   2  16        283.58        275.75         9.18 o                         
  -6   2  16        519.99        575.15        12.63 o                         
  -4   2  16       7577.82       7869.04        42.47 o                         
  -2   2  16       8464.36       9089.29        98.27 o                         
   0   2  16        841.78        967.81        24.09 o                         
   2   2  16       7973.69       8026.40        50.85 o                         
   4   2  16       1381.67       1269.93        20.86 o                         
   6   2  16         50.42         46.77         8.78 o                         
   8   2  16        330.39        321.50        14.24 o                         
  10   2  16        498.93        477.03        18.81 o                         
  12   2  16        700.24        695.61        32.42 o                         
  14   2  16          0.50         12.50         8.04 o                         
 -17   3  16         34.54         47.37        10.87 o                         
 -15   3  16        227.50        270.93        16.61 o                         
 -13   3  16       2584.14       2641.13        43.35 o                         
 -11   3  16        207.32        190.93        12.73 o                         
  -9   3  16        368.04        448.45        13.89 o                         
  -7   3  16        497.52        450.85        12.00 o                         
  -5   3  16        805.38        791.72        15.84 o                         
  -3   3  16       1639.24       1761.55        20.05 o                         
  -1   3  16        871.95        944.68        14.36 o                         
   1   3  16       1703.82       1712.69        22.32 o                         
   3   3  16        260.43        196.37        11.04 o                         
   5   3  16       3479.42       3415.40        43.37 o                         
   7   3  16       2091.57       2071.48        40.49 o                         
   9   3  16         38.23         22.03        10.46 o                         
  11   3  16       1780.82       1733.47        36.99 o                         
  13   3  16         45.15         20.76        12.33 o                         
 -16   4  16         41.94         79.59         8.93 o                         
 -14   4  16        369.44        367.29        19.27 o                         
 -12   4  16        265.06        287.89        16.37 o                         
 -10   4  16          0.32          2.17         6.89 o                         
  -8   4  16       6124.36       6023.72        47.13 o                         
  -6   4  16        397.53        406.18        13.41 o                         
  -4   4  16         58.63         48.17         6.95 o                         
  -2   4  16       1668.14       1702.29        24.08 o                         
   0   4  16       1729.91       1702.68        24.47 o                         
   2   4  16       1318.38       1345.37        24.65 o                         
   4   4  16        149.51        137.67        11.79 o                         
   6   4  16       3171.46       3225.35        39.36 o                         
   8   4  16          4.75         -3.17        10.11 o                         
  10   4  16         44.66         49.33        10.35 o                         
  12   4  16          2.24          7.04         7.72 o                         
 -15   5  16         93.01        129.66        12.07 o                         
 -13   5  16         69.16         96.37        10.50 o                         
 -11   5  16         63.71         64.19         9.83 o                         
  -9   5  16       2411.70       2117.09        34.19 o                         
  -7   5  16       3919.44       3928.24        45.22 o                         
  -5   5  16          3.55          0.40         6.71 o                         
  -3   5  16        616.92        626.78        17.02 o                         
  -1   5  16       1054.63       1060.96        23.27 o                         
   1   5  16        998.26       1034.14        21.17 o                         
   3   5  16       2178.87       2307.53        40.66 o                         
   5   5  16         41.29         37.47         9.21 o                         
   7   5  16       1074.46       1081.72        27.01 o                         
   9   5  16       1334.78       1352.11        31.81 o                         
  11   5  16         65.63         67.45         9.93 o                         
 -12   6  16        352.76        441.29        13.93 o                         
 -10   6  16         62.22         36.86         7.39 o                         
  -8   6  16         55.01         64.81         9.89 o                         
  -6   6  16         24.78         30.14         6.48 o                         
  -4   6  16        633.94        670.56        18.69 o                         
  -2   6  16       2209.42       2153.36        31.03 o                         
   0   6  16        559.90        581.78        15.69 o                         
   2   6  16         73.00         73.19        10.27 o                         
   4   6  16         51.83         62.78        11.10 o                         
   6   6  16        945.07        976.19        27.11 o                         
   8   6  16          1.28         10.32         8.46 o                         
  -9   7  16         53.82         38.65         6.94 o                         
  -7   7  16        153.65        162.57        14.43 o                         
  -5   7  16        203.52        229.21        12.01 o                         
  -3   7  16        590.21        615.84        13.53 o                         
  -1   7  16        658.32        657.55        17.89 o                         
   1   7  16        349.45        330.85        14.54 o                         
   3   7  16        100.97         98.71        11.22 o                         
   5   7  16        236.92        248.47        23.20 o                         
 -19   1  17        136.70        164.21        13.57 o                         
 -17   1  17       1296.52       1442.43        27.89 o                         
 -15   1  17        792.88        722.01        23.30 o                         
 -13   1  17          9.54          6.54        10.60 o                         
 -11   1  17       2272.87       2301.26        35.17 o                         
  -9   1  17        979.40        919.91        15.49 o                         
  -7   1  17         94.27        131.21         7.51 o                         
  -5   1  17         21.62         29.51         7.69 o                         
  -3   1  17         72.38         49.92        23.99 o                         
  -1   1  17        600.61        682.01        56.07 o                         
   1   1  17         19.51         22.61        33.47 o                         
   3   1  17        106.15         98.28        10.50 o                         
   5   1  17          3.05          9.08         5.90 o                         
   7   1  17        603.76        539.71        15.89 o                         
   9   1  17       2838.68       2934.64        38.13 o                         
  11   1  17        505.77        489.94        20.90 o                         
  13   1  17          2.29         -1.65        11.14 o                         
  15   1  17        114.79        127.23        11.59 o                         
 -18   2  17        141.37        111.09         9.84 o                         
 -16   2  17        214.66        206.61        18.91 o                         
 -14   2  17       3855.59       3817.66        56.48 o                         
 -12   2  17        219.94        190.87        15.04 o                         
 -10   2  17       8509.93       8346.13        70.75 o                         
  -8   2  17       3471.69       3616.46        28.21 o                         
  -6   2  17        162.54        136.62         7.67 o                         
  -4   2  17       1475.61       1485.11        20.58 o                         
  -2   2  17        319.54        291.13        10.83 o                         
   0   2  17         41.32         47.22         5.10 o                         
   2   2  17        615.96        579.45        15.11 o                         
   4   2  17       2961.64       2897.80        39.31 o                         
   6   2  17        384.25        370.56        16.64 o                         
   8   2  17       2331.80       2423.04        34.66 o                         
  10   2  17        125.44        103.70        13.43 o                         
  12   2  17        248.87        208.48        13.07 o                         
  14   2  17        877.78        962.37        37.93 o                         
 -17   3  17         28.55         50.24         9.96 o                         
 -15   3  17        204.63        168.42        13.90 o                         
 -13   3  17         21.15         16.05         8.05 o                         
 -11   3  17       1928.87       2027.09        31.76 o                         
  -9   3  17       3426.12       3516.49        55.69 o                         
  -7   3  17          5.04         16.60         5.92 o                         
  -5   3  17         21.64         17.03         5.64 o                         
  -3   3  17        751.01        753.29        13.40 o                         
  -1   3  17        560.45        574.17        12.38 o                         
   1   3  17        426.52        413.18        12.24 o                         
   3   3  17        832.68        731.73        18.85 o                         
   5   3  17        191.03        171.88        10.45 o                         
   7   3  17        215.64        187.66        13.02 o                         
   9   3  17        252.52        245.86        15.95 o                         
  11   3  17         61.98         52.65         9.38 o                         
  13   3  17         74.26         53.03        10.39 o                         
 -16   4  17         27.22          9.02         9.08 o                         
 -14   4  17          0.36         15.10         9.55 o                         
 -12   4  17        115.10         74.80        10.90 o                         
 -10   4  17        426.04        450.67        15.60 o                         
  -8   4  17         51.59         57.66         7.94 o                         
  -6   4  17       1278.64       1227.82        21.82 o                         
  -4   4  17        821.93        844.13        16.71 o                         
  -2   4  17        918.30        979.25        18.83 o                         
   0   4  17        689.77        664.49        17.28 o                         
   2   4  17         90.69         99.41         9.63 o                         
   4   4  17         77.37         89.78        10.50 o                         
   6   4  17        288.78        307.70        16.73 o                         
   8   4  17        380.70        408.11        18.42 o                         
  10   4  17          2.50         16.97         8.43 o                         
  12   4  17         20.85         14.98        13.99 o                         
 -15   5  17        160.85        176.95        12.38 o                         
 -13   5  17        225.30        233.68        21.36 o                         
 -11   5  17        198.57        157.60        11.83 o                         
  -9   5  17        657.10        639.20        19.50 o                         
  -7   5  17       3196.25       3225.61        37.74 o                         
  -5   5  17       2689.15       2787.73        32.44 o                         
  -3   5  17         40.86         54.62         6.77 o                         
  -1   5  17        602.59        571.08        17.40 o                         
   1   5  17       3586.01       3700.90        65.50 o                         
   3   5  17         68.97         70.28        10.28 o                         
   5   5  17          6.31          2.89         7.96 o                         
   7   5  17       2945.74       3201.73        49.24 o                         
   9   5  17         25.47         27.44         7.19 o                         
  11   5  17         86.09         91.98        12.62 o                         
 -12   6  17         12.18         19.21         8.54 o                         
 -10   6  17         69.95         81.66         8.60 o                         
  -8   6  17        144.51        148.67        11.40 o                         
  -6   6  17        575.88        569.09        16.04 o                         
  -4   6  17          2.48          7.93         6.60 o                         
  -2   6  17        703.09        653.81        17.59 o                         
   0   6  17         19.63          8.14         7.57 o                         
   2   6  17        515.67        537.09        19.79 o                         
   4   6  17          3.10          4.01         8.40 o                         
   6   6  17        453.61        477.77        19.35 o                         
   8   6  17       1418.82       1501.40        31.94 o                         
  -7   7  17         73.61         77.06        10.76 o                         
  -5   7  17       1462.32       1436.55        25.81 o                         
  -3   7  17         30.23         45.96         5.81 o                         
  -1   7  17        229.82        266.55        11.64 o                         
   1   7  17        648.69        670.89        22.94 o                         
   3   7  17         11.78         14.85         5.41 o                         
   5   7  17        655.31        663.28        32.56 o                         
 -18   0  18        461.64        585.42        26.91 o                         
 -16   0  18       1061.11        928.04        50.61 o                         
 -14   0  18        566.59        550.93        24.58 o                         
 -12   0  18        156.68        110.78        12.40 o                         
 -10   0  18       2465.20       2361.99        42.38 o                         
  -8   0  18       2583.09       2577.10        35.90 o                         
  -6   0  18        952.51       1185.66        34.42 o                         
  -4   0  18       1457.67       1651.38        50.21 o                         
  -2   0  18        514.83        519.22        80.65 o                         
   0   0  18       3914.06       4208.20       213.01 o                         
   2   0  18        803.12        904.30        30.72 o                         
   4   0  18       8745.49       8833.97       131.52 o                         
   6   0  18      15461.35      15926.66       120.98 o                         
   8   0  18          0.26          3.60        12.63 o                         
  10   0  18        186.08        136.77        20.05 o                         
  12   0  18       3022.26       3031.09        65.70 o                         
  14   0  18         76.72         67.58        17.30 o                         
 -19   1  18        128.63        172.80        11.62 o                         
 -17   1  18         19.03         14.69         7.21 o                         
 -15   1  18        960.66        853.40        25.78 o                         
 -13   1  18         50.96         39.34         8.15 o                         
 -11   1  18       3805.31       3741.80        51.62 o                         
  -9   1  18       1048.07       1038.00        17.17 o                         
  -7   1  18        622.19        619.05        14.19 o                         
  -5   1  18       1255.09       1319.03        20.39 o                         
  -3   1  18        113.16        119.22         7.96 o                         
  -1   1  18        192.64        197.35        15.41 o                         
   1   1  18        139.86        139.44        10.32 o                         
   3   1  18       3346.98       3474.32        64.88 o                         
   5   1  18       1251.00       1314.32        22.19 o                         
   7   1  18        139.75        143.68        10.31 o                         
   9   1  18        914.29        923.99        25.66 o                         
  11   1  18         51.84         52.14        10.90 o                         
  13   1  18         29.23         24.71        11.35 o                         
  15   1  18         50.62         21.60        10.83 o                         
 -18   2  18          1.31         -0.52         6.46 o                         
 -16   2  18        218.45        205.06        12.97 o                         
 -14   2  18          0.47         17.47         8.29 o                         
 -12   2  18       3622.59       3702.42        48.74 o                         
 -10   2  18       1361.13       1334.71        23.53 o                         
  -8   2  18       1833.19       1924.33        22.54 o                         
  -6   2  18       1709.54       1747.57        22.36 o                         
  -4   2  18       1955.35       2128.98        25.32 o                         
  -2   2  18       2091.11       2096.68        21.35 o                         
   0   2  18        600.61        606.30        12.93 o                         
   2   2  18        246.62        203.80        10.30 o                         
   4   2  18         82.90         65.35         7.75 o                         
   6   2  18          9.49          7.85         9.46 o                         
   8   2  18       1239.82       1286.82        29.94 o                         
  10   2  18        727.10        814.27        26.61 o                         
  12   2  18        244.96        217.67        12.93 o                         
  14   2  18          5.07          8.38        32.97 o                         
 -17   3  18        130.96        111.56        12.19 o                         
 -15   3  18         31.92         36.62         7.70 o                         
 -13   3  18        169.61        161.73        12.06 o                         
 -11   3  18        914.21        910.68        21.39 o                         
  -9   3  18        513.56        509.95        15.51 o                         
  -7   3  18         22.25          7.93         5.95 o                         
  -5   3  18        802.25        862.81        17.10 o                         
  -3   3  18         62.43         67.53         5.89 o                         
  -1   3  18       1368.99       1359.81        18.81 o                         
   1   3  18         49.57         38.57         6.46 o                         
   3   3  18        381.03        464.53        15.94 o                         
   5   3  18        111.76         88.80         9.84 o                         
   7   3  18        308.81        310.12        15.39 o                         
   9   3  18       1100.59       1166.47        29.36 o                         
  11   3  18        298.68        315.05        15.25 o                         
  13   3  18          0.76         -0.20         7.74 o                         
 -16   4  18         76.20         74.48        10.68 o                         
 -14   4  18         14.54          7.63         8.20 o                         
 -12   4  18       2416.75       2304.38        34.86 o                         
 -10   4  18       2089.43       1901.72        45.70 o                         
  -8   4  18        350.29        399.03        13.96 o                         
  -6   4  18        316.00        295.89        12.09 o                         
  -4   4  18        103.36        101.51         7.95 o                         
  -2   4  18       1388.49       1366.15        22.12 o                         
   0   4  18         21.17         19.70         7.46 o                         
   2   4  18        276.08        274.37        13.42 o                         
   4   4  18          8.30          9.93         9.93 o                         
   6   4  18        656.12        696.38        20.27 o                         
   8   4  18         24.83         18.01         8.71 o                         
  10   4  18        245.48        257.55        14.99 o                         
  12   4  18         91.12        118.74        10.60 o                         
 -15   5  18        337.17        402.02        16.76 o                         
 -13   5  18        130.54        134.26        14.33 o                         
 -11   5  18          5.15         -0.30         7.85 o                         
  -9   5  18        882.63        804.45        21.48 o                         
  -7   5  18        349.60        326.47        13.49 o                         
  -5   5  18          8.31          9.78         6.09 o                         
  -3   5  18          6.53          8.10         7.65 o                         
  -1   5  18         65.31         75.34         9.14 o                         
   1   5  18          0.34         -1.82         6.64 o                         
   3   5  18        239.16        229.66        13.32 o                         
   5   5  18        324.47        308.32        17.46 o                         
   7   5  18        527.63        510.36        20.49 o                         
   9   5  18         18.97         35.69         9.90 o                         
  11   5  18         16.70         23.52        10.43 o                         
 -12   6  18          7.25         10.37         7.27 o                         
 -10   6  18          0.01         -3.13         6.15 o                         
  -8   6  18        293.62        308.77        14.39 o                         
  -6   6  18        145.40        147.45         9.95 o                         
  -4   6  18        384.67        380.45        13.40 o                         
  -2   6  18        661.84        632.04        18.95 o                         
   0   6  18         82.64         85.20         9.12 o                         
   2   6  18        247.04        250.07        14.27 o                         
   4   6  18          0.36          2.25         7.93 o                         
   6   6  18         37.75         37.19         9.03 o                         
   8   6  18       1152.87       1133.84        44.15 o                         
  -7   7  18        400.07        436.99        17.91 o                         
  -5   7  18         99.22        143.79        11.38 o                         
  -3   7  18        222.67        218.65         8.96 o                         
  -1   7  18        128.95         88.12        13.18 o                         
   1   7  18        126.40        130.76        17.23 o                         
   3   7  18          3.39          6.43        14.76 o                         
 -19   1  19         23.68         13.71         6.34 o                         
 -17   1  19        274.28        283.76        13.22 o                         
 -15   1  19        786.78        758.89        25.30 o                         
 -13   1  19          4.32         16.96         8.29 o                         
 -11   1  19        151.00        152.40        10.49 o                         
  -9   1  19        448.13        439.51        11.06 o                         
  -7   1  19        171.52        165.49         8.71 o                         
  -5   1  19       7245.74       7785.55        43.15 o                         
  -3   1  19         60.83         85.26         7.01 o                         
  -1   1  19       1674.35       1963.96        22.33 o                         
   1   1  19       3310.97       3546.49        43.00 o                         
   3   1  19        322.37        275.02        13.23 o                         
   5   1  19       4789.28       5155.33        48.21 o                         
   7   1  19       2062.97       2066.59        36.44 o                         
   9   1  19        134.09        148.26        13.26 o                         
  11   1  19        884.75       1019.91        28.32 o                         
  13   1  19         12.67          4.97         7.96 o                         
  15   1  19        570.47        500.91        23.01 o                         
 -18   2  19         76.16         79.63         8.12 o                         
 -16   2  19         12.29          6.42         6.96 o                         
 -14   2  19        325.33        275.17        14.21 o                         
 -12   2  19        795.03        803.79        23.74 o                         
 -10   2  19        247.81        262.46        11.10 o                         
  -8   2  19          3.23          3.28         5.55 o                         
  -6   2  19         91.19         89.51         7.57 o                         
  -4   2  19       1839.88       1725.31        23.42 o                         
  -2   2  19         12.58          1.06         3.96 o                         
   0   2  19       1170.60       1089.86        17.19 o                         
   2   2  19       1313.65       1374.01        23.53 o                         
   4   2  19       1418.83       1524.51        26.10 o                         
   6   2  19       5864.63       6052.44        61.27 o                         
   8   2  19       1262.17       1309.19        30.46 o                         
  10   2  19        304.83        308.51        18.80 o                         
  12   2  19          1.67         -7.52        12.07 o                         
  14   2  19        334.19        352.93        21.62 o                         
 -17   3  19         17.73         34.21        17.80 o                         
 -15   3  19         37.95         41.58         7.70 o                         
 -13   3  19         24.42          8.44         8.69 o                         
 -11   3  19          0.86          7.50         7.29 o                         
  -9   3  19       4202.73       4210.70        41.26 o                         
  -7   3  19        658.86        750.25        20.69 o                         
  -5   3  19        416.94        391.98        12.47 o                         
  -3   3  19         20.67         32.62         5.76 o                         
  -1   3  19         68.99         93.80         7.13 o                         
   1   3  19        533.75        540.97        14.12 o                         
   3   3  19        380.79        384.69        15.23 o                         
   5   3  19       4740.81       4865.81        49.99 o                         
   7   3  19         23.51         19.68         8.91 o                         
   9   3  19       1332.87       1342.05        30.86 o                         
  11   3  19         17.65         37.04        12.69 o                         
  13   3  19         10.14         19.25         9.33 o                         
 -16   4  19         49.39         60.32         8.67 o                         
 -14   4  19        690.73        674.60        31.91 o                         
 -12   4  19         20.87         24.44         8.35 o                         
 -10   4  19          0.15         -0.68         9.46 o                         
  -8   4  19       1152.37       1209.52        22.39 o                         
  -6   4  19        362.02        325.97        12.88 o                         
  -4   4  19        269.24        256.83        10.50 o                         
  -2   4  19        296.92        283.20        11.68 o                         
   0   4  19        641.06        668.93        17.24 o                         
   2   4  19        990.08        977.26        22.37 o                         
   4   4  19        436.26        421.92        16.81 o                         
   6   4  19        342.95        334.22        16.75 o                         
   8   4  19        248.95        271.74        15.34 o                         
  10   4  19        362.79        349.74        16.28 o                         
  12   4  19        171.76        180.91        11.94 o                         
 -13   5  19         38.01         39.37         7.38 o                         
 -11   5  19         49.03         15.79         9.43 o                         
  -9   5  19         17.86         37.07         8.15 o                         
  -7   5  19        353.68        308.97        13.15 o                         
  -5   5  19         17.35         22.60         6.52 o                         
  -3   5  19        905.46        917.13        22.59 o                         
  -1   5  19       2529.60       2588.66        41.97 o                         
   1   5  19        231.61        199.41        13.28 o                         
   3   5  19        792.22        844.82        22.77 o                         
   5   5  19        298.84        309.58        17.94 o                         
   7   5  19          0.05         11.51         8.09 o                         
   9   5  19        858.34        904.10        24.52 o                         
 -12   6  19        499.99        631.13        27.53 o                         
 -10   6  19          3.39         12.98         5.63 o                         
  -8   6  19        715.36        610.25        16.26 o                         
  -6   6  19        196.29        212.46        10.29 o                         
  -4   6  19         59.52         58.21         8.45 o                         
  -2   6  19         25.63         29.47         7.71 o                         
   0   6  19         65.04         62.89         8.22 o                         
   2   6  19         42.43         33.29         8.45 o                         
   4   6  19          0.62          6.96         6.79 o                         
   6   6  19          7.62          4.13         7.39 o                         
  -7   7  19         67.05         55.29        11.17 o                         
  -5   7  19          4.58         -2.18         6.81 o                         
  -3   7  19         81.19         51.65         6.25 o                         
  -1   7  19       1368.36       1389.32        40.94 o                         
   1   7  19        858.73        956.98        24.99 o                         
   3   7  19         67.07         45.54        13.43 o                         
 -18   0  20         37.90         50.45        10.88 o                         
 -16   0  20        984.96       1080.22        40.44 o                         
 -14   0  20       6102.52       5919.95        94.22 o                         
 -12   0  20       2875.98       2793.98        44.36 o                         
 -10   0  20          5.55         12.33         7.03 o                         
  -8   0  20       3837.22       3859.21        59.30 o                         
  -6   0  20        325.94        349.17        15.20 o                         
  -4   0  20      13175.12      13983.25       134.96 o                         
  -2   0  20        762.19        791.95        27.00 o                         
   0   0  20        990.40       1019.22        25.71 o                         
   2   0  20       1136.05       1237.33        29.85 o                         
   4   0  20      12220.28      12578.17       105.13 o                         
   6   0  20       7287.20       7501.33        87.29 o                         
   8   0  20       1604.73       1809.58        46.33 o                         
  10   0  20        596.51        627.18        37.71 o                         
  12   0  20       3818.25       3948.09       260.71 o                         
  14   0  20         72.88         64.26        14.01 o                         
 -19   1  20          1.10         -3.37         8.30 o                         
 -17   1  20         69.59         71.66         9.45 o                         
 -15   1  20        209.94        184.95        12.83 o                         
 -13   1  20       2522.65       2374.30        38.05 o                         
 -11   1  20          6.50          3.43         6.63 o                         
  -9   1  20        544.49        541.80        13.38 o                         
  -7   1  20       1968.78       2019.42        24.25 o                         
  -5   1  20        930.07        878.39        18.80 o                         
  -3   1  20       1323.41       1433.03        20.46 o                         
  -1   1  20        286.04        270.46         9.50 o                         
   1   1  20          0.14          1.07         5.75 o                         
   3   1  20        486.21        495.45        19.81 o                         
   5   1  20         31.99         33.38         8.25 o                         
   7   1  20       1144.08       1178.97        28.75 o                         
   9   1  20        573.42        589.99        23.48 o                         
  11   1  20        867.91        888.39        25.89 o                         
  13   1  20       1537.82       1528.83        78.37 o                         
 -18   2  20         25.21         17.46         7.46 o                         
 -16   2  20        148.32        196.49        12.31 o                         
 -14   2  20        907.07        830.67        22.17 o                         
 -12   2  20        934.78        891.30        22.79 o                         
 -10   2  20        395.85        378.06        12.71 o                         
  -8   2  20         20.80         31.73         6.86 o                         
  -6   2  20         68.81         49.93         8.28 o                         
  -4   2  20         34.71         48.06         6.70 o                         
  -2   2  20        112.17        100.65         6.83 o                         
   0   2  20        104.72        136.32         7.83 o                         
   2   2  20       1084.63       1200.78        22.90 o                         
   4   2  20       1791.27       1896.67        29.51 o                         
   6   2  20         83.42         71.77        11.83 o                         
   8   2  20       2495.56       2587.14        41.61 o                         
  10   2  20        276.75        282.72        16.73 o                         
  12   2  20        124.78        130.42        11.58 o                         
  14   2  20         78.44         98.81        17.19 o                         
 -17   3  20         87.23         80.62        11.12 o                         
 -15   3  20       1164.52       1224.35        35.88 o                         
 -13   3  20          5.55          1.28         7.00 o                         
 -11   3  20         26.65         14.17         8.63 o                         
  -9   3  20       1276.47       1185.76        25.08 o                         
  -7   3  20       2178.61       2205.35        30.96 o                         
  -5   3  20       2607.22       2659.39        29.88 o                         
  -3   3  20        686.19        670.52        14.45 o                         
  -1   3  20       1980.52       1905.57        23.27 o                         
   1   3  20       1657.83       1586.44        25.14 o                         
   3   3  20       3095.91       3220.26        39.88 o                         
   5   3  20        192.66        148.83        11.84 o                         
   7   3  20        194.01        230.70        13.99 o                         
   9   3  20        506.69        507.99        22.09 o                         
  11   3  20        837.30        924.02        25.09 o                         
  13   3  20        759.58        825.91        38.45 o                         
 -16   4  20         73.49         96.81         8.50 o                         
 -14   4  20         65.48         53.33        12.04 o                         
 -12   4  20        866.15        828.56        23.94 o                         
 -10   4  20         82.88         88.33        12.03 o                         
  -8   4  20       3197.58       3119.91        34.95 o                         
  -6   4  20        542.37        527.53        15.70 o                         
  -4   4  20        111.30        104.52         9.01 o                         
  -2   4  20         13.60         16.99         7.73 o                         
   0   4  20       1550.83       1572.59        25.45 o                         
   2   4  20        495.27        474.68        17.99 o                         
   4   4  20        365.19        344.83        15.54 o                         
   6   4  20        795.52        841.58        24.15 o                         
   8   4  20        361.99        381.48        21.24 o                         
  10   4  20         57.20         78.49        13.76 o                         
 -13   5  20         15.37         10.32        11.76 o                         
 -11   5  20         44.69         38.60         7.66 o                         
  -9   5  20          9.41         11.70         6.97 o                         
  -7   5  20       1896.25       1907.29        26.46 o                         
  -5   5  20        286.95        275.76        13.55 o                         
  -3   5  20        390.41        382.59        15.50 o                         
  -1   5  20       2966.51       3132.48        38.23 o                         
   1   5  20       2167.08       2093.08        40.83 o                         
   3   5  20        118.65         70.68         9.03 o                         
   5   5  20        746.48        794.51        25.73 o                         
   7   5  20         11.78         15.55         7.61 o                         
   9   5  20        212.90        263.22        15.09 o                         
 -10   6  20          0.80         -3.83         4.84 o                         
  -8   6  20        561.10        485.02        18.63 o                         
  -6   6  20         84.02         66.37         7.65 o                         
  -4   6  20       1106.18       1160.95        26.65 o                         
  -2   6  20        853.53        856.93        20.77 o                         
   0   6  20        323.42        350.62        19.08 o                         
   2   6  20       1877.18       1906.56        36.84 o                         
   4   6  20        996.79       1137.64        37.06 o                         
   6   6  20          2.39         -5.21        10.01 o                         
  -5   7  20        230.10        237.02        13.73 o                         
  -3   7  20        197.18        193.36        11.94 o                         
  -1   7  20        360.25        327.67        19.24 o                         
   1   7  20        225.47        171.56        18.50 o                         
 -17   1  21        137.20        117.54         8.98 o                         
 -15   1  21         28.32         35.10         8.80 o                         
 -13   1  21        732.61        690.65        21.52 o                         
 -11   1  21        277.70        271.54        11.51 o                         
  -9   1  21         11.08          0.75        13.14 o                         
  -7   1  21        198.17        182.47         8.94 o                         
  -5   1  21        788.18        896.10        17.64 o                         
  -3   1  21        945.95        851.67        19.23 o                         
  -1   1  21         76.25        123.58         7.62 o                         
   1   1  21         84.81         59.60         8.36 o                         
   3   1  21          2.88         -1.95        10.18 o                         
   5   1  21       2136.23       2187.73        37.91 o                         
   7   1  21       2738.10       2921.55        43.95 o                         
   9   1  21        490.89        493.67        21.78 o                         
  11   1  21       1765.34       1823.05        35.07 o                         
  13   1  21         55.22         32.37         8.49 o                         
 -18   2  21          0.24          3.20         6.34 o                         
 -16   2  21        204.72        198.65        11.52 o                         
 -14   2  21        221.37        224.88        13.19 o                         
 -12   2  21        699.32        601.40        19.04 o                         
 -10   2  21       1216.37       1157.00        22.63 o                         
  -8   2  21        269.15        288.81        11.62 o                         
  -6   2  21          1.96          7.93         5.63 o                         
  -4   2  21        784.88        784.12        17.32 o                         
  -2   2  21       2642.82       2605.39        26.27 o                         
   0   2  21        167.45        172.68         8.62 o                         
   2   2  21       2249.50       2354.96        32.18 o                         
   4   2  21         54.64         66.74         9.92 o                         
   6   2  21       6733.95       7138.14        68.17 o                         
   8   2  21        470.41        513.46        20.10 o                         
  10   2  21          1.16         12.50        10.28 o                         
  12   2  21       1716.38       1684.57        66.90 o                         
 -17   3  21         65.79         50.12        12.26 o                         
 -15   3  21         38.72         33.60         8.26 o                         
 -13   3  21          0.11         -0.44         7.06 o                         
 -11   3  21       3398.65       3222.16        48.33 o                         
  -9   3  21        744.63        795.22        22.22 o                         
  -7   3  21        439.99        418.85        15.01 o                         
  -5   3  21        113.85        124.50        12.23 o                         
  -3   3  21       1113.10       1102.87        21.38 o                         
  -1   3  21        656.05        684.28        14.92 o                         
   1   3  21       1017.97        997.42        20.71 o                         
   3   3  21        700.21        738.70        20.47 o                         
   5   3  21       3396.60       3548.00        68.25 o                         
   7   3  21        556.83        583.88        21.48 o                         
   9   3  21         92.40         91.89        10.66 o                         
  11   3  21         33.14         51.69         7.61 o                         
 -16   4  21       1098.06       1762.91        55.21 o                         
 -14   4  21        136.62        133.19        15.03 o                         
 -12   4  21          7.90         12.35         7.88 o                         
 -10   4  21       1209.57       1234.00        30.10 o                         
  -8   4  21       2693.32       2936.44        33.98 o                         
  -6   4  21       2521.51       2627.24        32.38 o                         
  -4   4  21         80.31         66.62         8.86 o                         
  -2   4  21       1769.75       1890.41        29.18 o                         
   0   4  21       3985.98       4225.97        53.57 o                         
   2   4  21        302.47        300.43        16.64 o                         
   4   4  21        929.67        929.39        23.20 o                         
   6   4  21        188.17        201.18        13.74 o                         
   8   4  21        112.03        112.92        13.64 o                         
  10   4  21         79.09         89.33        10.30 o                         
 -13   5  21        174.15        147.53        12.98 o                         
 -11   5  21        751.53        816.97        21.44 o                         
  -9   5  21        228.22        221.03        11.96 o                         
  -7   5  21       1066.55        964.67        20.54 o                         
  -5   5  21       1259.04       1232.46        25.38 o                         
  -3   5  21        104.39         84.56         9.53 o                         
  -1   5  21       1395.35       1395.80        25.76 o                         
   1   5  21        281.68        284.56        15.51 o                         
   3   5  21        295.38        269.00        15.23 o                         
   5   5  21        580.67        621.28        22.42 o                         
   7   5  21        586.20        624.38        22.20 o                         
   9   5  21          3.74          2.29         6.42 o                         
 -10   6  21        342.66        319.20        16.74 o                         
  -8   6  21        130.71        100.68         8.57 o                         
  -6   6  21        144.14        158.27         9.54 o                         
  -4   6  21          0.01         -3.49         7.02 o                         
  -2   6  21         21.49         27.88         7.48 o                         
   0   6  21        250.32        249.48        18.24 o                         
   2   6  21       4842.97       5019.11        58.49 o                         
   4   6  21        335.04        350.76        24.69 o                         
   6   6  21         70.42         80.25        15.45 o                         
  -3   7  21       1181.77       1240.35        58.87 o                         
 -18   0  22          0.39         13.47         7.65 o                         
 -16   0  22       1281.91       1456.63        99.01 o                         
 -14   0  22        110.22        100.07        16.57 o                         
 -12   0  22       1516.84       1519.95        37.84 o                         
 -10   0  22       5643.33       5925.52        70.96 o                         
  -8   0  22       1372.42       1426.31        36.02 o                         
  -6   0  22         69.17         62.20         9.06 o                         
  -4   0  22       4747.67       4612.02        63.57 o                         
  -2   0  22         62.45         50.23         9.24 o                         
   0   0  22       1599.96       1643.26        34.60 o                         
   2   0  22       5336.19       5459.33        64.09 o                         
   4   0  22          8.25          9.55        12.54 o                         
   6   0  22       2222.98       2459.70        52.64 o                         
   8   0  22       2439.80       2625.92        66.11 o                         
  10   0  22        423.43        451.87        57.73 o                         
  12   0  22         45.27         36.41        11.08 o                         
 -17   1  22          1.15          4.06         6.94 o                         
 -15   1  22        123.96        130.69        10.96 o                         
 -13   1  22        575.81        562.16        17.33 o                         
 -11   1  22        119.91        110.04         8.86 o                         
  -9   1  22        971.76        932.99        19.70 o                         
  -7   1  22        581.72        578.44        15.11 o                         
  -5   1  22        103.05        109.62         7.95 o                         
  -3   1  22        344.49        336.77        12.34 o                         
  -1   1  22        266.84        249.60        10.85 o                         
   1   1  22        314.69        321.00        12.96 o                         
   3   1  22         20.47         36.02        10.85 o                         
   5   1  22        911.04        904.21        26.00 o                         
   7   1  22         79.57         76.09        14.75 o                         
   9   1  22        364.58        355.43        18.80 o                         
  11   1  22         12.82         12.81        11.12 o                         
  13   1  22        100.46         66.49        13.16 o                         
 -18   2  22         40.55         50.74        12.87 o                         
 -16   2  22        735.54        706.59        27.57 o                         
 -14   2  22         10.08         21.42         8.02 o                         
 -12   2  22        136.87        122.58        10.74 o                         
 -10   2  22       5860.67       6126.79        60.93 o                         
  -8   2  22          2.81         -1.26         7.00 o                         
  -6   2  22        653.06        579.65        16.20 o                         
  -4   2  22        211.86        197.98        10.54 o                         
  -2   2  22       1815.72       1911.31        24.07 o                         
   0   2  22         94.90         91.78         8.02 o                         
   2   2  22        119.90        131.97        10.41 o                         
   4   2  22       3446.91       3584.86        52.95 o                         
   6   2  22        456.09        496.24        20.48 o                         
   8   2  22        103.89        101.10        11.33 o                         
  10   2  22         66.49         95.97        12.86 o                         
  12   2  22        143.45        103.23        12.54 o                         
 -17   3  22         12.92         21.55         7.99 o                         
 -15   3  22        277.64        276.55        14.19 o                         
 -13   3  22        178.45        158.91        14.82 o                         
 -11   3  22       1756.53       1663.63        35.09 o                         
  -9   3  22        582.63        622.26        19.94 o                         
  -7   3  22        643.00        613.18        17.86 o                         
  -5   3  22        369.78        353.52        14.41 o                         
  -3   3  22        589.78        625.38        15.64 o                         
  -1   3  22       3722.71       3983.32        40.25 o                         
   1   3  22        139.02        134.93        10.05 o                         
   3   3  22        108.45        116.79        10.95 o                         
   5   3  22        142.33        151.45        12.05 o                         
   7   3  22         28.61         39.54        10.04 o                         
   9   3  22       1742.78       1787.79        32.70 o                         
  11   3  22         60.15         67.47         7.03 o                         
 -14   4  22        661.61        694.78        48.23 o                         
 -12   4  22         59.58         74.73        10.11 o                         
 -10   4  22       2154.22       2175.82        48.96 o                         
  -8   4  22         18.46         -2.27         7.69 o                         
  -6   4  22       7514.95       7561.87        74.33 o                         
  -4   4  22         18.40         14.51         7.73 o                         
  -2   4  22         48.21         37.70         8.32 o                         
   0   4  22          4.80          5.77         8.52 o                         
   2   4  22       2540.08       2669.30        42.05 o                         
   4   4  22        916.57        882.74        22.46 o                         
   6   4  22        141.34        153.92        12.27 o                         
   8   4  22       1469.79       1501.26        35.74 o                         
  10   4  22         98.05        102.74         8.66 o                         
 -13   5  22          0.01          3.04         7.42 o                         
 -11   5  22        221.46        235.16        12.19 o                         
  -9   5  22         16.68         22.71         7.92 o                         
  -7   5  22       1360.58       1218.16        25.35 o                         
  -5   5  22        713.21        672.78        18.91 o                         
  -3   5  22        307.23        315.66        13.44 o                         
  -1   5  22       3363.76       3416.91        41.89 o                         
   1   5  22        389.32        378.84        17.43 o                         
   3   5  22        908.38        911.48        26.07 o                         
   5   5  22        762.44        825.98        27.47 o                         
   7   5  22        192.58        221.90        13.73 o                         
 -10   6  22          9.14          8.64         8.11 o                         
  -8   6  22         60.37         97.29         7.89 o                         
  -6   6  22          1.55         11.46         5.95 o                         
  -4   6  22         36.43         42.64         8.01 o                         
  -2   6  22         58.33         57.62         8.21 o                         
   0   6  22        429.86        448.34        18.12 o                         
   2   6  22        881.08        874.13        26.15 o                         
   4   6  22         31.45         36.62        10.34 o                         
 -17   1  23          1.79         -7.05         7.14 o                         
 -15   1  23        321.89        340.80        13.20 o                         
 -13   1  23        339.83        296.04        13.27 o                         
 -11   1  23        151.26        173.40        11.70 o                         
  -9   1  23       7409.91       7545.56        54.07 o                         
  -7   1  23       1106.14       1155.58        21.42 o                         
  -5   1  23       2587.20       2574.75        28.38 o                         
  -3   1  23       2285.80       2211.33        29.26 o                         
  -1   1  23        699.10        684.45        16.99 o                         
   1   1  23        556.85        507.95        15.79 o                         
   3   1  23       1171.78       1210.19        31.34 o                         
   5   1  23        224.85        240.17        16.12 o                         
   7   1  23        127.63        131.98        16.00 o                         
   9   1  23         60.52         66.64        14.48 o                         
  11   1  23         73.89         82.01        11.04 o                         
  13   1  23          0.01         22.05         8.71 o                         
 -16   2  23         11.93          2.58         5.18 o                         
 -14   2  23       1070.30       1063.27        26.79 o                         
 -12   2  23       1179.47       1098.25        24.98 o                         
 -10   2  23        451.74        431.88        17.11 o                         
  -8   2  23       1277.66       1426.03        29.30 o                         
  -6   2  23        988.72       1050.56        21.19 o                         
  -4   2  23        953.56        960.84        27.37 o                         
  -2   2  23        555.15        508.12        13.46 o                         
   0   2  23        673.19        645.63        16.03 o                         
   2   2  23        354.78        370.70        14.76 o                         
   4   2  23       1710.18       1840.07        35.20 o                         
   6   2  23         23.86         10.45        13.32 o                         
   8   2  23        832.70        934.26        29.65 o                         
  10   2  23        386.46        431.21        19.78 o                         
  12   2  23         10.89          2.46         9.92 o                         
 -15   3  23         82.51         94.14         9.27 o                         
 -13   3  23         20.01         13.07         8.71 o                         
 -11   3  23         28.92         39.20         9.23 o                         
  -9   3  23       1263.72       1314.97        25.03 o                         
  -7   3  23       3064.81       3146.12        38.56 o                         
  -5   3  23         16.71         20.44         8.06 o                         
  -3   3  23       1177.88       1148.50        22.22 o                         
  -1   3  23       3372.73       3587.25        38.66 o                         
   1   3  23        633.45        674.12        19.98 o                         
   3   3  23        202.07        192.38        12.58 o                         
   5   3  23        851.31        904.96        22.73 o                         
   7   3  23          6.87         22.97         9.40 o                         
   9   3  23         14.50         13.88         7.96 o                         
  11   3  23         89.05         91.58        11.86 o                         
 -14   4  23         92.30         74.78        14.12 o                         
 -12   4  23        201.27        181.83        11.42 o                         
 -10   4  23         87.91         47.63        10.44 o                         
  -8   4  23          6.80          7.55         8.06 o                         
  -6   4  23       3186.04       3311.62        36.11 o                         
  -4   4  23        741.49        768.20        19.71 o                         
  -2   4  23       1039.66       1034.17        22.21 o                         
   0   4  23       1262.59       1372.84        27.08 o                         
   2   4  23       3901.41       4006.16        50.56 o                         
   4   4  23        487.18        481.34        16.17 o                         
   6   4  23        723.39        769.81        21.73 o                         
   8   4  23         12.40         19.00        10.86 o                         
  10   4  23          6.40         -7.25         7.25 o                         
 -13   5  23        328.06        356.02        16.89 o                         
 -11   5  23         50.54         48.17         7.22 o                         
  -9   5  23        105.67         66.75         9.53 o                         
  -7   5  23        500.41        483.63        15.84 o                         
  -5   5  23       1003.01       1004.05        22.21 o                         
  -3   5  23        457.92        472.83        15.28 o                         
  -1   5  23         84.86         90.48         9.28 o                         
   1   5  23        102.67        104.54        12.13 o                         
   3   5  23       2232.15       2538.76        40.88 o                         
   5   5  23        367.79        355.44        16.46 o                         
   7   5  23       1307.26       1503.87        29.89 o                         
 -10   6  23         26.04         14.60        24.70 o                         
  -8   6  23        309.93        315.27        12.91 o                         
  -6   6  23        159.56        180.38        12.97 o                         
  -4   6  23          1.56         10.81         6.62 o                         
  -2   6  23          1.76         -2.33         6.02 o                         
   0   6  23        622.68        632.55        22.28 o                         
   2   6  23         90.24         96.04        12.98 o                         
   4   6  23        268.40        274.69        16.34 o                         
 -18   0  24        404.38        522.44        30.83 o                         
 -16   0  24         22.92         21.31        18.96 o                         
 -14   0  24       1666.48       1584.55        45.51 o                         
 -12   0  24        146.29        175.63        16.32 o                         
 -10   0  24       4439.92       4520.22        86.46 o                         
  -8   0  24         95.76         89.72        11.10 o                         
  -6   0  24        986.45        877.12        27.68 o                         
  -4   0  24       5335.41       5469.14        65.84 o                         
  -2   0  24         36.36         36.45         9.56 o                         
   0   0  24        303.31        280.04        21.24 o                         
   2   0  24       1101.89       1080.67        30.77 o                         
   4   0  24         39.89         35.46        12.62 o                         
   6   0  24       3439.86       3510.69        62.83 o                         
   8   0  24       3347.62       3569.65        74.39 o                         
  10   0  24        113.13         96.81        15.50 o                         
  12   0  24        483.78        404.36        51.33 o                         
 -17   1  24         78.57        116.68        10.49 o                         
 -15   1  24        228.77        214.34        10.57 o                         
 -13   1  24       1329.11       1262.49        31.85 o                         
 -11   1  24        858.79        845.17        21.55 o                         
  -9   1  24       5896.87       5847.02        48.30 o                         
  -7   1  24        140.00        104.22         9.43 o                         
  -5   1  24       2164.61       2116.15        27.44 o                         
  -3   1  24         79.25         74.00         8.12 o                         
  -1   1  24        311.87        286.08        12.17 o                         
   1   1  24        564.33        544.28        16.75 o                         
   3   1  24        540.07        512.41        22.43 o                         
   5   1  24       2543.52       2598.54        42.74 o                         
   7   1  24         38.05         27.08        12.60 o                         
   9   1  24          0.06          3.73        14.20 o                         
  11   1  24        397.88        386.43        20.02 o                         
 -16   2  24        811.05        961.14        22.19 o                         
 -14   2  24          0.52         -5.58         7.21 o                         
 -12   2  24        453.48        435.49        18.95 o                         
 -10   2  24       2981.83       3111.07        41.36 o                         
  -8   2  24        666.46        697.77        18.72 o                         
  -6   2  24          1.94         -0.10         7.67 o                         
  -4   2  24       2092.28       2173.34        31.67 o                         
  -2   2  24        204.63        217.07        10.41 o                         
   0   2  24       2151.71       2223.28        29.29 o                         
   2   2  24         65.43         60.83         8.93 o                         
   4   2  24         23.89         27.22        10.37 o                         
   6   2  24        609.30        735.85        27.77 o                         
   8   2  24         85.16        115.40        12.44 o                         
  10   2  24        109.55        106.95        11.33 o                         
  12   2  24        300.26        315.12        24.97 o                         
 -15   3  24          0.06          3.25         5.86 o                         
 -13   3  24          0.83         -6.66         8.49 o                         
 -11   3  24         28.01         18.03         9.04 o                         
  -9   3  24       3016.44       2996.50        57.53 o                         
  -7   3  24       2962.94       3080.89        38.55 o                         
  -5   3  24          2.15         17.29         9.29 o                         
  -3   3  24        827.61        877.21        22.21 o                         
  -1   3  24        564.71        538.99        16.44 o                         
   1   3  24        363.63        318.37        14.99 o                         
   3   3  24       1518.76       1635.30        29.18 o                         
   5   3  24        186.51        210.28        14.71 o                         
   7   3  24          1.28         14.83         7.86 o                         
   9   3  24        119.66        143.88        10.84 o                         
  11   3  24        783.83        797.28        37.38 o                         
 -14   4  24          4.85         10.30         6.20 o                         
 -12   4  24         70.35         85.90         9.28 o                         
 -10   4  24       1772.85       1686.80        33.67 o                         
  -8   4  24        756.68        694.84        18.91 o                         
  -6   4  24        408.79        429.19        17.29 o                         
  -4   4  24        998.04        929.27        21.42 o                         
  -2   4  24        125.48        124.04        11.15 o                         
   0   4  24       1747.25       1694.39        29.49 o                         
   2   4  24         41.35         45.47        10.27 o                         
   4   4  24          1.75         10.07         7.33 o                         
   6   4  24         17.20          6.69         7.31 o                         
   8   4  24       1203.97       1274.97        27.19 o                         
 -11   5  24        181.56        149.32        13.01 o                         
  -9   5  24         24.02         14.71         8.45 o                         
  -7   5  24        291.11        261.41        11.95 o                         
  -5   5  24         23.77         22.55         9.07 o                         
  -3   5  24        814.97        852.41        25.65 o                         
  -1   5  24        374.54        394.81        15.77 o                         
   1   5  24       1458.81       1437.02        31.53 o                         
   3   5  24         38.96         46.59         8.43 o                         
   5   5  24          0.08         -0.71         7.40 o                         
   7   5  24         39.45         38.76         8.01 o                         
  -8   6  24          0.24         -7.62         8.11 o                         
  -6   6  24        444.27        437.98        20.72 o                         
  -4   6  24        401.28        371.44        13.49 o                         
  -2   6  24        376.33        384.42        18.63 o                         
   0   6  24        381.04        339.62        15.90 o                         
   2   6  24          1.67         -2.85         7.99 o                         
 -17   1  25        206.98        287.66        18.37 o                         
 -15   1  25          1.37         -1.25         7.11 o                         
 -13   1  25        508.14        466.53        20.35 o                         
 -11   1  25       1604.16       1698.53        36.17 o                         
  -9   1  25        217.24        227.97        12.19 o                         
  -7   1  25       5161.29       5280.04        45.61 o                         
  -5   1  25        393.03        406.73        14.78 o                         
  -3   1  25       1480.28       1599.49        32.01 o                         
  -1   1  25        374.35        308.98        12.98 o                         
   1   1  25        126.63        119.05        11.55 o                         
   3   1  25        371.32        387.92        18.29 o                         
   5   1  25        196.33        153.33        13.84 o                         
   7   1  25       1529.76       1646.28        38.49 o                         
   9   1  25         35.73         48.68        12.21 o                         
  11   1  25          0.00          3.34         7.02 o                         
 -16   2  25        108.81        122.93         8.96 o                         
 -14   2  25       1736.69       1786.18        34.67 o                         
 -12   2  25       2452.10       2419.06        44.04 o                         
 -10   2  25       1057.06       1101.19        25.46 o                         
  -8   2  25        497.75        571.22        18.71 o                         
  -6   2  25       1663.59       1681.25        29.76 o                         
  -4   2  25        298.20        330.21        15.81 o                         
  -2   2  25       1140.08       1057.14        22.21 o                         
   0   2  25        117.41        137.16        10.75 o                         
   2   2  25        126.82        137.68        12.29 o                         
   4   2  25       1140.82       1183.99        28.74 o                         
   6   2  25        555.60        625.29        25.55 o                         
   8   2  25        753.96        781.55        25.81 o                         
  10   2  25          9.30         12.63         9.44 o                         
 -15   3  25         16.69         21.41         6.23 o                         
 -13   3  25        262.99        283.45        14.48 o                         
 -11   3  25         33.89         41.69         8.72 o                         
  -9   3  25         61.63         37.45         8.98 o                         
  -7   3  25       1363.76       1408.06        26.89 o                         
  -5   3  25         66.91         67.78        10.75 o                         
  -3   3  25        917.78        988.56        23.55 o                         
  -1   3  25        464.39        452.10        16.84 o                         
   1   3  25         60.75         68.02        10.94 o                         
   3   3  25         99.17        102.17        11.20 o                         
   5   3  25        423.81        471.36        18.96 o                         
   7   3  25       2105.36       2243.77        40.06 o                         
   9   3  25         71.40         65.77        10.74 o                         
 -14   4  25        284.12        284.02        17.27 o                         
 -12   4  25        494.65        490.47        21.49 o                         
 -10   4  25         72.81         71.37        10.82 o                         
  -8   4  25         71.35         75.01         9.72 o                         
  -6   4  25        900.78        842.84        22.34 o                         
  -4   4  25          7.02          9.95         8.44 o                         
  -2   4  25        295.70        276.57        14.06 o                         
   0   4  25        667.36        703.03        24.50 o                         
   2   4  25       2953.35       3096.32        54.05 o                         
   4   4  25        162.32        153.19        11.09 o                         
   6   4  25        685.26        699.99        24.61 o                         
   8   4  25        210.30        211.99        11.42 o                         
 -11   5  25         69.39         50.29         9.21 o                         
  -9   5  25         29.01         26.93         8.39 o                         
  -7   5  25         12.66         11.33         7.22 o                         
  -5   5  25         34.74         34.15         7.35 o                         
  -3   5  25          0.25          2.21         7.09 o                         
  -1   5  25         86.48         92.30         9.08 o                         
   1   5  25       1487.26       1532.90        27.18 o                         
   3   5  25          0.04         -7.05         7.05 o                         
   5   5  25        698.89        778.60        22.57 o                         
  -8   6  25        210.39        233.89        60.97 o                         
  -6   6  25          4.04         20.66         8.11 o                         
  -4   6  25        417.43        383.02        16.43 o                         
  -2   6  25        271.21        319.53        19.87 o                         
   0   6  25         20.62         29.74        10.08 o                         
   2   6  25        227.57        240.57        21.27 o                         
 -16   0  26         11.01         34.68        16.18 o                         
 -14   0  26        124.90        121.81        15.48 o                         
 -12   0  26       1362.06       1167.80        34.40 o                         
 -10   0  26       4231.81       4474.97        83.64 o                         
  -8   0  26       3943.23       4021.27        61.48 o                         
  -6   0  26       2527.57       2601.06        47.15 o                         
  -4   0  26       3115.02       3391.82        53.06 o                         
  -2   0  26        400.24        466.03        49.38 o                         
   0   0  26        181.53        188.36        16.07 o                         
   2   0  26        371.30        511.96        24.62 o                         
   4   0  26        361.41        465.49        24.77 o                         
   6   0  26       4745.26       4873.28        71.47 o                         
   8   0  26       4729.95       4794.52       139.26 o                         
  10   0  26         25.22         -1.96         8.29 o                         
 -17   1  26         15.62          7.10         8.00 o                         
 -15   1  26         32.11         35.91         7.22 o                         
 -13   1  26        153.95        174.84        13.85 o                         
 -11   1  26       4801.71       4843.52        73.18 o                         
  -9   1  26         27.01         34.41         8.11 o                         
  -7   1  26        479.62        497.04        17.02 o                         
  -5   1  26       2310.93       2335.39        32.56 o                         
  -3   1  26        351.96        363.20        17.46 o                         
  -1   1  26       1413.82       1335.47        27.16 o                         
   1   1  26        458.69        426.44        17.47 o                         
   3   1  26        348.74        357.70        18.05 o                         
   5   1  26        283.99        263.72        16.48 o                         
   7   1  26         19.10         18.59        11.81 o                         
   9   1  26          0.13         -9.63         9.63 o                         
  11   1  26         73.55         40.49         8.18 o                         
 -16   2  26         79.91        110.69        10.06 o                         
 -14   2  26        291.86        283.90        15.19 o                         
 -12   2  26         17.27          4.73         8.76 o                         
 -10   2  26        164.94        141.10        11.76 o                         
  -8   2  26       2928.42       3040.94        44.27 o                         
  -6   2  26        207.54        183.76        13.92 o                         
  -4   2  26       1335.17       1382.94        29.56 o                         
  -2   2  26         23.75         33.18         8.06 o                         
   0   2  26         51.03         58.40         8.71 o                         
   2   2  26          0.18          1.44         8.39 o                         
   4   2  26       1042.41       1083.88        32.20 o                         
   6   2  26        430.34        414.17        21.33 o                         
   8   2  26        274.47        334.58        20.43 o                         
  10   2  26         97.53         86.36        15.35 o                         
 -15   3  26        411.64        382.36        15.67 o                         
 -13   3  26         66.40         69.43         9.05 o                         
 -11   3  26        740.47        659.17        18.96 o                         
  -9   3  26         16.00         18.55         9.19 o                         
  -7   3  26       1043.95       1052.70        23.29 o                         
  -5   3  26         14.50         17.10         9.08 o                         
  -3   3  26          3.93         -5.99         9.27 o                         
  -1   3  26        427.02        437.48        16.74 o                         
   1   3  26       2810.25       2890.09        37.96 o                         
   3   3  26        538.45        552.36        17.91 o                         
   5   3  26       1294.61       1310.60        30.17 o                         
   7   3  26       1031.23       1031.62        25.05 o                         
   9   3  26        148.26        124.37        11.68 o                         
 -14   4  26          0.15         -4.82         7.77 o                         
 -12   4  26         10.56          8.88         7.50 o                         
 -10   4  26        178.07        175.33        14.42 o                         
  -8   4  26          0.08         -4.46         9.18 o                         
  -6   4  26       1067.85       1081.68        24.34 o                         
  -4   4  26         29.77         31.90         8.72 o                         
  -2   4  26        483.93        462.64        16.61 o                         
   0   4  26        394.90        442.54        19.51 o                         
   2   4  26         21.44         15.14         7.97 o                         
   4   4  26        395.93        377.92        17.03 o                         
   6   4  26        518.79        524.25        17.42 o                         
   8   4  26       1164.10       1263.93        56.95 o                         
 -11   5  26          6.07         -6.53         9.82 o                         
  -9   5  26         15.56         21.24        10.99 o                         
  -7   5  26        106.25         86.34        12.83 o                         
  -5   5  26        346.09        379.33        17.27 o                         
  -3   5  26         47.65         44.39         9.26 o                         
  -1   5  26         64.75         66.36         9.97 o                         
   1   5  26       2219.38       2257.83        31.42 o                         
   3   5  26         44.36         25.49         8.80 o                         
   5   5  26          2.66          3.13         5.96 o                         
  -6   6  26        779.75        734.10        30.86 o                         
  -4   6  26        142.63        145.32        12.68 o                         
  -2   6  26        755.37        784.36        64.07 o                         
   0   6  26          0.59         -6.85        10.73 o                         
 -17   1  27         10.18         12.99         7.44 o                         
 -15   1  27        280.08        272.59        26.24 o                         
 -13   1  27       2317.09       2345.40        34.99 o                         
 -11   1  27        352.76        349.60        14.99 o                         
  -9   1  27          9.84          4.46         7.42 o                         
  -7   1  27       1376.32       1490.43        27.94 o                         
  -5   1  27        238.10        245.41        15.10 o                         
  -3   1  27        565.27        597.51        21.95 o                         
  -1   1  27        115.65        140.94        13.66 o                         
   1   1  27         31.15         18.87         7.90 o                         
   3   1  27         37.14         34.27        10.46 o                         
   5   1  27        184.27        181.78        16.59 o                         
   7   1  27        875.16        792.63        26.08 o                         
   9   1  27        393.48        345.48        18.15 o                         
 -16   2  27        236.34        264.56        16.51 o                         
 -14   2  27         43.92         40.93         8.29 o                         
 -12   2  27       1044.01       1167.61        29.50 o                         
 -10   2  27         32.75         42.09         9.49 o                         
  -8   2  27       1242.92       1287.68        30.13 o                         
  -6   2  27        531.00        551.85        20.53 o                         
  -4   2  27          0.02          6.29         9.02 o                         
  -2   2  27        188.70        194.25        11.94 o                         
   0   2  27         72.78         52.74         7.63 o                         
   2   2  27         23.01         25.65        11.17 o                         
   4   2  27        644.72        672.64        25.78 o                         
   6   2  27         17.79         13.45        10.78 o                         
   8   2  27        296.98        292.85        18.25 o                         
  10   2  27        166.65        171.14        11.46 o                         
 -15   3  27        284.81        226.62        11.92 o                         
 -13   3  27          5.57          4.68         6.97 o                         
 -11   3  27       1084.14       1122.56        41.45 o                         
  -9   3  27        120.37        121.07        11.58 o                         
  -7   3  27       1462.82       1560.14        32.14 o                         
  -5   3  27        314.82        321.81        16.91 o                         
  -3   3  27         10.42          6.64         8.80 o                         
  -1   3  27        948.20       1011.33        23.01 o                         
   1   3  27         42.91         35.62         8.37 o                         
   3   3  27        629.19        600.22        20.35 o                         
   5   3  27       1370.34       1393.30        27.87 o                         
   7   3  27        373.66        355.40        16.38 o                         
   9   3  27        937.19        960.50        65.48 o                         
 -12   4  27        512.00        513.48        21.75 o                         
 -10   4  27         30.99         16.36        10.44 o                         
  -8   4  27        474.58        507.76        19.13 o                         
  -6   4  27       3119.54       3227.27        39.48 o                         
  -4   4  27         33.25         23.31         7.99 o                         
  -2   4  27         30.63         30.18         8.73 o                         
   0   4  27        230.87        209.31        14.45 o                         
   2   4  27         86.06         83.74         9.10 o                         
   4   4  27          6.55         13.08         7.01 o                         
   6   4  27        436.42        462.59        17.82 o                         
  -9   5  27       1192.68       1153.07        49.32 o                         
  -7   5  27        100.19        106.15        10.92 o                         
  -5   5  27       1652.57       1688.60        31.92 o                         
  -3   5  27         25.33         19.46         9.20 o                         
  -1   5  27        190.13        184.43        11.90 o                         
   1   5  27         58.18         46.08         6.45 o                         
   3   5  27         12.86          7.44         7.42 o                         
  -4   6  27        162.54        135.95        12.61 o                         
  -2   6  27        114.35        104.01        11.41 o                         
 -16   0  28        317.01        354.01        29.14 o                         
 -14   0  28         11.18         26.81        10.87 o                         
 -12   0  28        806.91        804.69        28.16 o                         
 -10   0  28         15.51          6.57        16.33 o                         
  -8   0  28       3958.39       3997.15        78.43 o                         
  -6   0  28          3.51         40.57        19.58 o                         
  -4   0  28          0.55         25.51        24.36 o                         
  -2   0  28        286.35        276.70        31.91 o                         
   0   0  28         87.19        117.41        13.98 o                         
   2   0  28         12.98         24.97        10.96 o                         
   4   0  28        999.01        971.55        32.46 o                         
   6   0  28        672.07        642.83        26.00 o                         
   8   0  28        807.68        646.75        87.68 o                         
  10   0  28         88.41         67.33        15.91 o                         
 -15   1  28        115.81        112.49        10.56 o                         
 -13   1  28        115.51        132.32        10.37 o                         
 -11   1  28         48.79         48.56         9.61 o                         
  -9   1  28         99.65         80.11        11.14 o                         
  -7   1  28         28.64         30.42         8.55 o                         
  -5   1  28        407.97        393.92        19.70 o                         
  -3   1  28         79.57        104.64        12.55 o                         
  -1   1  28          0.05          1.99         7.25 o                         
   1   1  28        410.11        413.45        18.50 o                         
   3   1  28        276.29        338.76        17.12 o                         
   5   1  28        595.25        615.39        24.17 o                         
   7   1  28        201.48        185.28        16.36 o                         
   9   1  28        221.72        229.53        16.51 o                         
 -14   2  28         57.20         92.92         9.35 o                         
 -12   2  28        273.86        282.47        13.65 o                         
 -10   2  28        336.63        300.05        15.16 o                         
  -8   2  28       2497.81       2551.13        45.35 o                         
  -6   2  28        296.79        308.07        16.16 o                         
  -4   2  28        461.22        474.70        18.57 o                         
  -2   2  28        125.15        109.64        10.87 o                         
   0   2  28          0.22         -6.29         7.94 o                         
   2   2  28         99.23        109.51        12.80 o                         
   4   2  28        150.84        169.70        15.34 o                         
   6   2  28         71.09         59.40        10.82 o                         
   8   2  28          2.12         -9.19         9.19 o                         
 -13   3  28        190.81        175.67        11.03 o                         
 -11   3  28         25.05         15.85         8.19 o                         
  -9   3  28       1124.39       1165.35        29.99 o                         
  -7   3  28         36.16         52.21        12.01 o                         
  -5   3  28       4872.49       5011.76        54.88 o                         
  -3   3  28          0.04          5.29         8.92 o                         
  -1   3  28          0.48          1.88         7.14 o                         
   1   3  28        142.68        128.31        10.01 o                         
   3   3  28        283.39        284.28        14.53 o                         
   5   3  28          3.52          5.51         8.82 o                         
   7   3  28       2193.08       2382.11        41.57 o                         
 -12   4  28        286.34        263.52        15.81 o                         
 -10   4  28          4.63          0.25         9.58 o                         
  -8   4  28        982.38        961.29        24.51 o                         
  -6   4  28        357.75        405.14        16.60 o                         
  -4   4  28       4387.40       4379.79        47.86 o                         
  -2   4  28         32.73         21.97         9.63 o                         
   0   4  28          5.29         18.88         8.06 o                         
   2   4  28         10.84          9.55         6.42 o                         
   4   4  28         19.58         19.20         6.61 o                         
   6   4  28         96.02        101.78        12.05 o                         
  -9   5  28        455.93        422.43        30.00 o                         
  -7   5  28          2.48         -8.48         8.48 o                         
  -5   5  28          1.15          0.51         8.62 o                         
  -3   5  28         73.71         22.44         8.17 o                         
  -1   5  28        429.62        437.16        18.38 o                         
   1   5  28        421.08        386.28        19.99 o                         
   3   5  28        169.36        223.09        11.64 o                         
 -15   1  29        558.06        558.78        19.04 o                         
 -13   1  29        279.08        242.78        14.02 o                         
 -11   1  29       2629.96       2742.34        58.70 o                         
  -9   1  29        351.53        380.30        19.07 o                         
  -7   1  29       2110.29       2106.78        40.60 o                         
  -5   1  29       1558.55       1613.62        35.58 o                         
  -3   1  29       4723.42       4871.16        58.03 o                         
  -1   1  29       3405.44       3459.58        61.80 o                         
   1   1  29        445.67        376.50        16.14 o                         
   3   1  29        454.92        477.35        19.00 o                         
   5   1  29         63.80         92.25        14.65 o                         
   7   1  29         42.75         46.99        10.71 o                         
   9   1  29        432.91        396.51        21.33 o                         
 -14   2  29         36.94         44.04         8.23 o                         
 -12   2  29        478.27        480.39        17.98 o                         
 -10   2  29         16.68         24.15         9.42 o                         
  -8   2  29       1554.65       1592.45        35.92 o                         
  -6   2  29        424.26        377.63        19.96 o                         
  -4   2  29        663.98        598.85        19.93 o                         
  -2   2  29        736.70        740.31        20.93 o                         
   0   2  29        151.69        141.90        13.62 o                         
   2   2  29        210.82        197.07        13.57 o                         
   4   2  29        136.72        140.48        13.84 o                         
   6   2  29        494.34        444.20        18.83 o                         
   8   2  29         48.94         53.72         9.45 o                         
 -13   3  29         92.81         95.65        12.69 o                         
 -11   3  29          0.30          6.24         8.82 o                         
  -9   3  29        404.71        388.32        19.73 o                         
  -7   3  29       1045.83       1015.68        28.65 o                         
  -5   3  29       3122.60       3234.00        43.25 o                         
  -3   3  29         25.79         19.06         8.66 o                         
  -1   3  29        584.67        528.02        18.82 o                         
   1   3  29        223.59        188.26        10.67 o                         
   3   3  29         91.24        102.19         9.82 o                         
   5   3  29         51.64         32.36         8.83 o                         
   7   3  29         28.29         20.90         7.48 o                         
 -12   4  29         98.71         89.00        10.71 o                         
 -10   4  29        246.00        255.04        23.96 o                         
  -8   4  29        727.51        705.12        23.33 o                         
  -6   4  29        547.19        517.96        17.49 o                         
  -4   4  29       3055.50       3130.29        45.55 o                         
  -2   4  29         15.62         10.69         8.97 o                         
   0   4  29          6.78         -2.27         7.19 o                         
   2   4  29         33.93         37.40         6.79 o                         
   4   4  29        806.09        819.90        19.44 o                         
  -7   5  29          0.91        -10.62        10.81 o                         
  -5   5  29       1091.69       1164.01        27.63 o                         
  -3   5  29         91.86         70.21         8.98 o                         
  -1   5  29         58.29         62.11         6.96 o                         
   1   5  29         24.91         45.48         6.98 o                         
 -14   0  30        368.42        398.56        32.40 o                         
 -12   0  30        764.71        664.42        24.49 o                         
 -10   0  30        551.41        610.58        31.12 o                         
  -8   0  30       4458.42       4553.59       106.29 o                         
  -6   0  30        266.25        268.11        19.83 o                         
  -4   0  30        106.46         66.87        19.06 o                         
  -2   0  30       2267.31       2089.43        78.27 o                         
   0   0  30        443.33        396.14        21.59 o                         
   2   0  30        186.03        159.52        20.49 o                         
   4   0  30       1406.18       1396.82        75.67 o                         
   6   0  30          4.14         15.00        20.05 o                         
   8   0  30        901.17        907.83        44.75 o                         
 -15   1  30          6.93         20.37         9.09 o                         
 -13   1  30        526.74        518.52        17.88 o                         
 -11   1  30       1724.10       1661.54        33.28 o                         
  -9   1  30        464.60        459.75        19.70 o                         
  -7   1  30       4243.09       4446.51        69.09 o                         
  -5   1  30         40.08         39.17        10.86 o                         
  -3   1  30       1932.14       1882.87        43.61 o                         
  -1   1  30        216.43        227.94        15.62 o                         
   1   1  30          0.80          1.51         7.90 o                         
   3   1  30        201.93        204.12        13.35 o                         
   5   1  30         24.59         17.99         8.98 o                         
   7   1  30       1280.70       1263.11        30.54 o                         
 -14   2  30       1469.92       1543.85        44.64 o                         
 -12   2  30        320.84        318.61        17.73 o                         
 -10   2  30        818.23        817.08        28.63 o                         
  -8   2  30       3214.98       3317.53        49.22 o                         
  -6   2  30        498.25        517.33        21.67 o                         
  -4   2  30        271.70        277.05        14.36 o                         
  -2   2  30        724.00        798.88        24.36 o                         
   0   2  30        300.09        312.69        16.67 o                         
   2   2  30        765.55        835.96        26.20 o                         
   4   2  30        473.70        538.68        20.84 o                         
   6   2  30        978.49        986.81        26.82 o                         
   8   2  30        682.18        668.76        25.17 o                         
 -13   3  30         20.55         12.76         7.58 o                         
 -11   3  30         69.26         48.32         9.64 o                         
  -9   3  30         16.61          5.77        12.45 o                         
  -7   3  30       1566.06       1613.71        33.92 o                         
  -5   3  30          3.95          2.67         8.02 o                         
  -3   3  30        439.51        365.24        15.47 o                         
  -1   3  30         28.18         25.24         9.92 o                         
   1   3  30        378.32        396.69        13.90 o                         
   3   3  30        232.99        197.65        13.58 o                         
   5   3  30         38.64         30.98         7.50 o                         
 -10   4  30        147.34        134.53        12.46 o                         
  -8   4  30       1340.96       1284.81        34.95 o                         
  -6   4  30        524.20        546.98        19.65 o                         
  -4   4  30        563.90        581.65        19.86 o                         
  -2   4  30         28.27         16.30        13.45 o                         
   0   4  30         20.68          7.97         6.44 o                         
   2   4  30        841.04        821.92        20.11 o                         
   4   4  30        488.27        540.83        21.92 o                         
  -7   5  30        106.52         87.50        14.40 o                         
  -5   5  30        605.45        677.21        36.16 o                         
  -3   5  30         55.02         63.54         8.13 o                         
  -1   5  30        171.73        139.21        11.06 o                         
 -15   1  31          0.77         -8.87         9.87 o                         
 -13   1  31          1.51          3.12         8.25 o                         
 -11   1  31          7.81          9.59         7.26 o                         
  -9   1  31        460.32        455.14        19.19 o                         
  -7   1  31        748.34        767.25        24.71 o                         
  -5   1  31       1600.05       1614.28        34.04 o                         
  -3   1  31         44.05         48.96        13.00 o                         
  -1   1  31        109.67        101.59        13.75 o                         
   1   1  31       1782.19       1669.34        27.10 o                         
   3   1  31         21.03         22.04         9.88 o                         
   5   1  31         34.74         26.71         7.97 o                         
   7   1  31        754.81        608.45        19.84 o                         
 -14   2  31          8.61         18.73         7.84 o                         
 -12   2  31        440.24        410.91        20.72 o                         
 -10   2  31       2747.35       2756.17        66.27 o                         
  -8   2  31       1370.95       1397.40        31.72 o                         
  -6   2  31         24.87         31.49        10.43 o                         
  -4   2  31       2847.47       2927.52        44.81 o                         
  -2   2  31        350.58        354.06        19.49 o                         
   0   2  31        187.48        205.58        14.23 o                         
   2   2  31        435.74        460.62        19.46 o                         
   4   2  31          7.90         12.40         8.55 o                         
   6   2  31         76.66         64.81         9.58 o                         
 -11   3  31         28.37         20.32         7.74 o                         
  -9   3  31         33.63         30.25        12.14 o                         
  -7   3  31        128.11        128.87        12.02 o                         
  -5   3  31        439.08        448.88        16.43 o                         
  -3   3  31         29.51         26.74         8.57 o                         
  -1   3  31          0.75          6.97         9.47 o                         
   1   3  31         39.65         21.97         8.06 o                         
   3   3  31        888.30       1034.33        24.66 o                         
   5   3  31          7.40          4.51         5.82 o                         
 -10   4  31        261.35        268.15        16.12 o                         
  -8   4  31          6.03         19.42        12.97 o                         
  -6   4  31          8.16         22.93         9.54 o                         
  -4   4  31         82.34         87.49        11.00 o                         
  -2   4  31          7.86          3.20         7.05 o                         
   0   4  31        410.31        445.19        18.96 o                         
   2   4  31       1814.69       2019.70        63.78 o                         
 -14   0  32          0.17          1.62        11.54 o                         
 -12   0  32        367.46        345.53        20.81 o                         
 -10   0  32         11.85          5.71         9.70 o                         
  -8   0  32        135.45        111.12        14.12 o                         
  -6   0  32        284.59        279.90        38.17 o                         
  -4   0  32          2.70         -6.82        22.30 o                         
  -2   0  32       1015.36       1047.76        38.75 o                         
   0   0  32         25.09          7.62        10.52 o                         
   2   0  32         29.57         29.43        13.67 o                         
   4   0  32          1.12          1.31        10.75 o                         
   6   0  32         61.43         40.00        17.27 o                         
 -13   1  32        128.33        128.63         8.88 o                         
 -11   1  32        310.21        300.13        14.94 o                         
  -9   1  32       2130.02       2213.84        38.69 o                         
  -7   1  32         25.85         30.24         9.09 o                         
  -5   1  32        162.29        165.99        12.86 o                         
  -3   1  32         91.81         76.76        13.05 o                         
  -1   1  32        172.61        151.05        14.00 o                         
   1   1  32         74.52         48.73        11.38 o                         
   3   1  32         19.22         15.50         8.28 o                         
   5   1  32          0.43          7.58         6.43 o                         
   7   1  32        200.58        137.52        13.13 o                         
 -12   2  32        723.66        718.19        22.24 o                         
 -10   2  32        162.38        182.67        16.07 o                         
  -8   2  32        139.38        143.60        12.49 o                         
  -6   2  32        672.42        662.27        22.37 o                         
  -4   2  32         67.95         73.88        10.37 o                         
  -2   2  32         11.41         23.08        13.36 o                         
   0   2  32          7.01          3.34         7.22 o                         
   2   2  32        142.78        130.56        11.88 o                         
   4   2  32        243.74        226.22        12.86 o                         
   6   2  32        544.51        521.01        22.43 o                         
 -11   3  32        171.14        135.29        13.68 o                         
  -9   3  32        153.97        152.46        13.21 o                         
  -7   3  32          2.92         -4.59         7.99 o                         
  -5   3  32       1324.17       1230.36        29.05 o                         
  -3   3  32          6.89         -1.71         6.80 o                         
  -1   3  32        170.46        162.80        12.54 o                         
   1   3  32        110.95        132.35        12.69 o                         
   3   3  32        117.30        110.03        16.02 o                         
  -8   4  32          3.40         22.15        12.74 o                         
  -6   4  32         74.25         15.52        17.31 o                         
  -4   4  32        373.94        348.31        22.65 o                         
  -2   4  32         45.89         20.05        11.40 o                         
   0   4  32          6.37         -8.21         8.21 o                         
   2   4  32         11.42          6.14         9.60 o                         
 -13   1  33         21.10         25.01        24.84 o                         
 -11   1  33       1397.06       1274.64        26.08 o                         
  -9   1  33        172.58        160.05        12.74 o                         
  -7   1  33        427.08        416.87        15.76 o                         
  -5   1  33        306.15        321.60        19.14 o                         
  -3   1  33        429.11        413.46        20.63 o                         
  -1   1  33        277.39        257.44        13.97 o                         
   1   1  33         18.48          3.26         6.91 o                         
   3   1  33        278.88        244.39        13.06 o                         
   5   1  33         81.77        109.30        14.07 o                         
 -12   2  33         63.68         83.11         9.88 o                         
 -10   2  33        981.89        947.95        27.16 o                         
  -8   2  33        276.30        235.31        16.24 o                         
  -6   2  33          0.01          4.14         7.86 o                         
  -4   2  33        153.39        129.39        11.14 o                         
  -2   2  33        198.88        173.14        14.37 o                         
   0   2  33        255.21        278.73        21.20 o                         
   2   2  33        421.80        400.08        15.72 o                         
   4   2  33        337.41        342.30        21.86 o                         
 -11   3  33         76.11        104.89        11.59 o                         
  -9   3  33        679.74        651.86        20.95 o                         
  -7   3  33        198.43        175.61        11.62 o                         
  -5   3  33        914.63        855.65        24.28 o                         
  -3   3  33        146.81        122.86        12.06 o                         
  -1   3  33        217.18        233.22        14.80 o                         
   1   3  33         15.30         18.62        10.42 o                         
   3   3  33         33.02         35.19         9.37 o                         
  -6   4  33        330.34        362.29        18.40 o                         
  -4   4  33       2793.86       2778.98       136.32 o                         
  -2   4  33         17.97         29.43        16.00 o                         
   0   4  33          1.66          6.60        11.07 o                         
 -12   0  34         40.87         48.68         9.20 o                         
 -10   0  34        698.37        626.49        28.80 o                         
  -8   0  34        126.00        128.13        27.06 o                         
  -6   0  34        122.09        121.80        25.91 o                         
  -4   0  34        426.41        414.18        27.77 o                         
  -2   0  34         15.75         -0.90        10.46 o                         
   0   0  34       1691.50       1536.83        58.80 o                         
   2   0  34          2.74          7.23         9.75 o                         
   4   0  34          1.38        -15.67        15.67 o                         
 -11   1  34         34.42         27.89         7.06 o                         
  -9   1  34        799.42        807.61        21.93 o                         
  -7   1  34         63.29         69.69        10.15 o                         
  -5   1  34         74.03         49.73         9.94 o                         
  -3   1  34        102.21         98.84        11.60 o                         
  -1   1  34         47.78         62.36         8.53 o                         
   1   1  34          3.39         16.48        10.01 o                         
   3   1  34         32.95         36.64         8.01 o                         
 -10   2  34        212.02        185.21        11.00 o                         
  -8   2  34        166.89        139.93        12.56 o                         
  -6   2  34          0.44         -0.10         7.55 o                         
  -4   2  34        320.90        306.12        17.04 o                         
  -2   2  34         95.66        103.84        11.19 o                         
   0   2  34        773.42        739.00        43.05 o                         
   2   2  34          0.55         -8.05         9.72 o                         
   4   2  34         20.08         52.88        14.47 o                         
  -9   3  34         50.39         32.26         7.20 o                         
  -7   3  34        617.38        526.79        26.26 o                         
  -5   3  34         75.73         58.78         9.13 o                         
  -3   3  34       1343.97       1269.55        49.57 o                         
  -1   3  34          1.00         -1.49         8.51 o                         
   1   3  34         21.40         29.48        13.04 o                         
 -11   1  35         74.27         90.43        10.82 o                         
  -9   1  35        274.42        248.05        14.51 o                         
  -7   1  35        220.53        218.78        19.40 o                         
  -5   1  35         14.04         -1.93        11.63 o                         
  -3   1  35          0.08         -0.18         8.42 o                         
  -1   1  35        641.49        574.99        25.73 o                         
   1   1  35        289.89        249.05        25.88 o                         
   3   1  35        231.89        238.08        23.17 o                         
 -10   2  35          0.22          7.83         6.07 o                         
  -8   2  35        177.17        173.08        10.56 o                         
  -6   2  35        700.16        700.41        22.40 o                         
  -4   2  35        843.82        948.56        25.42 o                         
  -2   2  35       2094.57       2007.73        42.89 o                         
   0   2  35        504.07        457.16        25.51 o                         
   2   2  35        281.41        221.46        22.60 o                         
  -7   3  35        624.21        560.86        29.52 o                         
  -5   3  35          9.34          1.33         6.59 o                         
  -3   3  35       2862.43       2812.58       192.71 o                         
  -1   3  35         32.88         35.13        10.67 o                         
 -10   0  36        472.21        441.41        28.98 o                         
  -8   0  36        256.27        266.95        27.13 o                         
  -6   0  36         87.72         87.02        21.00 o                         
  -4   0  36        810.02        775.97        41.18 o                         
  -2   0  36       1624.67       1412.78        48.56 o                         
  -9   1  36        989.13        958.90        30.08 o                         
  -7   1  36         85.03         92.06        17.47 o                         
  -5   1  36        800.67        771.90        29.89 o                         
  -3   1  36        148.09        134.71        12.54 o                         
  -1   1  36        269.24        231.25        22.06 o                         
   1   1  36         74.78         73.67        15.51 o                         
  -8   2  36          6.49         39.49        25.36 o                         
  -6   2  36       4086.62       3956.45        58.32 o                         
  -4   2  36         84.13         57.57         9.94 o                         
  -2   2  36        803.06        745.51        40.57 o                         
   0   2  36        108.42        137.46        19.39 o                         
  -9   1  37        734.63        720.63        33.97 o                         
  -7   1  37         67.85         62.85        11.26 o                         
  -5   1  37       2499.92       2399.23        44.87 o                         
  -3   1  37        254.20        199.93        13.62 o                         
  -6   2  37       1129.21       1072.51        41.05 o                         
  -4   2  37        334.13        322.90        23.76 o                         
  -6   0  38          5.48        -10.93        10.93 o                         
                                                                                
