# Supplementary material for: Syntheses, crystal structures, Hirshfeld surface analyses and energy frameworks of two 4-amino­anti­pyrine Schiff base compounds: (E)-4-{[4-(di­ethyl­amino)­benzyl­idene]amino}-1,5-dimethyl-2-phenyl-1H-pyrazol-3(2H)-one and (E)-4-[(4-fluoro­benzyl­idene)amino]-1,5-dimethyl-2-phenyl-1H-pyrazol-3(2H)-one
Source: Acta Crystallogr E Crystallogr Commun. 2023 May 12;79(Pt 6):538–44. doi: 10.1107/S2056989023004085 (PMC10242735; doi:10.1107/S2056989023004085)
Supplement: Supplementary file 4 [file e-79-00538-IIsup3.hkl]

data_II                                                                         
_shelx_title ' I NEW:PBCA'                                                      
_shelx_refln_list_code          4                                               
_shelx_F_calc_maximum      249.91                                               
_exptl_crystal_F_000      1296.00                                               
_reflns_d_resolution_high  0.8057                                               
                                                                                
loop_                                                                           
 _space_group_symop_operation_xyz                                               
 'x, y, z'                                                                      
 '-x+1/2, -y, z+1/2'                                                            
 'x+1/2, -y+1/2, -z'                                                            
 '-x, y+1/2, -z+1/2'                                                            
 '-x, -y, -z'                                                                   
 'x-1/2, y, -z-1/2'                                                             
 '-x-1/2, y-1/2, z'                                                             
 'x, -y-1/2, z-1/2'                                                             
                                                                                
_cell_length_a     6.7886                                                       
_cell_length_b    16.6007                                                       
_cell_length_c    26.9563                                                       
_cell_angle_alpha  90.000                                                       
_cell_angle_beta   90.000                                                       
_cell_angle_gamma  90.000                                                       
                                                                                
_shelx_F_squared_multiplier     1.000                                           
                                                                                
loop_                                                                           
 _refln_index_h                                                                 
 _refln_index_k                                                                 
 _refln_index_l                                                                 
 _refln_F_squared_calc                                                          
 _refln_F_squared_meas                                                          
 _refln_F_squared_sigma                                                         
 _refln_observed_status                                                         
   2   0   0        133.23        179.73        18.31 o                         
   4   0   0          5.17         40.69        34.28 o                         
   6   0   0       2834.70       2677.36        89.44 o                         
   8   0   0          2.52         -6.00        20.29 o                         
   2   1   0      24850.70      23809.01       147.90 o                         
   4   1   0        681.19        743.06        71.59 o                         
   6   1   0       1310.47       1337.00        44.89 o                         
   8   1   0         32.53         15.75        15.04 o                         
   0   2   0        192.60        260.52        22.65 o                         
   2   2   0        564.35        480.87        26.57 o                         
   4   2   0       4080.31       4472.30       168.68 o                         
   6   2   0        954.82        906.70        43.23 o                         
   8   2   0          0.04          8.31        14.02 o                         
   2   3   0        261.72        194.32        22.60 o                         
   4   3   0       4736.80       5324.75       186.33 o                         
   6   3   0          3.68        -19.09        19.09 o                         
   8   3   0        377.63        405.10        28.99 o                         
   0   4   0         13.52          1.15        14.50 o                         
   2   4   0       2619.17       2605.36        71.57 o                         
   4   4   0       3340.81       3709.20       230.71 o                         
   6   4   0          0.02         -2.96        18.67 o                         
   8   4   0         33.93         43.57        11.39 o                         
   2   5   0       1242.29       1305.60        61.22 o                         
   4   5   0        209.45        264.33        70.05 o                         
   6   5   0       1510.31       1432.64        56.17 o                         
   8   5   0         24.53         40.00        13.45 o                         
   0   6   0       9746.45       9280.11       185.94 o                         
   2   6   0          4.54         12.96        16.48 o                         
   4   6   0        964.86        881.06        62.03 o                         
   6   6   0          6.17         -8.16        14.53 o                         
   8   6   0         20.48        -17.65        17.65 o                         
   2   7   0        121.84         73.44        18.34 o                         
   4   7   0        149.61        155.35        18.33 o                         
   6   7   0        125.00        118.39        27.44 o                         
   0   8   0       2716.88       2761.84       199.13 o                         
   2   8   0       9135.16       9204.20       249.43 o                         
   4   8   0          1.40         26.31        23.62 o                         
   6   8   0          6.51         -0.51        19.94 o                         
   2   9   0      13249.96      13659.36       328.58 o                         
   4   9   0        608.93        556.08        41.34 o                         
   6   9   0         19.70         10.66        13.47 o                         
   0  10   0       5082.64       4487.40       280.98 o                         
   2  10   0        967.25       1197.79       141.00 o                         
   4  10   0         77.50         80.42        36.85 o                         
   6  10   0        162.95        154.11        20.56 o                         
   2  11   0       3532.60       3387.74       128.24 o                         
   4  11   0        684.42        703.96        50.46 o                         
   6  11   0        385.62        383.86        28.45 o                         
   0  12   0       1132.47       1028.94        84.89 o                         
   2  12   0        514.35        530.95        36.40 o                         
   4  12   0        322.99        343.58        37.42 o                         
   6  12   0        164.45        213.98        29.20 o                         
   2  13   0       4856.14       4704.65       108.06 o                         
   4  13   0        124.26        136.74        23.89 o                         
   6  13   0        115.13        146.45        15.70 o                         
   0  14   0         60.66         32.00        43.29 o                         
   2  14   0        476.36        380.51        37.79 o                         
   4  14   0       2263.57       2404.73        89.26 o                         
   6  14   0          0.33         28.03        25.69 o                         
   2  15   0       1088.33       1078.55        56.70 o                         
   4  15   0          4.64         30.87        36.63 o                         
   0  16   0       1378.42       1272.07       120.47 o                         
   2  16   0         10.14         12.74        14.97 o                         
   4  16   0        293.08        318.32        42.55 o                         
   2  17   0          1.55         10.63        14.89 o                         
   4  17   0         43.69         20.40        23.11 o                         
   0  18   0         36.36        109.19        40.06 o                         
   2  18   0        334.17        363.23        27.63 o                         
   4  18   0        121.01        154.12        21.71 o                         
   2  19   0         17.88         38.40        13.15 o                         
   0  20   0         16.11          1.62        15.00 o                         
   2  20   0          3.90        -72.34        72.34 o                         
   1   1   1      11718.00      11527.91        65.72 o                         
   2   1   1       4609.06       4365.29        43.82 o                         
   3   1   1          1.46         -5.69         5.69 o                         
   4   1   1          5.69          9.69        15.54 o                         
   5   1   1       1620.71       1618.47        33.14 o                         
   6   1   1        133.46        131.28        11.89 o                         
   7   1   1        410.79        415.20        19.24 o                         
   8   1   1          0.30         24.16        11.00 o                         
   0   2   1       3865.52       3642.55        48.95 o                         
   1   2   1        486.46        510.37        18.60 o                         
   2   2   1        111.19        106.41        10.24 o                         
   3   2   1        619.60        663.74        23.37 o                         
   4   2   1       1294.96       1515.84        69.08 o                         
   5   2   1        623.35        650.69        23.89 o                         
   6   2   1        653.16        608.01        25.65 o                         
   7   2   1         52.36         55.42         9.58 o                         
   8   2   1         45.99         59.14        13.99 o                         
   1   3   1       9587.73       9545.95       100.75 o                         
   2   3   1       4510.50       4339.94        59.56 o                         
   3   3   1       1164.83       1284.69        36.30 o                         
   4   3   1        154.24        162.81        25.70 o                         
   5   3   1        643.50        651.82        23.39 o                         
   6   3   1        192.45        183.24        15.06 o                         
   7   3   1        683.22        682.79        24.59 o                         
   8   3   1          4.22         33.84        18.77 o                         
   0   4   1      42919.21      42450.91       310.06 o                         
   1   4   1      62456.19      65704.54       280.67 o                         
   2   4   1          3.81         -4.16         9.08 o                         
   3   4   1         48.57         21.00         9.22 o                         
   4   4   1        274.82        260.41        39.46 o                         
   5   4   1         80.63         49.65        10.38 o                         
   6   4   1        166.78        164.02        14.89 o                         
   7   4   1        329.87        341.14        17.82 o                         
   8   4   1         70.05         88.80        10.75 o                         
   1   5   1      41068.45      41581.17       243.13 o                         
   2   5   1       6199.13       6195.10        87.93 o                         
   3   5   1          0.85         -0.87        12.77 o                         
   4   5   1        667.12        679.25        54.50 o                         
   5   5   1        876.09        851.96        28.09 o                         
   6   5   1        440.23        410.40        22.01 o                         
   7   5   1          4.50         10.99         9.84 o                         
   8   5   1          7.78          6.35        10.63 o                         
   0   6   1      18662.52      18696.18       266.36 o                         
   1   6   1        119.41        119.24        15.66 o                         
   2   6   1         74.13         74.49        14.72 o                         
   3   6   1        289.02        362.76        39.77 o                         
   4   6   1       1094.10       1150.85        32.51 o                         
   5   6   1         30.84         25.49        11.64 o                         
   6   6   1         51.15         34.46        10.41 o                         
   7   6   1        516.93        544.69        26.89 o                         
   8   6   1         71.61         77.01        15.76 o                         
   1   7   1        251.90        190.42        23.81 o                         
   2   7   1       7866.94       8101.70       136.53 o                         
   3   7   1       1432.27       1588.81        60.83 o                         
   4   7   1          4.46          8.57         8.64 o                         
   5   7   1        339.14        297.98        17.45 o                         
   6   7   1        272.79        276.85        24.58 o                         
   7   7   1          4.77         -0.01         9.51 o                         
   0   8   1         46.05         44.89        21.03 o                         
   1   8   1         83.70         90.31        20.67 o                         
   2   8   1        775.64        662.01        46.32 o                         
   3   8   1        752.61        858.31        57.19 o                         
   4   8   1        532.85        517.35        25.30 o                         
   5   8   1        881.94        853.45        35.57 o                         
   6   8   1        120.22        152.30        17.35 o                         
   7   8   1          5.01          4.04         8.95 o                         
   1   9   1        299.19        272.83        35.46 o                         
   2   9   1       5383.39       4968.53       125.29 o                         
   3   9   1       2661.36       2705.82        69.19 o                         
   4   9   1          3.97          9.15        13.47 o                         
   5   9   1          0.08          5.10        13.16 o                         
   6   9   1          1.57         31.73        10.68 o                         
   7   9   1         43.33         29.94        13.71 o                         
   0  10   1       3419.07       3216.15       172.00 o                         
   1  10   1          4.31         18.73        28.33 o                         
   2  10   1       1179.48       1275.26        80.79 o                         
   3  10   1        124.67        110.35        18.93 o                         
   4  10   1        747.52        714.91        35.15 o                         
   5  10   1         29.01         21.63        12.54 o                         
   6  10   1        274.26        284.77        18.81 o                         
   7  10   1         66.78         77.06        10.36 o                         
   1  11   1        213.43        144.04        71.32 o                         
   2  11   1        524.81        550.22        28.29 o                         
   3  11   1        101.64        101.55        16.79 o                         
   4  11   1        735.32        742.94        42.44 o                         
   5  11   1        608.58        664.43        30.90 o                         
   6  11   1        179.54        201.74        15.41 o                         
   7  11   1         39.95         63.31         9.57 o                         
   0  12   1         13.00          5.73        28.09 o                         
   1  12   1        409.28        452.07        26.09 o                         
   2  12   1        140.96        134.47        18.25 o                         
   3  12   1         96.29         97.89        16.72 o                         
   4  12   1       1045.46       1103.31        44.17 o                         
   5  12   1        645.01        656.81        32.53 o                         
   6  12   1        947.81       1071.24        30.03 o                         
   1  13   1        189.33        155.43        21.43 o                         
   2  13   1          0.00         17.59        11.76 o                         
   3  13   1       1065.02       1108.05        42.95 o                         
   4  13   1       1243.75       1306.93        87.95 o                         
   5  13   1        119.32        128.06        15.70 o                         
   6  13   1         86.79         88.50         9.32 o                         
   0  14   1        797.31        645.80        60.64 o                         
   1  14   1         96.02         73.80        12.38 o                         
   2  14   1        202.14        188.82        19.26 o                         
   3  14   1          2.32          1.65        12.80 o                         
   4  14   1         30.30         42.75        12.57 o                         
   5  14   1         75.68         82.72        12.45 o                         
   6  14   1        257.28        275.44        36.69 o                         
   1  15   1         36.14         30.59        12.77 o                         
   2  15   1          4.99          9.96        11.83 o                         
   3  15   1        331.26        322.57        26.80 o                         
   4  15   1        577.95        609.02        54.18 o                         
   5  15   1        141.20        133.03        15.10 o                         
   0  16   1         14.00         22.64        24.55 o                         
   1  16   1        306.47        320.21        23.65 o                         
   2  16   1         26.18         31.82        12.21 o                         
   3  16   1        124.59        124.66        18.30 o                         
   4  16   1         48.92         23.24        21.55 o                         
   5  16   1         40.46         33.97        12.49 o                         
   1  17   1        138.15        169.47        19.01 o                         
   2  17   1        436.99        399.28        22.63 o                         
   3  17   1        116.38         94.43        13.58 o                         
   4  17   1        356.98        388.51        27.30 o                         
   0  18   1       1457.45       1466.64        77.99 o                         
   1  18   1         22.89          1.44        13.95 o                         
   2  18   1         12.96         14.09         9.16 o                         
   3  18   1        490.16        504.77        22.31 o                         
   4  18   1        444.31        442.51        27.62 o                         
   1  19   1        101.87         73.85        12.56 o                         
   2  19   1          0.21         23.01        14.90 o                         
   3  19   1          4.35        101.37        42.11 o                         
   0  20   1        345.82        380.38        62.54 o                         
   1  20   1         51.36         49.22         9.32 o                         
   2  20   1          0.24          7.27        39.35 o                         
   0   0   2       2720.25       2537.86        83.86 o                         
   1   0   2      15123.38      14368.53       396.86 o                         
   2   0   2       8467.86       8297.10        74.47 o                         
   3   0   2       3797.33       4015.63        92.98 o                         
   4   0   2       2780.89       3053.64       136.37 o                         
   5   0   2        435.36        433.07        24.47 o                         
   6   0   2        171.70        165.15        17.83 o                         
   7   0   2         46.51         56.92        14.57 o                         
   8   0   2         96.24        102.42        16.32 o                         
   1   1   2      10667.88      10635.72        66.16 o                         
   2   1   2        396.79        454.14        11.99 o                         
   3   1   2         25.49         34.87         6.54 o                         
   4   1   2          2.04         13.83        19.85 o                         
   5   1   2        784.52        823.79        24.54 o                         
   6   1   2        491.71        475.63        21.03 o                         
   7   1   2       1196.14       1217.31        29.33 o                         
   8   1   2        122.72        140.90        12.55 o                         
   0   2   2        342.59        329.77        15.49 o                         
   1   2   2      10774.38      10304.28        73.23 o                         
   2   2   2       2112.24       2124.08        37.53 o                         
   3   2   2       5722.11       6005.28        70.91 o                         
   4   2   2       2907.72       3118.26        97.98 o                         
   5   2   2          0.63         -7.89         7.89 o                         
   6   2   2          9.34          1.76         8.76 o                         
   7   2   2        265.77        267.55        15.52 o                         
   8   2   2         12.66          4.53         7.66 o                         
   1   3   2       1541.77       1545.05        37.55 o                         
   2   3   2        236.53        188.38        13.84 o                         
   3   3   2         96.00         82.40        13.56 o                         
   4   3   2       1473.53       1513.07        84.84 o                         
   5   3   2         25.38         19.25         9.06 o                         
   6   3   2         75.31         43.08        10.02 o                         
   7   3   2         15.21         23.72        10.28 o                         
   8   3   2         11.73          5.25         8.17 o                         
   0   4   2      45276.81      47883.33       356.25 o                         
   1   4   2       8951.38       8543.24        96.71 o                         
   2   4   2        548.55        554.54        24.73 o                         
   3   4   2        125.72        141.61        15.40 o                         
   4   4   2        804.52        884.98        52.84 o                         
   5   4   2        611.14        619.36        23.29 o                         
   6   4   2        230.47        207.75        16.17 o                         
   7   4   2        108.32        108.68        12.36 o                         
   8   4   2         28.07         30.72         9.82 o                         
   1   5   2       9133.76       8481.63       107.61 o                         
   2   5   2       4382.75       4257.72        72.11 o                         
   3   5   2        477.49        521.61        31.79 o                         
   4   5   2       1344.36       1494.79        72.36 o                         
   5   5   2         16.43         29.33        11.07 o                         
   6   5   2        442.64        391.63        22.58 o                         
   7   5   2         41.27         41.34         9.25 o                         
   8   5   2          0.17        -12.06        12.06 o                         
   0   6   2       6562.94       6459.56       157.64 o                         
   1   6   2       3245.31       3120.44        71.94 o                         
   2   6   2          8.31          6.37        10.36 o                         
   3   6   2        130.25        156.83        25.32 o                         
   4   6   2        142.15        171.07        15.60 o                         
   5   6   2       2380.71       2274.99        49.99 o                         
   6   6   2        760.69        724.86        28.09 o                         
   7   6   2          8.30          8.07        10.19 o                         
   8   6   2          3.95         12.88        17.71 o                         
   1   7   2       1479.56       1347.33        54.73 o                         
   2   7   2        535.58        520.79        37.94 o                         
   3   7   2         27.30         24.53        21.87 o                         
   4   7   2        626.15        578.15        22.08 o                         
   5   7   2        396.06        368.11        20.47 o                         
   6   7   2        227.20        244.50        21.85 o                         
   7   7   2          5.61          0.67         9.73 o                         
   0   8   2       1235.29       1029.41        78.50 o                         
   1   8   2       1555.97       1586.65        74.61 o                         
   2   8   2       3747.14       3811.96        96.89 o                         
   3   8   2        147.16        169.05        27.59 o                         
   4   8   2        640.81        647.59        30.53 o                         
   5   8   2         75.31         88.46        14.63 o                         
   6   8   2         10.00         14.73        12.79 o                         
   7   8   2        261.18        260.76        17.98 o                         
   1   9   2       2868.69       2887.12       105.52 o                         
   2   9   2          1.54          0.94        21.77 o                         
   3   9   2         27.01         27.76        13.04 o                         
   4   9   2        363.49        338.28        24.57 o                         
   5   9   2       2037.92       2128.00        60.63 o                         
   6   9   2        252.25        258.64        18.40 o                         
   7   9   2        263.77        267.58        18.13 o                         
   0  10   2        113.18         46.89        39.89 o                         
   1  10   2        476.59        503.98        43.98 o                         
   2  10   2        168.65        153.98        35.90 o                         
   3  10   2         40.80         15.74        11.43 o                         
   4  10   2        205.24        208.16        21.86 o                         
   5  10   2        717.82        751.27        33.36 o                         
   6  10   2         20.95         28.89         9.64 o                         
   7  10   2        506.84        576.45        25.00 o                         
   1  11   2       1942.46       1837.95        79.45 o                         
   2  11   2         86.65         74.81        14.67 o                         
   3  11   2        428.28        460.96        27.57 o                         
   4  11   2         11.03         12.70        15.28 o                         
   5  11   2         10.10         25.04        11.24 o                         
   6  11   2         88.01        112.43        12.47 o                         
   7  11   2        203.45        251.10        16.48 o                         
   0  12   2         57.70         75.23        30.75 o                         
   1  12   2        132.15        103.71        15.68 o                         
   2  12   2        352.02        353.39        25.42 o                         
   3  12   2       1913.08       1868.19        57.15 o                         
   4  12   2         23.79         27.71        13.47 o                         
   5  12   2        537.02        592.50        30.58 o                         
   6  12   2         25.23          2.17         7.60 o                         
   1  13   2        623.48        658.08        31.35 o                         
   2  13   2        436.48        411.74        25.53 o                         
   3  13   2       1845.02       1862.85        55.26 o                         
   4  13   2        157.78        157.89        19.11 o                         
   5  13   2          6.41        -11.17        11.17 o                         
   6  13   2         80.64         90.21        11.66 o                         
   0  14   2        833.32        760.84        58.15 o                         
   1  14   2        147.13        132.77        18.87 o                         
   2  14   2        751.15        685.92        33.36 o                         
   3  14   2       1320.25       1235.68        44.49 o                         
   4  14   2          1.17         -3.31        14.95 o                         
   5  14   2        116.31        117.76        13.58 o                         
   6  14   2         40.69         25.27        17.85 o                         
   1  15   2        195.38        185.63        18.80 o                         
   2  15   2         30.70         26.15        10.81 o                         
   3  15   2        159.54        139.97        22.37 o                         
   4  15   2        142.41        166.33        24.64 o                         
   5  15   2         20.14          5.01         8.18 o                         
   0  16   2         34.54         69.42        31.59 o                         
   1  16   2        275.42        332.86        24.06 o                         
   2  16   2        105.02         89.91        15.88 o                         
   3  16   2         21.51         32.00        19.86 o                         
   4  16   2        283.59        300.90        28.32 o                         
   5  16   2          6.10          9.67         9.15 o                         
   1  17   2         40.21         38.61        17.31 o                         
   2  17   2        113.95        137.36        15.96 o                         
   3  17   2        179.29        170.70        20.32 o                         
   4  17   2          1.64          3.67        13.35 o                         
   0  18   2        449.89        425.63        50.22 o                         
   1  18   2        107.96         71.62        14.84 o                         
   2  18   2          0.01         -4.21         7.74 o                         
   3  18   2         65.92         56.74        10.79 o                         
   4  18   2        104.45         96.45        13.87 o                         
   1  19   2          3.89         22.97        11.78 o                         
   2  19   2        116.97        132.98        15.49 o                         
   3  19   2        110.40         57.94        36.70 o                         
   0  20   2         21.14         17.93        12.09 o                         
   1  20   2          0.67         -3.04         7.26 o                         
   1   1   3       5034.02       4805.17        46.52 o                         
   2   1   3       2810.62       2807.88        42.08 o                         
   3   1   3         41.86         28.30         8.94 o                         
   4   1   3        742.68        859.07        51.53 o                         
   5   1   3        869.39        867.72        24.35 o                         
   6   1   3          0.29         -8.99         8.99 o                         
   7   1   3          5.25         -3.72         8.62 o                         
   8   1   3          0.40         -2.40         7.79 o                         
   0   2   3      17937.04      17923.12       121.80 o                         
   1   2   3       5355.14       5152.35        38.55 o                         
   2   2   3        152.68        154.71        10.47 o                         
   3   2   3       1920.95       2026.05        41.67 o                         
   4   2   3       1027.66       1246.61        59.36 o                         
   5   2   3        378.49        381.57        17.10 o                         
   6   2   3        724.07        679.84        24.68 o                         
   7   2   3         87.69         94.01        12.82 o                         
   8   2   3        190.13        192.45        13.83 o                         
   1   3   3       4655.63       4283.45        49.20 o                         
   2   3   3        406.94        347.62        17.63 o                         
   3   3   3        172.91        187.47        15.74 o                         
   4   3   3        123.01        138.96        24.33 o                         
   5   3   3        409.89        419.22        18.28 o                         
   6   3   3        779.79        764.33        28.07 o                         
   7   3   3          0.09         10.97         9.66 o                         
   8   3   3        110.45        124.59        13.10 o                         
   0   4   3      22262.67      21824.69       178.62 o                         
   1   4   3        340.10        298.98        15.88 o                         
   2   4   3        147.12        155.80        13.93 o                         
   3   4   3       1277.06       1350.16        47.26 o                         
   4   4   3        113.02        116.64        22.50 o                         
   5   4   3        190.85        213.21        15.19 o                         
   6   4   3         19.39         27.23         9.98 o                         
   7   4   3        204.98        193.51        15.21 o                         
   8   4   3        139.02        156.91        14.19 o                         
   1   5   3        167.02        133.23        14.17 o                         
   2   5   3         89.20         82.19        12.53 o                         
   3   5   3       3902.45       4089.40        87.19 o                         
   4   5   3       1319.97       1401.67        71.80 o                         
   5   5   3        188.44        219.02        17.04 o                         
   6   5   3       1177.99       1089.40        33.79 o                         
   7   5   3          1.20        -10.39        10.39 o                         
   8   5   3        223.22        232.03        18.28 o                         
   0   6   3        149.19        170.96        30.80 o                         
   1   6   3          7.33         -4.09        10.63 o                         
   2   6   3       1018.75        979.87        40.95 o                         
   3   6   3          0.01         -0.19        15.33 o                         
   4   6   3        163.39        164.43        14.36 o                         
   5   6   3         27.52         14.14        10.96 o                         
   6   6   3        304.02        267.89        19.31 o                         
   7   6   3          6.68         31.64        12.31 o                         
   1   7   3        748.27        791.75        42.52 o                         
   2   7   3        224.43        176.97        23.64 o                         
   3   7   3        143.98        137.98        24.53 o                         
   4   7   3          6.68          7.08         8.22 o                         
   5   7   3         22.74         29.14        11.40 o                         
   6   7   3         48.14         49.55        13.20 o                         
   7   7   3        481.58        481.32        30.40 o                         
   0   8   3        582.72        570.31        60.95 o                         
   1   8   3       5589.22       5661.98       138.86 o                         
   2   8   3       3993.76       4016.43       107.51 o                         
   3   8   3          6.66         32.45        28.37 o                         
   4   8   3         46.68         53.85        10.13 o                         
   5   8   3        214.14        181.90        22.03 o                         
   6   8   3        210.53        233.09        20.44 o                         
   7   8   3        217.87        203.16        17.36 o                         
   1   9   3      11751.12      11934.83       215.55 o                         
   2   9   3       1464.97       1561.93        83.44 o                         
   3   9   3        589.42        523.99        24.07 o                         
   4   9   3         39.36         39.40        19.25 o                         
   5   9   3        559.50        526.38        31.33 o                         
   6   9   3        715.17        715.94        30.98 o                         
   7   9   3         59.20         56.94        10.86 o                         
   0  10   3        504.86        461.18        54.54 o                         
   1  10   3         13.15         16.62        20.40 o                         
   2  10   3        229.90        155.45        23.73 o                         
   3  10   3         21.95         13.98         8.98 o                         
   4  10   3        315.10        318.87        25.18 o                         
   5  10   3        797.68        826.44        38.13 o                         
   6  10   3         28.50         23.90        11.17 o                         
   7  10   3        532.97        639.46        26.08 o                         
   1  11   3          2.17        -18.30        18.30 o                         
   2  11   3        158.78        166.98        14.66 o                         
   3  11   3        214.95        203.20        18.36 o                         
   4  11   3         31.60         30.25        15.88 o                         
   5  11   3        282.50        287.59        21.22 o                         
   6  11   3        261.00        254.27        16.28 o                         
   7  11   3        523.34        503.90        21.78 o                         
   0  12   3       1626.37       1676.40        87.46 o                         
   1  12   3        448.42        427.70        30.87 o                         
   2  12   3        755.48        708.04        31.00 o                         
   3  12   3        396.11        414.28        31.87 o                         
   4  12   3        230.67        227.31        21.86 o                         
   5  12   3       1000.73       1083.82        37.50 o                         
   6  12   3         10.41         21.55         8.70 o                         
   1  13   3         64.57         85.16        15.97 o                         
   2  13   3        889.17        856.76        41.77 o                         
   3  13   3          4.36          4.86        15.61 o                         
   4  13   3        983.90       1072.31        42.88 o                         
   5  13   3         93.38         99.81        13.99 o                         
   6  13   3         44.04         42.53         7.60 o                         
   0  14   3        156.82        236.81        63.41 o                         
   1  14   3        133.56        176.08        18.47 o                         
   2  14   3       1322.53       1284.57        44.39 o                         
   3  14   3        450.75        455.23        28.20 o                         
   4  14   3        543.00        601.48        36.68 o                         
   5  14   3        543.02        594.75        25.89 o                         
   6  14   3          0.38         -4.27        12.01 o                         
   1  15   3        138.16        124.58        16.63 o                         
   2  15   3         57.61         47.75        12.56 o                         
   3  15   3         20.99         17.87        20.11 o                         
   4  15   3         21.18         16.78        16.27 o                         
   5  15   3         81.38         94.48        14.27 o                         
   0  16   3         32.73        -18.28        26.31 o                         
   1  16   3          9.36         17.13        16.21 o                         
   2  16   3        123.75        131.06        16.59 o                         
   3  16   3        210.11        191.80        21.83 o                         
   4  16   3         37.80         41.00        19.15 o                         
   5  16   3          1.82         25.21        13.60 o                         
   1  17   3        221.24        167.00        19.75 o                         
   2  17   3         50.19         68.21        11.68 o                         
   3  17   3        232.56        205.80        18.68 o                         
   4  17   3        462.36        484.33        29.36 o                         
   0  18   3         48.23         48.68        22.54 o                         
   1  18   3         80.13        104.78        19.42 o                         
   2  18   3          6.44          0.65         7.61 o                         
   3  18   3        545.63        515.58        25.49 o                         
   4  18   3         42.04         -5.99        54.12 o                         
   1  19   3        155.30        180.35        17.68 o                         
   2  19   3          0.06          2.98         7.77 o                         
   3  19   3        257.04        217.29        48.80 o                         
   0  20   3         76.13         91.23        22.24 o                         
   1  20   3         22.97         14.40         7.13 o                         
   0   0   4       6055.33       5320.35       170.02 o                         
   1   0   4      19954.56      19374.72       354.88 o                         
   2   0   4       9597.39       9079.24       115.01 o                         
   3   0   4        153.21        191.35        23.07 o                         
   4   0   4         82.94        168.39        31.43 o                         
   5   0   4        104.64         95.43        17.13 o                         
   6   0   4        381.65        385.07        32.36 o                         
   7   0   4          2.18        -12.97        12.97 o                         
   8   0   4       1402.91       1361.69        48.50 o                         
   1   1   4       1810.84       1808.29        27.28 o                         
   2   1   4       2456.25       2446.04        40.66 o                         
   3   1   4        143.26        136.80        14.15 o                         
   4   1   4        600.06        617.12        41.49 o                         
   5   1   4        168.83        178.14        14.11 o                         
   6   1   4        140.21        139.86        13.77 o                         
   7   1   4        954.57        982.49        32.48 o                         
   8   1   4          0.79        -11.82        13.02 o                         
   0   2   4        237.13        222.67        15.32 o                         
   1   2   4      28522.85      28948.96       159.95 o                         
   2   2   4       3375.26       3398.77        51.39 o                         
   3   2   4         71.01         95.75        13.69 o                         
   4   2   4        838.07        779.70        48.21 o                         
   5   2   4        865.04        862.05        27.21 o                         
   6   2   4        659.95        681.46        27.28 o                         
   7   2   4          3.46          9.82         9.38 o                         
   8   2   4         14.92          0.08         9.39 o                         
   1   3   4       2070.20       1902.54        41.34 o                         
   2   3   4         33.59         38.54         8.96 o                         
   3   3   4        796.44        878.87        43.78 o                         
   4   3   4          0.19          5.33        15.72 o                         
   5   3   4        593.68        589.27        22.35 o                         
   6   3   4        217.78        193.09        15.55 o                         
   7   3   4        425.57        409.64        21.27 o                         
   8   3   4        101.60         96.06        11.90 o                         
   0   4   4       3421.95       3228.21        68.84 o                         
   1   4   4        248.88        193.65        16.66 o                         
   2   4   4       3808.73       3939.61        59.92 o                         
   3   4   4        348.13        340.84        26.57 o                         
   4   4   4         61.90         68.93        21.53 o                         
   5   4   4       1314.60       1379.52        36.82 o                         
   6   4   4         11.70         -5.03        10.25 o                         
   7   4   4         62.04         44.03         9.84 o                         
   8   4   4         49.38         46.08         9.26 o                         
   1   5   4        690.13        660.81        30.70 o                         
   2   5   4       1949.87       2057.63        62.81 o                         
   3   5   4        109.22        124.61        19.05 o                         
   4   5   4        165.69        180.48        16.31 o                         
   5   5   4        368.31        362.65        20.88 o                         
   6   5   4         99.56         90.26        12.36 o                         
   7   5   4        879.74        832.30        32.51 o                         
   8   5   4        127.39        134.74        14.98 o                         
   0   6   4         68.64         40.12        20.74 o                         
   1   6   4       6220.47       6038.41        91.14 o                         
   2   6   4       2982.78       3122.20        83.70 o                         
   3   6   4        763.32        770.18        49.88 o                         
   4   6   4        845.25        898.13        30.34 o                         
   5   6   4        652.43        647.29        30.10 o                         
   6   6   4        373.44        349.87        22.02 o                         
   7   6   4         95.11        123.95        15.94 o                         
   1   7   4        788.84        840.22        38.59 o                         
   2   7   4       1038.93       1052.66        52.91 o                         
   3   7   4        808.96        879.12        55.52 o                         
   4   7   4        397.62        388.57        18.35 o                         
   5   7   4         33.28         25.56        10.85 o                         
   6   7   4        270.48        268.45        20.13 o                         
   7   7   4        187.32        169.68        17.51 o                         
   0   8   4       2616.22       2846.56       130.46 o                         
   1   8   4       4094.00       4170.08       134.71 o                         
   2   8   4         38.48       1420.61      1188.78 o                         
   3   8   4        196.65        178.11        32.99 o                         
   4   8   4         89.83        104.40        13.23 o                         
   5   8   4        165.45        173.28        17.93 o                         
   6   8   4          2.07         19.33        12.64 o                         
   7   8   4        313.88        343.10        21.74 o                         
   1   9   4        340.81        419.64        52.51 o                         
   2   9   4         27.54         38.94        23.46 o                         
   3   9   4       1169.77       1206.01        35.16 o                         
   4   9   4        968.72        976.35        34.24 o                         
   5   9   4        345.52        312.19        25.64 o                         
   6   9   4         57.58         70.41        12.50 o                         
   7   9   4         21.26         27.82         9.23 o                         
   0  10   4         31.41         48.54        26.39 o                         
   1  10   4        865.29        919.61        68.25 o                         
   2  10   4        564.69        530.56        33.20 o                         
   3  10   4         19.30         31.13        12.53 o                         
   4  10   4         21.07         32.19        14.57 o                         
   5  10   4        258.79        238.80        21.53 o                         
   6  10   4        311.76        303.16        18.24 o                         
   7  10   4          5.03          7.24         7.43 o                         
   1  11   4         42.41         30.77        11.30 o                         
   2  11   4        473.56        439.97        22.40 o                         
   3  11   4          4.55         -4.29        12.83 o                         
   4  11   4        704.29        695.82        35.92 o                         
   5  11   4        271.39        259.80        22.74 o                         
   6  11   4          0.00         -8.47         8.47 o                         
   7  11   4          1.61        -11.48        11.48 o                         
   0  12   4        171.62        161.92        27.83 o                         
   1  12   4         77.97         77.75        16.01 o                         
   2  12   4       1002.55        970.65        36.03 o                         
   3  12   4          1.47          6.78        13.14 o                         
   4  12   4        115.72        124.71        24.21 o                         
   5  12   4         19.64         21.04        10.81 o                         
   6  12   4         10.37         14.15         6.80 o                         
   1  13   4         47.18         58.40        17.89 o                         
   2  13   4        686.05        662.00        32.22 o                         
   3  13   4        190.47        199.90        21.86 o                         
   4  13   4        373.89        381.66        27.31 o                         
   5  13   4         24.79         26.46        13.88 o                         
   6  13   4          5.43          1.60         6.30 o                         
   0  14   4       2658.84       2612.65        93.32 o                         
   1  14   4         21.47         29.33        14.43 o                         
   2  14   4        799.34        711.08        36.96 o                         
   3  14   4        418.94        413.33        27.30 o                         
   4  14   4         50.20         62.35        16.67 o                         
   5  14   4         49.14         47.17        14.79 o                         
   6  14   4        442.78        376.32        36.72 o                         
   1  15   4        159.58        173.58        22.07 o                         
   2  15   4         49.19         56.97        11.66 o                         
   3  15   4          0.32          0.75        15.55 o                         
   4  15   4        117.40        115.62        17.38 o                         
   5  15   4        235.16        221.24        16.74 o                         
   0  16   4        275.49        266.61        41.98 o                         
   1  16   4        644.13        601.03        35.02 o                         
   2  16   4          9.65         16.99        10.31 o                         
   3  16   4        756.26        797.95        37.60 o                         
   4  16   4        218.21        231.72        24.71 o                         
   5  16   4          0.75         -2.68        10.23 o                         
   1  17   4          3.01         -7.16        14.87 o                         
   2  17   4         34.39         15.73         9.47 o                         
   3  17   4        106.73        105.92        13.78 o                         
   4  17   4        233.71        222.17        20.96 o                         
   0  18   4        155.38        180.10        32.21 o                         
   1  18   4         16.39         26.06        11.59 o                         
   2  18   4         18.95         31.03         9.09 o                         
   3  18   4        778.73        791.37        30.76 o                         
   1  19   4        148.75        133.81        15.86 o                         
   2  19   4         37.04         37.74         9.19 o                         
   3  19   4          5.09         27.38        48.92 o                         
   0  20   4        291.78        289.27        35.01 o                         
   1  20   4         13.92         30.39        14.85 o                         
   1   1   5         24.42         88.21        19.20 o                         
   2   1   5        360.96        313.63        15.30 o                         
   3   1   5       1327.73       1503.00        43.46 o                         
   4   1   5        268.55        305.39        25.60 o                         
   5   1   5        581.44        620.31        23.31 o                         
   6   1   5        267.01        267.70        17.51 o                         
   7   1   5       1473.81       1477.28        39.53 o                         
   8   1   5         37.15         40.63         7.33 o                         
   0   2   5       8000.45       7787.62       135.66 o                         
   1   2   5         56.21        102.39        11.24 o                         
   2   2   5       3226.02       3261.63        47.62 o                         
   3   2   5          4.82          1.40        17.25 o                         
   4   2   5        964.35       1073.23        57.04 o                         
   5   2   5        750.95        695.99        25.24 o                         
   6   2   5       1610.59       1625.30        41.69 o                         
   7   2   5         13.11          9.25         8.09 o                         
   8   2   5        148.15        156.02        12.96 o                         
   1   3   5       1351.76       1206.80        34.49 o                         
   2   3   5       1838.20       1758.48        56.10 o                         
   3   3   5        204.44        209.29        24.17 o                         
   4   3   5         81.38         83.85        23.18 o                         
   5   3   5         17.66         20.07        10.30 o                         
   6   3   5        329.62        349.86        20.79 o                         
   7   3   5        178.24        208.27        16.21 o                         
   8   3   5         39.83         65.39        10.59 o                         
   0   4   5        159.00        145.24        17.42 o                         
   1   4   5       2124.21       2117.76        50.40 o                         
   2   4   5       2354.21       2332.16        60.90 o                         
   3   4   5        780.30        842.56        41.79 o                         
   4   4   5        273.20        367.68        40.17 o                         
   5   4   5       2765.87       2692.49        52.02 o                         
   6   4   5         80.77         73.25        13.20 o                         
   7   4   5         42.70         44.37         9.77 o                         
   8   4   5         39.16         24.12         8.80 o                         
   1   5   5       2061.23       1985.04        53.73 o                         
   2   5   5         20.93         22.40        13.55 o                         
   3   5   5        548.67        526.67        38.51 o                         
   4   5   5        245.29        233.49        15.20 o                         
   5   5   5        466.25        448.89        24.03 o                         
   6   5   5       1279.30       1160.10        36.84 o                         
   7   5   5        191.37        199.80        17.58 o                         
   8   5   5         25.49         31.44        13.59 o                         
   0   6   5        976.56        839.86        63.34 o                         
   1   6   5        727.63        657.72        34.22 o                         
   2   6   5          9.15         27.66        13.81 o                         
   3   6   5         39.51         67.19        17.51 o                         
   4   6   5         71.62         49.82         9.19 o                         
   5   6   5        148.43        153.71        17.60 o                         
   6   6   5        123.40        110.39        14.05 o                         
   7   6   5          0.00          6.21        11.26 o                         
   1   7   5        132.45         89.27        20.89 o                         
   2   7   5         36.87         12.60        19.13 o                         
   3   7   5        219.10        238.93        29.28 o                         
   4   7   5        284.84        283.46        16.09 o                         
   5   7   5        178.92        161.54        18.09 o                         
   6   7   5        422.89        405.82        25.60 o                         
   7   7   5        451.39        450.32        25.15 o                         
   0   8   5        159.58        171.81        37.39 o                         
   1   8   5       1925.58       2077.54        71.93 o                         
   2   8   5        375.33        295.39        62.68 o                         
   3   8   5         11.94         24.54        13.91 o                         
   4   8   5        319.50        314.74        18.87 o                         
   5   8   5        771.41        735.69        34.13 o                         
   6   8   5        221.37        222.35        21.95 o                         
   7   8   5        170.40        187.50        17.57 o                         
   1   9   5       1726.46       2279.23       137.04 o                         
   2   9   5        470.01        509.22        47.40 o                         
   3   9   5        596.21        630.91        25.98 o                         
   4   9   5        258.23        261.24        19.29 o                         
   5   9   5         66.36         73.90        15.12 o                         
   6   9   5        144.90        150.38        16.45 o                         
   7   9   5        131.45        136.59        14.06 o                         
   0  10   5        673.66        635.20        61.76 o                         
   1  10   5         55.61         10.59        32.37 o                         
   2  10   5       2779.90       2873.90        70.10 o                         
   3  10   5          0.66         16.18        15.58 o                         
   4  10   5         80.00         99.15        16.44 o                         
   5  10   5        473.72        529.73        31.56 o                         
   6  10   5         97.90        100.80        12.47 o                         
   7  10   5          0.12         -8.10         8.10 o                         
   1  11   5        381.77        319.06        22.35 o                         
   2  11   5         41.24         31.63        14.54 o                         
   3  11   5       1278.49       1297.60        42.54 o                         
   4  11   5        658.34        667.74        35.40 o                         
   5  11   5        169.25        139.96        17.45 o                         
   6  11   5        202.89        241.86        16.29 o                         
   7  11   5          2.86          5.76        12.66 o                         
   0  12   5         46.56         41.57        20.99 o                         
   1  12   5          3.05         -0.75        11.34 o                         
   2  12   5       2205.42       2242.57        51.10 o                         
   3  12   5       2983.27       2934.02        72.57 o                         
   4  12   5        134.24        144.94        18.22 o                         
   5  12   5        197.09        212.99        18.14 o                         
   6  12   5          0.02         -1.84         7.68 o                         
   1  13   5         25.14         34.57        16.34 o                         
   2  13   5        105.48        109.59        26.67 o                         
   3  13   5       1612.80       1671.37        59.25 o                         
   4  13   5         95.35        102.98        19.96 o                         
   5  13   5         82.18         63.52        11.88 o                         
   6  13   5        153.38        172.75        14.08 o                         
   0  14   5          8.93         25.63        19.01 o                         
   1  14   5         52.05         48.10        14.58 o                         
   2  14   5        183.40        194.67        20.83 o                         
   3  14   5        643.89        647.80        32.90 o                         
   4  14   5        265.56        281.34        25.76 o                         
   5  14   5          0.33          1.70        13.95 o                         
   6  14   5         12.94        -24.92        24.92 o                         
   1  15   5         17.02         22.14        12.31 o                         
   2  15   5        235.14        223.13        19.52 o                         
   3  15   5         38.85         54.89        12.00 o                         
   4  15   5        432.69        457.23        33.91 o                         
   5  15   5        214.13        254.64        17.85 o                         
   0  16   5        363.67        342.60        49.01 o                         
   1  16   5        470.85        471.61        31.43 o                         
   2  16   5          2.96          7.49        10.76 o                         
   3  16   5         21.97         48.55        12.90 o                         
   4  16   5        324.07        385.07        34.22 o                         
   5  16   5          1.30          9.16         9.63 o                         
   1  17   5          1.30         -2.61        12.13 o                         
   2  17   5         75.67         91.20        12.86 o                         
   3  17   5         82.13         66.35        12.95 o                         
   4  17   5          1.56          2.61         9.96 o                         
   0  18   5        471.83        442.19        43.35 o                         
   1  18   5         44.54         35.85        12.70 o                         
   2  18   5        420.74        413.22        21.88 o                         
   3  18   5       1304.38       1295.40        38.25 o                         
   1  19   5        115.71        120.66        15.03 o                         
   2  19   5         11.37          4.19        10.25 o                         
   0  20   5          0.21         18.01        12.35 o                         
   1  20   5         16.96         53.06        11.88 o                         
   0   0   6          2.22          0.03        34.81 o                         
   1   0   6       3475.89       3367.14        84.13 o                         
   2   0   6      22311.54      23086.05       423.92 o                         
   3   0   6          0.03         -6.31        11.99 o                         
   4   0   6       3873.04       4495.93       156.91 o                         
   5   0   6        879.89        842.03        38.78 o                         
   6   0   6       1216.90       1200.90        55.26 o                         
   7   0   6         86.72        112.07        21.53 o                         
   8   0   6        153.56        132.61        16.41 o                         
   1   1   6          0.47         10.67         7.57 o                         
   2   1   6      10637.13      10308.39       158.22 o                         
   3   1   6       4517.92       4796.10        92.22 o                         
   4   1   6         17.74          7.04        12.00 o                         
   5   1   6         91.40         73.19        11.31 o                         
   6   1   6          7.79          3.90        11.48 o                         
   7   1   6          1.01         -8.70         9.45 o                         
   8   1   6          5.85         12.43         8.12 o                         
   0   2   6       2360.91       2316.20        63.65 o                         
   1   2   6       9702.87       9239.34       138.67 o                         
   2   2   6       1546.19       1571.27        51.78 o                         
   3   2   6        700.32        808.24        42.82 o                         
   4   2   6       1902.35       2060.43        68.69 o                         
   5   2   6       1723.89       1711.19        37.90 o                         
   6   2   6         58.59         56.56        10.37 o                         
   7   2   6        135.69        129.80        13.58 o                         
   8   2   6         38.57         29.62         7.38 o                         
   1   3   6        493.03        423.24        22.12 o                         
   2   3   6       1380.23       1405.77        52.90 o                         
   3   3   6        143.80        129.61        21.70 o                         
   4   3   6          5.81         28.92        22.15 o                         
   5   3   6        152.63        142.86        12.87 o                         
   6   3   6       4008.23       3908.93        64.62 o                         
   7   3   6       1541.17       1540.24        38.85 o                         
   8   3   6        266.46        273.85        23.72 o                         
   0   4   6        340.15        319.26        24.49 o                         
   1   4   6        211.73        163.65        16.42 o                         
   2   4   6         14.77         -2.72        13.17 o                         
   3   4   6       1271.44       1164.71        63.37 o                         
   4   4   6       1124.16       1217.59        70.74 o                         
   5   4   6        114.56        129.13        13.91 o                         
   6   4   6        327.06        288.75        20.80 o                         
   7   4   6        174.93        192.13        15.05 o                         
   8   4   6        960.33       1041.97        53.38 o                         
   1   5   6          0.04          2.79        10.23 o                         
   2   5   6          0.34         14.34        18.07 o                         
   3   5   6       1346.90       1447.96       100.17 o                         
   4   5   6        986.06       1045.94        31.77 o                         
   5   5   6         33.53         50.21        13.48 o                         
   6   5   6        459.82        435.68        23.68 o                         
   7   5   6         17.37          8.13         9.54 o                         
   0   6   6         14.14         48.15        23.32 o                         
   1   6   6        166.47        160.47        18.34 o                         
   2   6   6       1209.97       1370.70        66.21 o                         
   3   6   6        566.28        640.30        47.40 o                         
   4   6   6        477.64        417.61        18.38 o                         
   5   6   6        220.47        213.05        19.79 o                         
   6   6   6        144.28        122.32        16.11 o                         
   7   6   6        241.61        248.18        20.00 o                         
   1   7   6        103.81        111.27        16.56 o                         
   2   7   6       5230.53       5449.59       136.25 o                         
   3   7   6        975.01        992.03        60.91 o                         
   4   7   6        816.38        753.39        26.90 o                         
   5   7   6        582.27        560.21        35.66 o                         
   6   7   6         14.22          4.92        12.07 o                         
   7   7   6        108.47         97.35        13.02 o                         
   0   8   6        412.14        419.40        54.88 o                         
   1   8   6         46.51         43.30        13.78 o                         
   2   8   6       1206.61       1232.05        70.73 o                         
   3   8   6          0.59         -1.51         8.94 o                         
   4   8   6       2784.42       2799.84        52.45 o                         
   5   8   6         36.19         27.86        12.83 o                         
   6   8   6          0.00         -1.71        14.08 o                         
   7   8   6         33.16         24.54         9.88 o                         
   1   9   6        197.33         85.55        37.67 o                         
   2   9   6         85.11        104.17        30.68 o                         
   3   9   6         10.10         32.02        12.62 o                         
   4   9   6          0.47         19.23        10.55 o                         
   5   9   6         31.83         15.02        12.64 o                         
   6   9   6        421.71        434.49        27.25 o                         
   7   9   6        106.45        112.07        12.00 o                         
   0  10   6        189.66        164.51        38.59 o                         
   1  10   6        254.98        145.50        39.15 o                         
   2  10   6       2272.30       2235.77        51.54 o                         
   3  10   6        249.92        262.22        19.91 o                         
   4  10   6        546.09        529.34        27.88 o                         
   5  10   6         26.06         29.92        14.69 o                         
   6  10   6         36.66         48.24        10.98 o                         
   7  10   6         20.51         24.47         8.82 o                         
   1  11   6        316.02        317.76        19.37 o                         
   2  11   6         78.18         89.98        13.81 o                         
   3  11   6        534.20        583.92        29.83 o                         
   4  11   6        330.71        329.65        27.50 o                         
   5  11   6        119.15         93.82        20.93 o                         
   6  11   6          4.62         -6.94         9.47 o                         
   0  12   6        483.90        435.94        33.56 o                         
   1  12   6         19.73         53.52        16.87 o                         
   2  12   6        114.64        142.42        14.55 o                         
   3  12   6        242.26        248.05        25.22 o                         
   4  12   6        103.36         93.22        15.08 o                         
   5  12   6        877.68        907.57        33.49 o                         
   6  12   6         22.97         24.19         9.23 o                         
   1  13   6        141.02        124.61        18.86 o                         
   2  13   6         37.72         33.52        10.77 o                         
   3  13   6        466.40        500.53        31.35 o                         
   4  13   6         26.55         -1.24        14.27 o                         
   5  13   6        156.71        159.84        14.73 o                         
   6  13   6         35.18         39.48         8.91 o                         
   0  14   6         20.79          1.57        19.50 o                         
   1  14   6          0.74        -13.86        13.86 o                         
   2  14   6         96.29         72.69        13.41 o                         
   3  14   6        350.83        368.30        25.82 o                         
   4  14   6          0.08         -6.27        13.09 o                         
   5  14   6         99.57         82.40        13.17 o                         
   1  15   6          2.33         -6.25        15.12 o                         
   2  15   6        167.35        164.70        17.53 o                         
   3  15   6        236.78        233.32        17.64 o                         
   4  15   6        452.30        471.37        28.77 o                         
   5  15   6          9.55         16.10        12.01 o                         
   0  16   6        140.46        150.04        33.44 o                         
   1  16   6          3.12         -2.86        14.03 o                         
   2  16   6        222.76        228.96        19.12 o                         
   3  16   6        498.62        488.16        32.93 o                         
   4  16   6        222.67        222.56        22.39 o                         
   5  16   6         34.41         18.99        13.48 o                         
   1  17   6        265.26        283.34        22.43 o                         
   2  17   6        617.80        646.43        27.67 o                         
   3  17   6        146.15        117.57        16.31 o                         
   4  17   6        175.86        203.54        20.44 o                         
   0  18   6         15.10         12.72        18.81 o                         
   1  18   6        223.22        239.05        19.17 o                         
   2  18   6          0.18          7.33        12.71 o                         
   3  18   6         74.08         56.22        16.40 o                         
   1  19   6         30.79         40.49        10.76 o                         
   2  19   6          0.27         10.99         6.99 o                         
   0  20   6         68.22         74.02        15.32 o                         
   1  20   6        187.26        220.88        21.09 o                         
   1   1   7        182.02        165.21        15.71 o                         
   2   1   7       2981.40       2642.80       138.40 o                         
   3   1   7          0.04        -12.52        17.00 o                         
   4   1   7         95.46         98.65        20.14 o                         
   5   1   7        635.51        624.55        23.36 o                         
   6   1   7       1257.79       1238.22        39.70 o                         
   7   1   7       1085.55       1084.18        33.58 o                         
   8   1   7          0.54         -7.78         7.78 o                         
   0   2   7       3466.41       3152.44        72.42 o                         
   1   2   7       5793.27       5644.38        76.33 o                         
   2   2   7         25.65         28.15        17.11 o                         
   3   2   7        186.20        193.62        26.57 o                         
   4   2   7        231.31        226.68        28.29 o                         
   5   2   7        665.62        629.26        23.95 o                         
   6   2   7        771.04        740.89        28.61 o                         
   7   2   7        162.44        141.70        13.99 o                         
   8   2   7         36.52         28.36         8.48 o                         
   1   3   7       2441.47       2218.45        51.35 o                         
   2   3   7       1634.49       1668.84        60.18 o                         
   3   3   7       3383.25       3362.97       106.13 o                         
   4   3   7        965.74       1042.58        59.22 o                         
   5   3   7        737.76        719.81        25.89 o                         
   6   3   7        490.20        470.22        23.46 o                         
   7   3   7          0.12          8.13         9.25 o                         
   8   3   7        138.47        169.03        20.25 o                         
   0   4   7        191.00        168.97        19.48 o                         
   1   4   7       2368.37       2313.27        56.14 o                         
   2   4   7        185.89        210.10        26.94 o                         
   3   4   7       3617.48       3779.43       119.06 o                         
   4   4   7          1.00         12.92        10.75 o                         
   5   4   7        211.25        185.12        14.80 o                         
   6   4   7        285.61        263.81        17.43 o                         
   7   4   7        496.91        496.34        25.12 o                         
   8   4   7        350.44        385.61        26.35 o                         
   1   5   7        711.06        705.61        34.25 o                         
   2   5   7       1401.65       1324.04        63.96 o                         
   3   5   7        682.41        520.40        65.31 o                         
   4   5   7         50.32         56.82        13.36 o                         
   5   5   7         14.27         14.55        11.24 o                         
   6   5   7        506.67        472.07        23.92 o                         
   7   5   7         56.99         52.80        10.70 o                         
   0   6   7       2683.04       2655.07       113.82 o                         
   1   6   7         22.26         30.36        11.80 o                         
   2   6   7       1265.49       1341.40        67.15 o                         
   3   6   7          9.82          0.92        17.52 o                         
   4   6   7        976.04        944.02        27.05 o                         
   5   6   7        958.24        996.57        34.43 o                         
   6   6   7         55.94         33.40        12.20 o                         
   7   6   7        384.64        413.21        23.87 o                         
   1   7   7         51.10         39.74        11.33 o                         
   2   7   7        996.68       1029.20        68.67 o                         
   3   7   7       1710.06       1795.93        84.41 o                         
   4   7   7        100.31        102.21        11.97 o                         
   5   7   7         41.92         48.28        16.06 o                         
   6   7   7        340.54        335.47        25.39 o                         
   7   7   7         35.17         49.25        11.52 o                         
   0   8   7       2018.74       2375.45       125.25 o                         
   1   8   7          3.50        -12.32        31.66 o                         
   2   8   7        128.76        177.86        32.58 o                         
   3   8   7          1.93         -3.02         9.50 o                         
   4   8   7        188.64        218.35        16.67 o                         
   5   8   7        430.78        504.82        29.79 o                         
   6   8   7          0.53          3.39        12.67 o                         
   7   8   7         22.27         18.41         8.85 o                         
   1   9   7        120.94        109.88        21.30 o                         
   2   9   7        641.34        948.02        84.32 o                         
   3   9   7        369.56        374.10        19.51 o                         
   4   9   7        999.69        996.55        35.25 o                         
   5   9   7        334.87        352.71        26.79 o                         
   6   9   7         44.21         25.26        13.11 o                         
   7   9   7        207.04        189.63        14.92 o                         
   0  10   7       1321.88       1216.79       100.97 o                         
   1  10   7        112.95        162.82        39.15 o                         
   2  10   7         40.10         19.42        10.21 o                         
   3  10   7       3511.06       3610.07        65.87 o                         
   4  10   7        470.25        458.41        27.15 o                         
   5  10   7          1.70         -9.73        13.00 o                         
   6  10   7         44.02         32.02        10.18 o                         
   7  10   7        224.64        260.22        18.67 o                         
   1  11   7        287.33        269.82        17.01 o                         
   2  11   7         69.47         60.24        12.89 o                         
   3  11   7         10.91          1.36        16.31 o                         
   4  11   7        734.80        723.89        35.85 o                         
   5  11   7          5.29          5.68        12.51 o                         
   6  11   7         24.96         30.07        11.52 o                         
   0  12   7         10.00          0.52        23.70 o                         
   1  12   7        307.07        314.68        19.16 o                         
   2  12   7       1023.60       1025.26        33.89 o                         
   3  12   7         52.51         48.03        13.72 o                         
   4  12   7       1096.71       1135.26        51.37 o                         
   5  12   7          0.00          0.51        12.19 o                         
   6  12   7        110.05        137.01        11.93 o                         
   1  13   7         44.01         17.93        15.16 o                         
   2  13   7          0.91         -7.68        12.13 o                         
   3  13   7        293.39        305.20        25.67 o                         
   4  13   7        681.35        659.02        39.27 o                         
   5  13   7        170.27        158.44        17.58 o                         
   6  13   7         11.07         11.42         6.93 o                         
   0  14   7        240.26        305.25        32.40 o                         
   1  14   7        264.47        246.90        20.94 o                         
   2  14   7        950.77        939.55        34.92 o                         
   3  14   7          0.14          1.46        12.66 o                         
   4  14   7        464.77        470.09        27.15 o                         
   5  14   7         16.74          2.86         8.54 o                         
   1  15   7         18.67         -4.04        14.92 o                         
   2  15   7        378.10        415.22        28.08 o                         
   3  15   7         12.19          4.68        10.02 o                         
   4  15   7          0.13         12.38        10.77 o                         
   5  15   7         34.89         42.90        10.58 o                         
   0  16   7          1.34         18.17        16.23 o                         
   1  16   7          0.22        -14.19        14.19 o                         
   2  16   7        703.32        723.46        30.74 o                         
   3  16   7        170.83        172.03        22.41 o                         
   4  16   7        168.78        178.54        21.17 o                         
   5  16   7        455.12        484.46        38.12 o                         
   1  17   7        199.17        188.39        19.69 o                         
   2  17   7        453.64        457.55        22.63 o                         
   3  17   7         47.55         50.94        13.72 o                         
   4  17   7          5.56          3.45         9.81 o                         
   0  18   7        446.04        469.95        44.69 o                         
   1  18   7         31.53         20.68        10.34 o                         
   2  18   7        833.59        836.86        33.98 o                         
   3  18   7        148.94        158.46        14.21 o                         
   1  19   7         87.91         95.54        13.08 o                         
   2  19   7          3.47         -3.19        11.01 o                         
   0  20   7          0.01          3.15         9.82 o                         
   1  20   7         34.92         47.14        16.03 o                         
   0   0   8        999.72        787.31        93.11 o                         
   1   0   8       2052.57       1946.49        74.12 o                         
   2   0   8      21950.79      22990.59       439.44 o                         
   3   0   8       8159.82       8019.74       211.29 o                         
   4   0   8         95.10        108.15        57.75 o                         
   5   0   8        191.33        175.56        19.94 o                         
   6   0   8       1080.56       1091.35        51.76 o                         
   7   0   8        597.19        572.03        34.67 o                         
   8   0   8          4.99         19.66        19.69 o                         
   1   1   8          0.45         -7.39        12.76 o                         
   2   1   8        188.54        198.48        27.60 o                         
   3   1   8        391.37        432.39        36.93 o                         
   4   1   8        409.84        372.23        36.82 o                         
   5   1   8        282.73        254.46        17.16 o                         
   6   1   8        126.58        122.84        13.88 o                         
   7   1   8        243.77        249.33        17.10 o                         
   8   1   8        491.70        523.50        34.31 o                         
   0   2   8       4833.65       4478.85        92.09 o                         
   1   2   8       1201.79       1128.08        37.59 o                         
   2   2   8        120.37        136.05        20.15 o                         
   3   2   8       1342.44       1468.12        70.85 o                         
   4   2   8         28.06          7.10        20.60 o                         
   5   2   8        325.59        327.82        17.91 o                         
   6   2   8         97.41         90.63        12.29 o                         
   7   2   8       1054.58       1025.54        32.17 o                         
   8   2   8         39.23         21.48         9.66 o                         
   1   3   8       7961.11       7946.20       114.80 o                         
   2   3   8       4846.67       5168.03       109.19 o                         
   3   3   8         52.45         52.52        19.15 o                         
   4   3   8        150.13        127.75        16.29 o                         
   5   3   8         55.35         60.08        13.52 o                         
   6   3   8          8.94          7.22         8.95 o                         
   7   3   8        173.98        176.19        14.80 o                         
   8   3   8          1.21         18.05        19.48 o                         
   0   4   8       5316.91       5192.80        98.94 o                         
   1   4   8       3996.42       4069.80        77.17 o                         
   2   4   8        546.09        536.65        40.65 o                         
   3   4   8       1153.10       1289.46       111.34 o                         
   4   4   8        517.65        575.92        25.79 o                         
   5   4   8         25.65         22.66        10.87 o                         
   6   4   8        296.51        312.58        18.47 o                         
   7   4   8        213.47        248.70        18.35 o                         
   1   5   8          4.06         11.58        14.76 o                         
   2   5   8        966.24       1031.78        59.18 o                         
   3   5   8       1432.46       1388.01        76.75 o                         
   4   5   8        608.84        641.19        26.17 o                         
   5   5   8        507.46        476.08        22.46 o                         
   6   5   8         26.21         30.65        10.14 o                         
   7   5   8        535.62        524.50        24.53 o                         
   0   6   8        950.81        898.69        46.77 o                         
   1   6   8       3681.46       3519.93        82.64 o                         
   2   6   8        209.85        226.05        29.83 o                         
   3   6   8        439.02        422.80        45.28 o                         
   4   6   8          0.35         -6.99         8.22 o                         
   5   6   8        402.93        332.76        21.11 o                         
   6   6   8        247.34        231.34        19.79 o                         
   7   6   8         60.44         56.33        10.48 o                         
   1   7   8        255.00        260.01        25.52 o                         
   2   7   8        302.75        260.99        51.99 o                         
   3   7   8        677.45        726.81        35.80 o                         
   4   7   8        152.25        147.77        13.89 o                         
   5   7   8        914.68        885.17        37.87 o                         
   6   7   8        305.72        321.60        22.75 o                         
   7   7   8          6.86         14.95         8.41 o                         
   0   8   8        207.55        172.63        52.96 o                         
   1   8   8        181.74        620.90       105.51 o                         
   2   8   8       1300.05       1424.92        77.86 o                         
   3   8   8         85.79         79.59        10.01 o                         
   4   8   8        210.28        198.77        18.25 o                         
   5   8   8       2130.29       2158.70        56.45 o                         
   6   8   8        509.85        466.29        27.32 o                         
   7   8   8        589.08        602.52        42.10 o                         
   1   9   8         73.50         34.42        12.00 o                         
   2   9   8       1389.43       1469.28        39.60 o                         
   3   9   8        503.94        525.19        26.24 o                         
   4   9   8       1946.32       2017.24        51.27 o                         
   5   9   8       1037.03       1029.68        43.58 o                         
   6   9   8        133.38        100.81        15.05 o                         
   7   9   8        132.26        121.87        14.11 o                         
   0  10   8        780.36        748.92       461.46 o                         
   1  10   8        457.17        458.84        27.50 o                         
   2  10   8        242.06        219.96        18.46 o                         
   3  10   8         47.33         56.49        13.04 o                         
   4  10   8       1024.56       1028.12        40.05 o                         
   5  10   8        214.00        237.66        22.77 o                         
   6  10   8         54.95         27.84        10.09 o                         
   7  10   8         39.58         88.70        15.16 o                         
   1  11   8         35.20         30.99        11.56 o                         
   2  11   8        118.45        108.93        14.34 o                         
   3  11   8        163.11        165.41        20.72 o                         
   4  11   8        424.05        466.27        25.84 o                         
   5  11   8        132.08        121.55        19.98 o                         
   6  11   8        105.38        113.77        18.69 o                         
   0  12   8        360.72        424.37        27.21 o                         
   1  12   8       1136.20       1151.10        35.01 o                         
   2  12   8        422.61        434.75        23.24 o                         
   3  12   8       1255.38       1269.54        47.72 o                         
   4  12   8         14.43         27.58        19.07 o                         
   5  12   8        258.83        282.62        22.22 o                         
   6  12   8          2.14         -4.85         9.54 o                         
   1  13   8       1081.71       1095.11        38.29 o                         
   2  13   8         24.48         17.09        10.69 o                         
   3  13   8         19.54         30.33        16.66 o                         
   4  13   8        155.95        166.60        22.74 o                         
   5  13   8         17.36         23.73        10.25 o                         
   6  13   8          1.16         10.05         8.19 o                         
   0  14   8        521.58        474.24        46.10 o                         
   1  14   8         47.36         41.91        14.28 o                         
   2  14   8          8.38         26.49        15.03 o                         
   3  14   8          3.79         15.08        13.02 o                         
   4  14   8          0.25         -4.49        11.21 o                         
   5  14   8        151.00        147.99        13.33 o                         
   1  15   8        106.84         88.59        15.68 o                         
   2  15   8         16.25         -2.89        10.44 o                         
   3  15   8         33.85         54.27        12.92 o                         
   4  15   8          3.18         14.14        10.75 o                         
   5  15   8          3.14         -8.80         9.02 o                         
   0  16   8          6.36         26.09        19.54 o                         
   1  16   8          3.06          3.79        14.32 o                         
   2  16   8         74.81         98.52        13.67 o                         
   3  16   8       2000.07       2107.02        54.92 o                         
   4  16   8         13.56         58.36        14.64 o                         
   1  17   8          0.20        -12.75        12.75 o                         
   2  17   8          7.27          3.95        11.20 o                         
   3  17   8       1706.33       1781.49        48.22 o                         
   4  17   8        194.82        193.48        18.61 o                         
   0  18   8         28.03         46.44        21.21 o                         
   1  18   8         57.59         72.79        12.87 o                         
   2  18   8         64.44         76.89        12.23 o                         
   3  18   8         29.90         38.44        10.75 o                         
   1  19   8         10.61         16.11        15.35 o                         
   2  19   8          8.01         20.66        39.96 o                         
   0  20   8         16.02         25.30        17.96 o                         
   1   1   9       1162.18       1133.19        39.02 o                         
   2   1   9       1047.67       1094.30        59.80 o                         
   3   1   9       3555.59       3721.59       105.75 o                         
   4   1   9          1.02          6.26        11.18 o                         
   5   1   9       1056.88       1035.04        31.77 o                         
   6   1   9        121.09        102.77        13.05 o                         
   7   1   9        372.36        347.88        19.34 o                         
   8   1   9         73.70        102.18        17.24 o                         
   0   2   9       2539.69       2388.00        72.47 o                         
   1   2   9       1361.11       1288.29        42.40 o                         
   2   2   9         30.83         40.94        13.55 o                         
   3   2   9       3744.80       3947.22       118.69 o                         
   4   2   9        261.74        267.00        19.49 o                         
   5   2   9         15.72         26.44         9.70 o                         
   6   2   9          0.62          6.03        10.35 o                         
   7   2   9        106.31        125.15        13.26 o                         
   8   2   9        292.38        323.27        26.34 o                         
   1   3   9         99.37         84.62        14.53 o                         
   2   3   9         96.29         98.97        21.42 o                         
   3   3   9         46.46         61.93        37.90 o                         
   4   3   9        533.43        587.10        26.52 o                         
   5   3   9          1.07         -9.57        12.94 o                         
   6   3   9          9.51         21.09         8.76 o                         
   7   3   9         79.44         93.19        13.82 o                         
   8   3   9          0.26         -5.11        13.84 o                         
   0   4   9       5156.52       5069.54       101.82 o                         
   1   4   9         97.10        116.44        15.70 o                         
   2   4   9        521.79        663.10        46.81 o                         
   3   4   9       4562.94       4783.38       139.22 o                         
   4   4   9          0.36         25.38         9.59 o                         
   5   4   9         59.31         57.79        11.76 o                         
   6   4   9         21.30         21.50         9.79 o                         
   7   4   9         17.63         20.47         8.37 o                         
   1   5   9       2237.84       2220.52        63.48 o                         
   2   5   9       6865.95       7313.10       155.90 o                         
   3   5   9         22.52         -8.74        20.71 o                         
   4   5   9         18.84         17.42        12.45 o                         
   5   5   9       1096.49       1024.88        31.45 o                         
   6   5   9        500.91        512.19        25.32 o                         
   7   5   9        169.78        145.88        13.90 o                         
   0   6   9       3404.87       3563.89       103.57 o                         
   1   6   9          5.69          4.60        10.86 o                         
   2   6   9          4.10         -6.15        23.51 o                         
   3   6   9        237.73        294.75        43.68 o                         
   4   6   9         53.37         50.49        10.30 o                         
   5   6   9        396.94        399.82        24.99 o                         
   6   6   9        232.33        231.45        19.36 o                         
   7   6   9         53.53         56.79         9.83 o                         
   1   7   9          4.01          8.55         9.71 o                         
   2   7   9        422.56        468.01        45.71 o                         
   3   7   9        129.69        107.36        16.64 o                         
   4   7   9        367.75        404.00        21.31 o                         
   5   7   9         32.34         18.87        12.98 o                         
   6   7   9          0.21          8.24        11.08 o                         
   7   7   9         39.95         38.45        10.98 o                         
   0   8   9       8718.47      10333.64       280.81 o                         
   1   8   9       1131.74       1009.60        51.16 o                         
   2   8   9        480.63        536.60        58.17 o                         
   3   8   9        729.62        738.26        25.60 o                         
   4   8   9       1335.91       1258.17        36.97 o                         
   5   8   9          4.66          0.27        10.05 o                         
   6   8   9        150.00        121.00        15.24 o                         
   7   8   9        643.44        669.80        62.83 o                         
   1   9   9        123.06         45.87        52.39 o                         
   2   9   9         31.18         43.51        11.56 o                         
   3   9   9          0.07          2.58        10.97 o                         
   4   9   9         71.91         70.19        12.81 o                         
   5   9   9         85.14         92.88        16.94 o                         
   6   9   9        224.47        204.97        18.46 o                         
   7   9   9         10.67         14.76         8.08 o                         
   0  10   9        170.90        180.21        26.43 o                         
   1  10   9         76.92         72.48        10.90 o                         
   2  10   9        469.26        499.65        26.67 o                         
   3  10   9       1206.33       1267.68        41.48 o                         
   4  10   9         35.08         27.57        11.79 o                         
   5  10   9        418.83        461.23        30.20 o                         
   6  10   9          3.10         15.08         9.89 o                         
   7  10   9          0.15         38.47        19.92 o                         
   1  11   9        220.22        219.06        15.00 o                         
   2  11   9       1198.05       1222.58        42.27 o                         
   3  11   9          4.55          0.41        11.95 o                         
   4  11   9        840.41        880.67        42.64 o                         
   5  11   9         39.53         44.21        13.95 o                         
   6  11   9         78.02         66.17        10.67 o                         
   0  12   9        138.53        148.48        22.15 o                         
   1  12   9        375.95        406.13        23.76 o                         
   2  12   9        100.83        113.74        14.93 o                         
   3  12   9         43.83         36.66        14.62 o                         
   4  12   9       1882.85       1971.87        70.81 o                         
   5  12   9        295.28        322.01        25.70 o                         
   6  12   9          0.03          5.44        11.08 o                         
   1  13   9        799.34        762.96        35.00 o                         
   2  13   9        843.93        840.19        33.81 o                         
   3  13   9        842.13        803.92        37.00 o                         
   4  13   9        653.93        602.13        39.99 o                         
   5  13   9        351.97        324.38        18.74 o                         
   6  13   9         28.72         39.96         9.20 o                         
   0  14   9       1272.35       1296.20        62.36 o                         
   1  14   9        212.99        256.09        24.21 o                         
   2  14   9        158.08        160.72        17.88 o                         
   3  14   9        896.14        912.75        38.50 o                         
   4  14   9         13.06          8.25        12.74 o                         
   5  14   9        105.67         99.49        10.76 o                         
   1  15   9        428.34        409.08        28.83 o                         
   2  15   9        134.17        125.15        15.29 o                         
   3  15   9         70.58         88.73        13.86 o                         
   4  15   9        131.48        142.81        18.92 o                         
   5  15   9          9.33          3.34        10.75 o                         
   0  16   9        127.62        147.49        28.99 o                         
   1  16   9          8.69         17.92        12.54 o                         
   2  16   9        781.71        773.66        30.84 o                         
   3  16   9        176.84        194.77        18.56 o                         
   4  16   9          0.39          2.11        11.52 o                         
   1  17   9         90.80         96.10        14.85 o                         
   2  17   9         79.81         79.74        13.64 o                         
   3  17   9          1.38          3.53        10.08 o                         
   4  17   9        402.21        413.50        24.46 o                         
   0  18   9         24.24         70.82        21.75 o                         
   1  18   9         91.10        108.10        15.45 o                         
   2  18   9         56.93         71.04        12.42 o                         
   3  18   9        128.60        150.35        26.51 o                         
   1  19   9         19.23         25.04         8.13 o                         
   2  19   9        259.53        278.14        32.26 o                         
   0   0  10       3251.52       2993.25       181.20 o                         
   1   0  10       3688.44       3431.15       163.83 o                         
   2   0  10       2032.13       1923.81       107.04 o                         
   3   0  10      16154.41      18134.51       340.96 o                         
   4   0  10        196.34        150.05        28.40 o                         
   5   0  10          0.07         -5.93        13.92 o                         
   6   0  10        139.90        139.56        21.50 o                         
   7   0  10         26.92         24.33        12.04 o                         
   8   0  10        223.41        221.14        30.52 o                         
   1   1  10       4987.62       4756.71        73.78 o                         
   2   1  10         24.03          2.03        18.48 o                         
   3   1  10       1069.61       1428.14       166.38 o                         
   4   1  10       1827.96       1865.56        50.55 o                         
   5   1  10          0.18         -1.82        10.58 o                         
   6   1  10        991.68        967.29        34.31 o                         
   7   1  10         17.18          6.46         7.76 o                         
   8   1  10        101.72        115.38        16.37 o                         
   0   2  10         76.69         77.01        18.11 o                         
   1   2  10       1238.79       1143.87        42.87 o                         
   2   2  10         16.72         34.39        18.50 o                         
   3   2  10        807.88        759.45        89.03 o                         
   4   2  10        191.35        199.76        19.39 o                         
   5   2  10       1025.81       1095.15        30.54 o                         
   6   2  10         90.99         84.07        12.17 o                         
   7   2  10        256.35        278.18        16.59 o                         
   1   3  10       1165.60       1136.00        43.38 o                         
   2   3  10          1.58         17.12        16.12 o                         
   3   3  10        741.02        715.89        53.72 o                         
   4   3  10         15.61         21.99         9.81 o                         
   5   3  10        170.16        160.33        14.16 o                         
   6   3  10        466.75        480.42        21.76 o                         
   7   3  10          2.40          5.33         8.71 o                         
   0   4  10       2259.09       2200.15       121.57 o                         
   1   4  10       4793.09       5153.94        95.37 o                         
   2   4  10       2000.39       2248.07        81.95 o                         
   3   4  10        425.88        435.55        44.63 o                         
   4   4  10          6.41         23.65        12.53 o                         
   5   4  10       1373.93       1338.61        35.35 o                         
   6   4  10          6.18         15.12         8.74 o                         
   7   4  10          0.54         -5.65        10.99 o                         
   1   5  10         41.41         75.71        14.63 o                         
   2   5  10        597.99        657.99        50.21 o                         
   3   5  10        202.18        207.35        32.72 o                         
   4   5  10        267.03        302.92        18.12 o                         
   5   5  10         44.00         21.41        10.90 o                         
   6   5  10        501.03        486.34        24.03 o                         
   7   5  10        464.53        430.53        22.80 o                         
   0   6  10        646.24        774.61        69.16 o                         
   1   6  10          5.46         -0.79        20.44 o                         
   2   6  10          3.96          2.28        22.37 o                         
   3   6  10       1316.56       1288.31        51.55 o                         
   4   6  10        966.35        994.67        34.89 o                         
   5   6  10        300.91        277.95        20.31 o                         
   6   6  10         12.24         26.32        10.76 o                         
   7   6  10         30.25         33.83         8.95 o                         
   1   7  10       1224.94       1333.36        63.74 o                         
   2   7  10         75.52         59.96        22.12 o                         
   3   7  10        433.91        454.35        19.98 o                         
   4   7  10         68.35         69.14        15.86 o                         
   5   7  10        240.20        232.12        18.90 o                         
   6   7  10         37.45         36.21        10.85 o                         
   7   7  10         27.60         29.32         7.85 o                         
   0   8  10       1409.36       1402.35       169.07 o                         
   1   8  10        581.59        643.92        42.37 o                         
   2   8  10        268.41        232.63        26.22 o                         
   3   8  10        111.69         96.08        11.91 o                         
   4   8  10         10.37         27.10        11.07 o                         
   5   8  10        196.24        208.32        19.24 o                         
   6   8  10         56.13         51.46        12.50 o                         
   7   8  10         38.97         51.01        10.47 o                         
   1   9  10       2233.38       2321.87       131.73 o                         
   2   9  10         81.89         96.11        13.48 o                         
   3   9  10         74.07         73.44        12.86 o                         
   4   9  10          7.32         11.44        11.77 o                         
   5   9  10         11.56          9.04        11.05 o                         
   6   9  10        149.96        143.79        14.67 o                         
   7   9  10        227.65        263.52        18.40 o                         
   0  10  10        202.14        232.56        29.98 o                         
   1  10  10       1261.76       1313.77        32.17 o                         
   2  10  10       1574.78       1568.65        47.16 o                         
   3  10  10          6.08         19.41        14.59 o                         
   4  10  10         36.62         42.19        13.04 o                         
   5  10  10         39.04         19.56        11.18 o                         
   6  10  10          8.06         15.54         9.47 o                         
   1  11  10        209.99        226.00        16.36 o                         
   2  11  10         40.32         38.17        13.76 o                         
   3  11  10          1.75          8.77        13.62 o                         
   4  11  10         33.97         34.04        14.83 o                         
   5  11  10        372.61        351.97        21.91 o                         
   6  11  10        116.30        123.45        16.17 o                         
   0  12  10         76.23        106.74        15.80 o                         
   1  12  10        813.84        861.67        31.42 o                         
   2  12  10        698.13        684.21        31.16 o                         
   3  12  10        339.04        348.00        25.79 o                         
   4  12  10          9.86         12.41        18.39 o                         
   5  12  10          8.54         13.17        10.32 o                         
   6  12  10          7.38         17.44        10.79 o                         
   1  13  10         91.34        100.60        17.20 o                         
   2  13  10          0.10          3.55        10.22 o                         
   3  13  10         31.41         28.80        11.37 o                         
   4  13  10         62.96         73.05        16.46 o                         
   5  13  10        495.99        520.98        22.98 o                         
   6  13  10         44.43         21.40        16.61 o                         
   0  14  10        427.73        439.14        39.05 o                         
   1  14  10       1108.90       1045.99        45.13 o                         
   2  14  10          1.79          2.95        12.33 o                         
   3  14  10         59.94         55.50        13.69 o                         
   4  14  10         19.01         26.41        12.09 o                         
   5  14  10          0.69         -3.17         7.43 o                         
   1  15  10          0.18          4.12        22.66 o                         
   2  15  10        182.66        166.69        16.65 o                         
   3  15  10        331.69        315.25        23.35 o                         
   4  15  10         26.85          5.38        10.89 o                         
   5  15  10          0.66          9.07         9.57 o                         
   0  16  10         43.16         74.62        25.39 o                         
   1  16  10         91.69        102.33        16.56 o                         
   2  16  10        519.14        512.01        24.54 o                         
   3  16  10       1144.38       1133.22        41.86 o                         
   4  16  10          1.54          3.38        11.44 o                         
   1  17  10          0.06         12.55        10.81 o                         
   2  17  10          1.83          3.24        20.30 o                         
   3  17  10        628.28        647.85        29.24 o                         
   4  17  10        242.90        255.70        30.09 o                         
   0  18  10        850.01        784.25        50.20 o                         
   1  18  10          8.20          0.48        10.12 o                         
   2  18  10         66.59         73.49        10.83 o                         
   3  18  10          1.49          8.38        15.41 o                         
   1  19  10         18.54         24.00         9.48 o                         
   1   1  11       1213.59       1046.01        36.52 o                         
   2   1  11       1784.23       1882.75        81.84 o                         
   3   1  11        168.30        138.53        26.58 o                         
   4   1  11        621.40        681.70        31.48 o                         
   5   1  11          5.71          8.30        14.20 o                         
   6   1  11        689.41        695.86        28.73 o                         
   7   1  11          0.69         -8.47         8.47 o                         
   0   2  11       1295.57       1151.45        55.80 o                         
   1   2  11        476.76        535.63        31.27 o                         
   2   2  11         37.37        -20.11        20.11 o                         
   3   2  11        224.32        275.27        33.02 o                         
   4   2  11        688.89        675.78        32.85 o                         
   5   2  11         58.87         53.63        11.77 o                         
   6   2  11        114.14        132.87        14.47 o                         
   7   2  11         73.00         65.87        12.42 o                         
   1   3  11        765.48        868.11        39.60 o                         
   2   3  11         93.49        153.49        29.73 o                         
   3   3  11          4.65         -7.57        19.93 o                         
   4   3  11        210.23        251.03        18.94 o                         
   5   3  11          3.66         -2.47        11.07 o                         
   6   3  11        776.47        750.29        25.78 o                         
   7   3  11         97.39         90.29        14.33 o                         
   0   4  11       9107.82       9480.58       151.64 o                         
   1   4  11       6494.71       7111.38       115.63 o                         
   2   4  11        595.79        683.01        48.20 o                         
   3   4  11       1217.86       1341.38        78.10 o                         
   4   4  11         10.16         13.74         9.87 o                         
   5   4  11        153.71        171.94        15.61 o                         
   6   4  11        591.34        547.38        25.28 o                         
   7   4  11         64.71         58.20        10.77 o                         
   1   5  11        214.85        241.06        27.79 o                         
   2   5  11       1470.22       1729.99        92.89 o                         
   3   5  11        186.64        188.05        33.41 o                         
   4   5  11        271.99        274.20        18.24 o                         
   5   5  11        153.87        162.30        16.69 o                         
   6   5  11         26.96         11.91         9.36 o                         
   7   5  11          1.72         -8.89         9.70 o                         
   0   6  11        749.99        796.69        71.05 o                         
   1   6  11        205.26        209.50        23.74 o                         
   2   6  11          8.88          7.10        20.51 o                         
   3   6  11        196.38        225.25        19.28 o                         
   4   6  11          7.11         19.65        11.17 o                         
   5   6  11         47.98         17.54        11.28 o                         
   6   6  11         11.91          6.89         9.05 o                         
   7   6  11          0.28         -5.21         8.68 o                         
   1   7  11       1117.64       1134.55        53.21 o                         
   2   7  11        608.67        612.34        52.10 o                         
   3   7  11        166.05        153.36        12.93 o                         
   4   7  11       1062.99       1075.44        34.28 o                         
   5   7  11        585.40        557.32        25.45 o                         
   6   7  11        133.31        128.45        15.49 o                         
   7   7  11        238.78        254.04        20.02 o                         
   0   8  11       5138.98       5253.91       205.22 o                         
   1   8  11         76.64        118.07        19.23 o                         
   2   8  11         29.50         31.10         9.60 o                         
   3   8  11         16.22         15.08        10.13 o                         
   4   8  11       1353.48       1298.46        37.93 o                         
   5   8  11        454.88        424.67        24.92 o                         
   6   8  11          0.12         -8.94        10.93 o                         
   7   8  11         47.50         79.30        15.46 o                         
   1   9  11        647.91        670.88        27.69 o                         
   2   9  11         26.24         20.56         9.61 o                         
   3   9  11          0.30         -1.19        14.41 o                         
   4   9  11         44.14         52.43        12.50 o                         
   5   9  11        133.05        140.07        14.24 o                         
   6   9  11          5.81         13.02         9.30 o                         
   7   9  11         52.27        112.65        29.88 o                         
   0  10  11       1039.58       1021.09        40.47 o                         
   1  10  11       1472.44       1537.71        36.49 o                         
   2  10  11         14.55         27.83        11.44 o                         
   3  10  11        272.29        255.70        20.80 o                         
   4  10  11        110.77        111.60        15.43 o                         
   5  10  11         59.33         44.35        10.89 o                         
   6  10  11         11.89         13.22        15.36 o                         
   1  11  11        203.53        200.17        16.69 o                         
   2  11  11        228.59        249.90        21.71 o                         
   3  11  11        124.12        121.02        17.69 o                         
   4  11  11        101.46         72.82        15.17 o                         
   5  11  11        115.99        106.88        14.11 o                         
   6  11  11         38.60         40.18         7.77 o                         
   0  12  11       2379.64       2369.34        63.11 o                         
   1  12  11       2136.12       2104.69        53.27 o                         
   2  12  11        600.62        565.20        29.93 o                         
   3  12  11         23.88         16.55        12.34 o                         
   4  12  11        394.70        470.81        32.72 o                         
   5  12  11         49.05         63.73        13.48 o                         
   6  12  11          4.40         -3.45         7.07 o                         
   1  13  11        800.08        780.68        35.17 o                         
   2  13  11         34.67         49.50        15.21 o                         
   3  13  11          1.48         -3.25        11.99 o                         
   4  13  11         81.63        100.79        15.25 o                         
   5  13  11        129.91        131.34        13.58 o                         
   0  14  11          1.91         19.18        16.53 o                         
   1  14  11        886.10        839.35        40.70 o                         
   2  14  11        267.53        266.64        22.98 o                         
   3  14  11        580.34        609.59        45.13 o                         
   4  14  11         14.91         14.75        11.46 o                         
   5  14  11        133.20        156.94        20.65 o                         
   1  15  11         36.65         31.73        14.18 o                         
   2  15  11        144.16        117.92        15.79 o                         
   3  15  11        408.21        382.06        22.55 o                         
   4  15  11        352.01        303.57        24.81 o                         
   5  15  11         90.23        108.77        22.54 o                         
   0  16  11         15.40         52.78        24.29 o                         
   1  16  11        188.25        168.66        17.48 o                         
   2  16  11        271.98        269.80        18.94 o                         
   3  16  11         34.03         22.29         8.85 o                         
   4  16  11          0.58        -11.63        11.63 o                         
   1  17  11          7.15          7.32        10.42 o                         
   2  17  11         60.54         73.88        13.59 o                         
   3  17  11          0.56         -3.13        13.49 o                         
   0  18  11         79.78         83.71        20.30 o                         
   1  18  11        450.55        419.67        24.65 o                         
   2  18  11          0.16          3.92        10.17 o                         
   1  19  11        853.55        880.65        34.10 o                         
   0   0  12       2944.71       2917.25       136.04 o                         
   1   0  12       7699.97       8340.38       249.97 o                         
   2   0  12       3170.57       3373.83       149.77 o                         
   3   0  12          0.01         42.98        40.51 o                         
   4   0  12          0.12         33.72        18.54 o                         
   5   0  12       6410.46       6194.33       142.45 o                         
   6   0  12          6.01        -25.15        25.15 o                         
   7   0  12        105.38         84.36        29.93 o                         
   1   1  12       1363.47       1273.25        47.71 o                         
   2   1  12        107.63        140.27        27.52 o                         
   3   1  12       1762.08       1851.77        83.25 o                         
   4   1  12        483.19        559.75        33.07 o                         
   5   1  12        183.21        156.43        20.51 o                         
   6   1  12        286.54        267.33        26.97 o                         
   7   1  12         49.50         54.13        12.15 o                         
   0   2  12       2044.44       2097.71        79.34 o                         
   1   2  12       1144.06       1095.14        46.03 o                         
   2   2  12       2283.16       2592.80        99.67 o                         
   3   2  12       1262.98       1385.58        68.88 o                         
   4   2  12         21.28         37.96        18.26 o                         
   5   2  12       3265.94       3209.59        81.31 o                         
   6   2  12         11.13          6.66        14.61 o                         
   7   2  12         67.07         38.97        12.40 o                         
   1   3  12          6.54         -4.08        10.71 o                         
   2   3  12        217.51        258.12        36.09 o                         
   3   3  12        101.54         72.22        24.34 o                         
   4   3  12        697.04        751.64        29.03 o                         
   5   3  12        655.34        580.18        32.34 o                         
   6   3  12        271.07        203.22        22.05 o                         
   7   3  12        171.15        193.97        19.64 o                         
   0   4  12        965.11       1128.41        54.06 o                         
   1   4  12          2.60         -8.70         8.70 o                         
   2   4  12        171.58        269.78       129.19 o                         
   3   4  12       1151.18       1309.92        81.98 o                         
   4   4  12         22.88         13.90        10.85 o                         
   5   4  12        463.77        404.42        28.30 o                         
   6   4  12         17.20          3.75        10.44 o                         
   7   4  12        128.12        132.49        15.65 o                         
   1   5  12       3358.87       3707.01        89.79 o                         
   2   5  12        523.84        611.74        53.66 o                         
   3   5  12        172.77        161.49        15.94 o                         
   4   5  12        859.51        884.16        31.86 o                         
   5   5  12        158.46        159.65        20.10 o                         
   6   5  12         43.98         35.97        12.18 o                         
   7   5  12         50.98         47.17        28.12 o                         
   0   6  12        179.51        120.31        60.84 o                         
   1   6  12       1608.59       1729.13        86.84 o                         
   2   6  12       1037.13       1036.24        68.70 o                         
   3   6  12        127.19        117.29        12.10 o                         
   4   6  12       1354.31       1377.30        41.61 o                         
   5   6  12        505.45        410.10        27.50 o                         
   6   6  12         55.55         58.98        12.88 o                         
   7   6  12         33.81         64.83        11.39 o                         
   1   7  12        443.18        488.11        36.20 o                         
   2   7  12        186.14        155.42        36.73 o                         
   3   7  12         21.32         17.88         8.85 o                         
   4   7  12          4.04         11.61        12.58 o                         
   5   7  12        627.05        593.63        28.93 o                         
   6   7  12         62.65         65.01        18.51 o                         
   7   7  12         27.86         23.99        13.15 o                         
   0   8  12         98.30        141.44       190.98 o                         
   1   8  12       1086.39        986.56        70.33 o                         
   2   8  12        375.76        438.41        23.94 o                         
   3   8  12        231.99        216.37        18.04 o                         
   4   8  12        199.04        142.60        21.64 o                         
   5   8  12         19.23         46.13        12.51 o                         
   6   8  12          2.22         13.33        12.86 o                         
   7   8  12         65.55         79.16        11.42 o                         
   1   9  12       2141.48       2339.60        44.13 o                         
   2   9  12        169.03        181.54        18.93 o                         
   3   9  12          4.30         24.25        17.24 o                         
   4   9  12         45.43         61.80        15.06 o                         
   5   9  12         17.90         19.05        11.18 o                         
   6   9  12         58.22         37.89        11.24 o                         
   0  10  12        244.08        243.49        21.75 o                         
   1  10  12         78.02         82.09        13.98 o                         
   2  10  12         97.47        121.29        16.17 o                         
   3  10  12         49.71         40.98        13.56 o                         
   4  10  12        388.68        379.94        28.70 o                         
   5  10  12          0.66         -2.98         9.69 o                         
   6  10  12        230.89        217.66        18.45 o                         
   1  11  12       1141.80       1161.78        39.19 o                         
   2  11  12        266.97        246.05        20.56 o                         
   3  11  12       1057.27       1075.86        41.78 o                         
   4  11  12       1086.80       1070.50        39.96 o                         
   5  11  12         18.22         22.45        15.17 o                         
   6  11  12          0.23          9.32         9.07 o                         
   0  12  12        452.94        473.64        30.11 o                         
   1  12  12         37.09         33.21        12.68 o                         
   2  12  12         10.80         13.64        11.32 o                         
   3  12  12       1365.04       1404.53        43.70 o                         
   4  12  12         80.80        106.71        15.54 o                         
   5  12  12         37.67         67.71        14.67 o                         
   6  12  12          5.25         -8.10         8.10 o                         
   1  13  12         83.81         93.23        14.21 o                         
   2  13  12         10.45         14.88        12.64 o                         
   3  13  12        326.90        337.85        22.49 o                         
   4  13  12         14.23         10.10        11.08 o                         
   5  13  12          5.15          5.83         9.67 o                         
   0  14  12        852.34        833.53        51.66 o                         
   1  14  12        270.83        261.96        22.04 o                         
   2  14  12        112.47        117.17        16.84 o                         
   3  14  12         20.24         14.74        15.37 o                         
   4  14  12        217.86        191.13        24.27 o                         
   5  14  12         77.38         96.79        11.93 o                         
   1  15  12        161.11        143.24        19.59 o                         
   2  15  12        749.29        677.33        32.59 o                         
   3  15  12         53.06         50.11        12.05 o                         
   4  15  12        132.74        133.11        18.08 o                         
   0  16  12         78.71         43.15        36.65 o                         
   1  16  12          2.83         14.75        11.41 o                         
   2  16  12         12.53         29.91        11.82 o                         
   3  16  12         15.19         15.75         8.47 o                         
   4  16  12          0.41        -21.39        26.95 o                         
   1  17  12          9.77          6.71         9.95 o                         
   2  17  12        373.87        354.11        23.59 o                         
   3  17  12          0.36         19.79         8.90 o                         
   0  18  12         99.49        104.05        20.27 o                         
   1  18  12          5.76         24.11         9.98 o                         
   2  18  12        245.71        230.27        31.19 o                         
   1  19  12        200.44        168.93        25.71 o                         
   1   1  13       5357.55       5759.14       102.18 o                         
   2   1  13        230.73        146.44        24.24 o                         
   3   1  13         49.56         27.56        37.47 o                         
   4   1  13         41.02         48.97        14.28 o                         
   5   1  13       1870.62       1809.72        61.60 o                         
   6   1  13        230.09        206.19        26.79 o                         
   7   1  13        343.30        368.02        21.78 o                         
   0   2  13        184.59        172.18        26.98 o                         
   1   2  13       4034.88       4393.35        89.94 o                         
   2   2  13         47.05         -7.85        50.23 o                         
   3   2  13        283.77        362.65        58.87 o                         
   4   2  13         30.69         31.20        13.06 o                         
   5   2  13       2905.24       2705.25        74.74 o                         
   6   2  13        469.92        416.70        49.08 o                         
   7   2  13        131.92        125.54        15.89 o                         
   1   3  13        893.71        834.85        42.30 o                         
   2   3  13        308.87        425.35        72.03 o                         
   3   3  13        390.13        247.64        35.92 o                         
   4   3  13         11.46          6.20        10.31 o                         
   5   3  13         65.95         41.78        12.35 o                         
   6   3  13        289.10        246.98        22.59 o                         
   7   3  13         49.30         63.95        13.22 o                         
   0   4  13       5649.74       6488.17       192.13 o                         
   1   4  13          6.88          7.95        10.55 o                         
   2   4  13        120.92        109.30        26.99 o                         
   3   4  13        639.22        611.32        28.74 o                         
   4   4  13         61.61         52.43        10.45 o                         
   5   4  13         12.66         27.67        13.48 o                         
   6   4  13        171.76        177.87        17.41 o                         
   7   4  13        166.73        185.40        17.54 o                         
   1   5  13         19.18        -19.30        19.30 o                         
   2   5  13         64.54         53.82        22.50 o                         
   3   5  13         13.07         13.92        12.06 o                         
   4   5  13          5.23         -6.02        10.66 o                         
   5   5  13        242.75        240.51        22.42 o                         
   6   5  13        386.00        330.40        22.90 o                         
   7   5  13        134.74        128.44        19.79 o                         
   0   6  13       1350.74       1447.16       100.63 o                         
   1   6  13          0.58         -2.38        21.55 o                         
   2   6  13        354.32        546.88       113.03 o                         
   3   6  13         58.38         74.39        10.82 o                         
   4   6  13       1059.96       1028.65        35.32 o                         
   5   6  13       1245.43       1200.19        49.00 o                         
   6   6  13         43.15         40.32        13.00 o                         
   7   6  13         31.06         33.16        12.60 o                         
   1   7  13       1719.34       1760.38       193.63 o                         
   2   7  13        220.73        203.44        17.01 o                         
   3   7  13        666.28        658.77        24.67 o                         
   4   7  13       2034.42       1971.35        48.02 o                         
   5   7  13        181.00        173.67        21.38 o                         
   6   7  13        609.62        610.06        34.05 o                         
   7   7  13         64.03         62.55        11.32 o                         
   0   8  13          8.04          4.56        13.58 o                         
   1   8  13        170.93        176.07        16.68 o                         
   2   8  13       1402.58       1523.14        43.79 o                         
   3   8  13        179.62        188.60        17.37 o                         
   4   8  13         50.86         29.54        12.77 o                         
   5   8  13        379.46        395.31        24.71 o                         
   6   8  13         86.14         89.80        14.81 o                         
   1   9  13         25.17         14.09        10.10 o                         
   2   9  13        101.97        104.66        15.00 o                         
   3   9  13          4.78         12.06        11.69 o                         
   4   9  13        563.44        624.15        27.98 o                         
   5   9  13         46.11         51.29        12.38 o                         
   6   9  13         14.15         47.06        13.25 o                         
   0  10  13         93.09        138.65        19.51 o                         
   1  10  13        233.98        242.06        19.17 o                         
   2  10  13         36.65         44.04        15.01 o                         
   3  10  13       3280.26       3302.20        78.37 o                         
   4  10  13         30.97         62.49        14.36 o                         
   5  10  13        350.69        366.34        24.10 o                         
   6  10  13          0.22         10.91         8.16 o                         
   1  11  13          7.07          1.56        12.28 o                         
   2  11  13         51.35         71.89        13.44 o                         
   3  11  13          3.34        -15.26        15.26 o                         
   4  11  13         38.66         44.15        11.70 o                         
   5  11  13        102.67         93.46        16.95 o                         
   6  11  13         11.98         12.70         8.19 o                         
   0  12  13        660.37        676.36        39.35 o                         
   1  12  13       1122.14       1103.64        42.05 o                         
   2  12  13        450.37        492.49        30.65 o                         
   3  12  13        603.13        641.80        30.09 o                         
   4  12  13        102.31        127.83        16.29 o                         
   5  12  13         22.22         52.10        16.48 o                         
   1  13  13       3180.73       3241.27        69.62 o                         
   2  13  13         19.33         44.32        13.06 o                         
   3  13  13        168.02        190.60        20.92 o                         
   4  13  13          0.09          8.65         9.62 o                         
   5  13  13          0.00          3.34        10.27 o                         
   0  14  13         19.27         22.30        19.49 o                         
   1  14  13         14.90         28.40        11.90 o                         
   2  14  13         11.37         32.57        13.88 o                         
   3  14  13        285.50        262.67        24.76 o                         
   4  14  13          2.29        -12.72        12.72 o                         
   5  14  13         13.04         37.46        16.58 o                         
   1  15  13          0.26         -3.48        13.54 o                         
   2  15  13        545.57        534.91        26.39 o                         
   3  15  13         53.99         37.92        12.13 o                         
   4  15  13          0.10         -6.55         8.80 o                         
   0  16  13        191.33        117.53        41.25 o                         
   1  16  13         38.22         30.02        12.39 o                         
   2  16  13         36.45         39.18        11.34 o                         
   3  16  13        123.01        114.28        13.08 o                         
   4  16  13        192.75        225.00        27.35 o                         
   1  17  13         35.40         35.30        10.33 o                         
   2  17  13        548.77        482.64        51.93 o                         
   3  17  13         32.92         25.13        12.99 o                         
   0  18  13         22.22        -12.82        35.46 o                         
   1  18  13        128.47        107.82        12.53 o                         
   2  18  13         97.50        104.66        24.53 o                         
   0   0  14        186.52        296.17        76.00 o                         
   1   0  14       1667.96       1937.24        80.59 o                         
   2   0  14          0.24        -22.83        45.77 o                         
   3   0  14        516.04        416.69        61.55 o                         
   4   0  14       2675.82       2625.50        88.21 o                         
   5   0  14       4081.01       3891.72       113.11 o                         
   6   0  14       2541.37       2557.66       108.35 o                         
   7   0  14         47.53         40.27        11.97 o                         
   1   1  14         67.89        111.75        17.04 o                         
   2   1  14        758.65        698.86        77.48 o                         
   3   1  14         17.96         34.07        23.76 o                         
   4   1  14       2228.30       2272.44        64.65 o                         
   5   1  14        209.06        203.27        23.01 o                         
   6   1  14       2423.67       2266.11        72.15 o                         
   7   1  14        580.23        550.26        22.76 o                         
   0   2  14        423.87        479.87        41.26 o                         
   1   2  14       2638.66       2927.52        75.75 o                         
   2   2  14         62.29         87.49        22.86 o                         
   3   2  14        727.41        730.38        57.86 o                         
   4   2  14        176.02        195.14        17.69 o                         
   5   2  14         21.69         21.53        19.19 o                         
   6   2  14          3.11        -12.61        13.57 o                         
   7   2  14        343.27        364.63        20.89 o                         
   1   3  14        184.23        220.57        23.62 o                         
   2   3  14         95.38         80.75        26.48 o                         
   3   3  14          0.17          2.81         9.21 o                         
   4   3  14         21.89         23.19        15.57 o                         
   5   3  14        305.71        288.02        23.14 o                         
   6   3  14       1045.14       1103.39        43.50 o                         
   7   3  14        161.02        180.40        14.66 o                         
   0   4  14       3650.32       4743.67       170.84 o                         
   1   4  14        467.00        449.00        39.41 o                         
   2   4  14       1640.47       1654.83        88.59 o                         
   3   4  14         54.21         36.51         9.13 o                         
   4   4  14         22.37         17.82         9.48 o                         
   5   4  14        150.58        130.12        18.06 o                         
   6   4  14         42.78         66.71        15.47 o                         
   7   4  14          4.54          8.21         8.71 o                         
   1   5  14        803.77        963.26        48.95 o                         
   2   5  14        598.30        779.02        91.79 o                         
   3   5  14         10.82         17.87         8.77 o                         
   4   5  14        994.21        986.38        35.22 o                         
   5   5  14        653.55        622.17        32.76 o                         
   6   5  14        109.97        105.38        15.10 o                         
   7   5  14         43.75         49.35        12.11 o                         
   0   6  14        596.85        688.10        88.57 o                         
   1   6  14       2688.14       2660.57       133.79 o                         
   2   6  14       1812.24       1891.35        45.72 o                         
   3   6  14        516.33        507.48        22.06 o                         
   4   6  14        633.52        615.42        27.47 o                         
   5   6  14          0.16         -0.53        10.37 o                         
   6   6  14         48.89         55.63        13.31 o                         
   7   6  14        132.20        152.67        15.89 o                         
   1   7  14        212.14        206.68        17.68 o                         
   2   7  14         16.68         15.37        10.24 o                         
   3   7  14        127.84        126.60        15.55 o                         
   4   7  14        170.78        157.18        16.36 o                         
   5   7  14          7.23         -0.01        10.01 o                         
   6   7  14         16.71         -6.42        11.08 o                         
   7   7  14         94.55        109.03        12.56 o                         
   0   8  14        123.75        182.81        19.29 o                         
   1   8  14         47.47         63.51        11.90 o                         
   2   8  14          2.60         14.24        12.17 o                         
   3   8  14       1731.05       1809.71        47.14 o                         
   4   8  14        381.41        396.47        22.93 o                         
   5   8  14         45.70         46.87        12.54 o                         
   6   8  14         43.50         37.89        11.61 o                         
   1   9  14         18.97         27.82        13.43 o                         
   2   9  14        237.81        283.34        23.30 o                         
   3   9  14          2.01          2.03        11.64 o                         
   4   9  14         43.32         41.85        11.89 o                         
   5   9  14        236.42        253.51        22.46 o                         
   6   9  14          0.15         13.90         9.26 o                         
   0  10  14       5153.48       5312.10        95.08 o                         
   1  10  14         24.59         18.10        11.94 o                         
   2  10  14        138.01        148.07        18.09 o                         
   3  10  14         15.44         10.16        12.41 o                         
   4  10  14          0.00         -4.51        12.03 o                         
   5  10  14          2.18         -0.01        12.20 o                         
   6  10  14        254.71        267.72        18.57 o                         
   1  11  14        480.25        468.25        26.50 o                         
   2  11  14        944.22        984.31        43.66 o                         
   3  11  14       1013.84       1069.55        41.96 o                         
   4  11  14         31.39         33.16        11.80 o                         
   5  11  14        187.40        201.60        20.39 o                         
   6  11  14        119.13        106.98        17.81 o                         
   0  12  14         18.48         15.00        14.03 o                         
   1  12  14        290.86        289.29        22.52 o                         
   2  12  14         36.29         17.00        12.74 o                         
   3  12  14        496.97        477.06        25.71 o                         
   4  12  14          9.15         16.32        11.04 o                         
   5  12  14        519.30        621.42        50.24 o                         
   1  13  14         19.07         18.52        12.02 o                         
   2  13  14        548.64        648.35        36.16 o                         
   3  13  14        751.82        780.17        35.32 o                         
   4  13  14        391.46        378.54        24.02 o                         
   5  13  14          0.20         25.89        10.62 o                         
   0  14  14        283.51        192.49        32.22 o                         
   1  14  14          1.64          3.25        11.80 o                         
   2  14  14          1.25          8.35        13.47 o                         
   3  14  14        238.74        227.78        21.83 o                         
   4  14  14        332.40        316.60        24.60 o                         
   5  14  14         28.82         45.27        16.86 o                         
   1  15  14        695.85        700.87        34.65 o                         
   2  15  14         40.84         30.99        10.57 o                         
   3  15  14        275.37        260.78        19.82 o                         
   4  15  14        336.78        302.99        23.25 o                         
   0  16  14        443.39        364.76       100.62 o                         
   1  16  14        857.24        819.67        45.86 o                         
   2  16  14        143.14        121.35        14.71 o                         
   3  16  14          2.82         10.29         7.05 o                         
   1  17  14        494.41        427.16        36.74 o                         
   2  17  14        103.34        108.06        12.69 o                         
   0  18  14         17.77         15.81        11.93 o                         
   1  18  14          1.24         20.34         9.46 o                         
   2  18  14         64.93         86.89        18.88 o                         
   1   1  15         36.20         32.96        13.81 o                         
   2   1  15        761.11        790.53        56.82 o                         
   3   1  15        258.57        267.56        19.32 o                         
   4   1  15       1637.84       1636.03        56.57 o                         
   5   1  15        366.91        370.69        29.84 o                         
   6   1  15         24.42         20.47        13.97 o                         
   7   1  15         16.08         33.51        10.14 o                         
   0   2  15        665.98        617.40        60.50 o                         
   1   2  15        109.37        166.59        36.40 o                         
   2   2  15       1027.86       1078.78        69.98 o                         
   3   2  15         15.38         29.03         9.21 o                         
   4   2  15        106.34         99.37        13.99 o                         
   5   2  15       3469.96       3199.82        80.14 o                         
   6   2  15        487.60        493.58        29.60 o                         
   7   2  15        151.27        181.22        15.06 o                         
   1   3  15       2845.00       3099.88        81.86 o                         
   2   3  15        165.80         76.59        28.07 o                         
   3   3  15        945.30        919.55        31.00 o                         
   4   3  15        152.38        138.08        13.76 o                         
   5   3  15          6.55         11.02        13.01 o                         
   6   3  15       1033.52       1105.84        46.43 o                         
   7   3  15         45.09         30.37         8.59 o                         
   0   4  15         35.68        118.02        35.22 o                         
   1   4  15        376.74        459.37        42.43 o                         
   2   4  15         74.83         58.58        26.20 o                         
   3   4  15          9.64          6.91         9.34 o                         
   4   4  15        371.62        373.18        20.87 o                         
   5   4  15        356.71        402.14        24.06 o                         
   6   4  15        165.59        144.61        19.06 o                         
   7   4  15          8.44          2.76         9.85 o                         
   1   5  15         46.60         -3.71        27.72 o                         
   2   5  15         22.51         31.40        10.68 o                         
   3   5  15         85.35         96.64        11.97 o                         
   4   5  15        385.51        390.93        24.26 o                         
   5   5  15        147.47        134.54        18.05 o                         
   6   5  15         67.75         49.40        11.68 o                         
   7   5  15        845.38        940.02        36.33 o                         
   0   6  15        705.47        934.12       487.47 o                         
   1   6  15       2367.13       2532.65        93.70 o                         
   2   6  15          6.03         -6.81        10.30 o                         
   3   6  15       2097.98       2011.27        43.70 o                         
   4   6  15         58.07         35.29        11.21 o                         
   5   6  15         48.24         47.82        10.94 o                         
   6   6  15        453.40        420.20        24.47 o                         
   7   6  15          8.11         11.91         8.44 o                         
   1   7  15        134.01        115.48        12.97 o                         
   2   7  15        107.88        112.25        13.31 o                         
   3   7  15       2559.42       2567.09        57.76 o                         
   4   7  15        161.78        165.67        15.62 o                         
   5   7  15        155.40        177.81        17.93 o                         
   6   7  15         89.29         79.98        15.44 o                         
   0   8  15        510.94        510.81        30.44 o                         
   1   8  15        516.69        513.75        25.62 o                         
   2   8  15        239.47        196.23        19.02 o                         
   3   8  15         63.14         77.19        15.23 o                         
   4   8  15          1.41          6.58        10.84 o                         
   5   8  15          3.68         14.22        11.88 o                         
   6   8  15        110.86        128.36        13.36 o                         
   1   9  15        629.93        659.75        29.69 o                         
   2   9  15        113.75        119.68        18.07 o                         
   3   9  15       1299.42       1358.42        42.37 o                         
   4   9  15        286.69        263.30        20.60 o                         
   5   9  15         46.71         88.14        14.90 o                         
   6   9  15         22.17         14.79         9.18 o                         
   0  10  15       3391.07       3334.63        76.31 o                         
   1  10  15          2.82          7.62        13.93 o                         
   2  10  15          0.22          2.02        12.51 o                         
   3  10  15        145.21        142.64        16.73 o                         
   4  10  15         16.61         22.90        11.23 o                         
   5  10  15         31.86         21.34        10.75 o                         
   6  10  15        426.10        423.81        25.78 o                         
   1  11  15          2.78        -11.31        11.31 o                         
   2  11  15       2259.17       2365.73        66.15 o                         
   3  11  15         51.48         40.75        13.66 o                         
   4  11  15        154.61        161.11        16.93 o                         
   5  11  15         51.38         48.43        12.66 o                         
   6  11  15        145.02        150.00        22.24 o                         
   0  12  15       3662.22       3716.81       101.65 o                         
   1  12  15        156.01        146.60        18.30 o                         
   2  12  15        997.29       1045.30        44.45 o                         
   3  12  15         89.08         80.92        14.05 o                         
   4  12  15        137.55        159.23        16.04 o                         
   5  12  15          0.08         17.48        11.73 o                         
   1  13  15          2.39          0.88        12.65 o                         
   2  13  15         45.96         66.05        15.74 o                         
   3  13  15         79.13         76.95        14.41 o                         
   4  13  15        127.27        118.78        14.48 o                         
   5  13  15          1.90        -10.67        10.67 o                         
   0  14  15       1466.93       1414.94        80.88 o                         
   1  14  15        142.57        130.46        15.26 o                         
   2  14  15        619.03        637.74        32.87 o                         
   3  14  15        435.54        420.85        29.00 o                         
   4  14  15          0.01        -17.03        17.03 o                         
   1  15  15         74.16         46.18        14.82 o                         
   2  15  15         27.84         22.10        11.15 o                         
   3  15  15        210.52        180.84        16.36 o                         
   4  15  15        178.64        189.12        18.15 o                         
   0  16  15        153.53        105.72        41.37 o                         
   1  16  15        311.68        293.60        23.03 o                         
   2  16  15         92.36         63.59        14.87 o                         
   3  16  15         32.07         26.41         9.37 o                         
   1  17  15         92.05         82.44        10.44 o                         
   2  17  15        281.20        206.15        19.44 o                         
   0  18  15       1148.24       1212.38        48.15 o                         
   1  18  15        220.59        204.94        17.49 o                         
   0   0  16       4905.84       5547.38       186.28 o                         
   1   0  16       2745.32       2948.27       104.71 o                         
   2   0  16        170.11        205.20        51.08 o                         
   3   0  16       1410.00       1443.62        62.49 o                         
   4   0  16       2271.52       2140.78       106.16 o                         
   5   0  16          0.02         23.04        20.39 o                         
   6   0  16        500.53        411.36        36.13 o                         
   7   0  16        111.11         47.68        14.39 o                         
   1   1  16          1.42        -11.86        11.86 o                         
   2   1  16       2232.75       2285.53       100.47 o                         
   3   1  16        140.04        140.43        14.45 o                         
   4   1  16         65.72         60.55        12.47 o                         
   5   1  16          6.54         -6.25        13.49 o                         
   6   1  16         12.90          9.80        12.00 o                         
   7   1  16        116.68        117.29        12.60 o                         
   0   2  16         13.54        -14.74        62.82 o                         
   1   2  16       2109.15       2344.01        71.93 o                         
   2   2  16        371.91        443.15        50.02 o                         
   3   2  16        316.01        288.05        17.83 o                         
   4   2  16       3811.76       3856.82        66.25 o                         
   5   2  16        683.54        670.12        32.99 o                         
   6   2  16        570.97        542.59        30.89 o                         
   7   2  16        479.11        492.76        21.54 o                         
   1   3  16        263.74        282.53        32.94 o                         
   2   3  16        211.86        221.57        17.92 o                         
   3   3  16        148.75        158.34        14.55 o                         
   4   3  16       3382.59       3347.49        57.75 o                         
   5   3  16        233.05        225.24        20.82 o                         
   6   3  16        170.29        219.08        20.99 o                         
   7   3  16         10.75         10.14        13.19 o                         
   0   4  16       1807.87       1883.63       113.63 o                         
   1   4  16        118.43         92.49        53.84 o                         
   2   4  16          0.01          5.29         7.76 o                         
   3   4  16        393.20        413.46        20.35 o                         
   4   4  16        664.07        635.83        27.07 o                         
   5   4  16       2141.72       2171.04        64.77 o                         
   6   4  16        318.31        333.34        28.18 o                         
   7   4  16         37.05         55.54        12.04 o                         
   1   5  16        535.91        493.68        28.70 o                         
   2   5  16       1132.28       1198.25        32.25 o                         
   3   5  16         77.93         84.87        10.76 o                         
   4   5  16        283.41        283.50        20.18 o                         
   5   5  16         33.22         17.88        10.42 o                         
   6   5  16        121.48        110.89        17.67 o                         
   7   5  16          0.35          3.63        15.84 o                         
   0   6  16        130.09        148.39        24.10 o                         
   1   6  16          4.15         22.46        10.71 o                         
   2   6  16          0.70         14.42        10.13 o                         
   3   6  16          4.78         -3.60         9.82 o                         
   4   6  16        102.89         92.67        12.33 o                         
   5   6  16         74.18         69.72        12.82 o                         
   6   6  16        977.78        989.31        31.46 o                         
   1   7  16        321.55        307.65        18.78 o                         
   2   7  16        152.67        140.49        17.85 o                         
   3   7  16        494.90        502.60        28.46 o                         
   4   7  16        180.10        168.62        15.45 o                         
   5   7  16         16.91         22.55        10.00 o                         
   6   7  16        556.72        534.69        25.14 o                         
   0   8  16        146.01        132.06        20.40 o                         
   1   8  16         44.42         49.89        10.97 o                         
   2   8  16       1278.42       1341.80        45.05 o                         
   3   8  16         22.41         -2.74        12.50 o                         
   4   8  16        645.99        599.06        26.54 o                         
   5   8  16         23.26         22.30         9.74 o                         
   6   8  16         64.34         58.43        15.86 o                         
   1   9  16        579.43        579.97        28.28 o                         
   2   9  16         23.34         45.11        15.17 o                         
   3   9  16        712.24        753.22        34.11 o                         
   4   9  16        405.12        382.96        22.11 o                         
   5   9  16        103.64        112.11        13.19 o                         
   6   9  16         82.56         82.50        13.52 o                         
   0  10  16         83.59         86.66        20.04 o                         
   1  10  16        250.33        266.08        20.59 o                         
   2  10  16        264.45        219.53        22.18 o                         
   3  10  16        180.87        212.43        20.95 o                         
   4  10  16         20.09         20.11        10.65 o                         
   5  10  16          6.47        -12.17        15.68 o                         
   6  10  16          1.32         17.57        15.32 o                         
   1  11  16        130.77        131.31        16.64 o                         
   2  11  16        679.90        701.76        37.14 o                         
   3  11  16        306.21        335.12        25.52 o                         
   4  11  16          6.03         24.35        11.13 o                         
   5  11  16          4.21         -5.89        18.95 o                         
   0  12  16        149.23        136.30        21.41 o                         
   1  12  16        257.44        245.16        20.87 o                         
   2  12  16        350.92        342.82        26.51 o                         
   3  12  16        568.67        561.27        32.65 o                         
   4  12  16         23.76         52.73        11.14 o                         
   5  12  16          1.43         -4.19        14.21 o                         
   1  13  16        771.80        818.61        34.43 o                         
   2  13  16        142.63        152.76        18.65 o                         
   3  13  16         43.77         60.82        14.48 o                         
   4  13  16          9.74         13.19         9.62 o                         
   5  13  16        130.32        147.74        25.70 o                         
   0  14  16         56.83         59.49        22.18 o                         
   1  14  16        127.70        135.09        16.87 o                         
   2  14  16          1.69         -3.20        13.29 o                         
   3  14  16          8.43          6.94        11.25 o                         
   4  14  16        198.56        202.54        26.27 o                         
   1  15  16        175.87        174.17        20.13 o                         
   2  15  16         12.96          3.51        12.92 o                         
   3  15  16          0.15          3.34        11.37 o                         
   0  16  16        205.37        200.20        28.93 o                         
   1  16  16        559.51        510.12        27.85 o                         
   2  16  16        175.71        174.66        17.20 o                         
   3  16  16         38.36         32.75        11.90 o                         
   1  17  16        152.07        156.54        21.03 o                         
   2  17  16        426.70        427.68        29.27 o                         
   0  18  16        548.49        569.90        48.20 o                         
   1   1  17        162.44        141.49        20.57 o                         
   2   1  17         44.89         52.56         9.49 o                         
   3   1  17        979.47        966.41        32.38 o                         
   4   1  17          9.29         18.86        10.87 o                         
   5   1  17       1181.75       1189.53        43.40 o                         
   6   1  17        347.73        356.31        22.70 o                         
   7   1  17          1.04         -1.20         7.55 o                         
   0   2  17          2.07        -15.88        24.49 o                         
   1   2  17        199.28        293.81        43.08 o                         
   2   2  17         28.44         27.33         9.23 o                         
   3   2  17         10.32          3.41        10.81 o                         
   4   2  17       1029.63       1085.31        38.18 o                         
   5   2  17         72.52         43.45        13.77 o                         
   6   2  17        131.07        146.76        16.15 o                         
   7   2  17          0.02         22.66        12.06 o                         
   1   3  17        489.57        412.64        83.20 o                         
   2   3  17       1751.32       1798.30        39.29 o                         
   3   3  17        398.67        355.33        19.92 o                         
   4   3  17        726.45        704.72        30.50 o                         
   5   3  17         61.67         74.62        13.67 o                         
   6   3  17         64.80         63.19        13.62 o                         
   7   3  17        243.81        286.58        24.59 o                         
   0   4  17       1414.60       1591.85       107.68 o                         
   1   4  17        297.85        318.62        23.28 o                         
   2   4  17       1261.66       1261.79        36.64 o                         
   3   4  17       3413.72       3281.43        56.49 o                         
   4   4  17        232.31        207.83        16.29 o                         
   5   4  17          4.34         -6.03        12.28 o                         
   6   4  17          4.42         21.13        12.09 o                         
   7   4  17          2.87         -0.71        18.36 o                         
   1   5  17         72.62         87.46        10.39 o                         
   2   5  17        566.53        596.75        28.96 o                         
   3   5  17       1423.98       1322.73        35.90 o                         
   4   5  17        199.75        222.03        18.02 o                         
   5   5  17         43.45         55.83        11.43 o                         
   6   5  17          0.85          1.56        15.03 o                         
   0   6  17         65.84         65.24        13.71 o                         
   1   6  17         10.94         11.38        13.30 o                         
   2   6  17        317.54        346.27        23.61 o                         
   3   6  17        813.12        851.55        29.29 o                         
   4   6  17         77.39         87.70        13.34 o                         
   5   6  17         26.63         19.14        11.83 o                         
   6   6  17          0.06         11.29        13.54 o                         
   1   7  17        212.17        228.43        17.77 o                         
   2   7  17          4.22         26.55        17.07 o                         
   3   7  17         35.14         32.57        12.08 o                         
   4   7  17         82.67         91.45        13.49 o                         
   5   7  17         68.58         52.23        10.18 o                         
   6   7  17        441.23        451.91        22.01 o                         
   0   8  17        917.78        958.05        45.82 o                         
   1   8  17        465.11        478.81        25.13 o                         
   2   8  17       1072.43       1112.48        41.33 o                         
   3   8  17        474.48        430.94        26.13 o                         
   4   8  17       1154.74       1108.22        39.16 o                         
   5   8  17        549.88        589.11        24.52 o                         
   6   8  17        419.85        360.18        20.25 o                         
   1   9  17         94.00         83.05        13.38 o                         
   2   9  17         83.29         57.17        14.94 o                         
   3   9  17         48.96         50.89        12.30 o                         
   4   9  17         81.63         70.34        12.45 o                         
   5   9  17         74.87         78.05        12.77 o                         
   6   9  17        221.78        234.51        21.43 o                         
   0  10  17       1623.71       1707.13        67.64 o                         
   1  10  17        161.01        164.12        18.96 o                         
   2  10  17          2.07         16.22        15.94 o                         
   3  10  17        466.14        469.08        30.34 o                         
   4  10  17          6.65         27.28        13.16 o                         
   5  10  17          0.05         11.70        10.53 o                         
   1  11  17        333.23        337.65        24.38 o                         
   2  11  17        214.92        200.02        21.50 o                         
   3  11  17         34.30         34.86        12.76 o                         
   4  11  17          6.53          8.67        12.21 o                         
   5  11  17          1.57         17.15        15.82 o                         
   0  12  17         34.58         20.78        13.28 o                         
   1  12  17        202.93        201.78        21.60 o                         
   2  12  17        218.14        226.33        22.65 o                         
   3  12  17       1153.07       1201.77        43.82 o                         
   4  12  17        123.16        141.16        16.91 o                         
   5  12  17          4.88         -4.01        12.95 o                         
   1  13  17       2106.55       2137.05        58.15 o                         
   2  13  17         20.89         64.80        17.51 o                         
   3  13  17        126.82        140.40        19.42 o                         
   4  13  17        158.84        149.29        17.15 o                         
   0  14  17         17.15         26.76        20.21 o                         
   1  14  17         20.50         13.34        11.90 o                         
   2  14  17        444.03        433.52        29.13 o                         
   3  14  17          2.52          0.18        12.25 o                         
   4  14  17          1.03          1.60        11.71 o                         
   1  15  17         29.78         27.58        12.79 o                         
   2  15  17         38.14         37.43        11.45 o                         
   3  15  17         32.92         59.78        15.12 o                         
   0  16  17        198.52        169.44        23.78 o                         
   1  16  17          4.36         10.87         8.33 o                         
   2  16  17        186.21        170.66        18.44 o                         
   1  17  17          1.22         -5.00         7.14 o                         
   2  17  17          3.38          3.97        10.40 o                         
   0   0  18       2758.86       2557.60       169.44 o                         
   1   0  18        427.51        455.86        30.99 o                         
   2   0  18         53.73         71.74        16.01 o                         
   3   0  18       2748.02       2581.40        73.85 o                         
   4   0  18        642.75        619.12        40.88 o                         
   5   0  18        167.08        125.40        33.10 o                         
   6   0  18        500.98        491.57        45.46 o                         
   7   0  18         10.63         12.93        12.31 o                         
   1   1  18       1505.94       1569.21        37.20 o                         
   2   1  18         34.05         24.35         8.80 o                         
   3   1  18        271.13        270.90        18.19 o                         
   4   1  18         23.92         27.93        12.94 o                         
   5   1  18         62.79         61.82        14.37 o                         
   6   1  18         43.10         55.83        10.99 o                         
   7   1  18        377.51        306.34        23.60 o                         
   0   2  18        603.93        548.95        47.26 o                         
   1   2  18        419.51        441.17        21.91 o                         
   2   2  18         44.73         30.13         9.92 o                         
   3   2  18       1490.25       1563.47        41.67 o                         
   4   2  18        777.60        818.96        32.00 o                         
   5   2  18        312.20        287.85        20.55 o                         
   6   2  18        304.09        296.76        19.23 o                         
   7   2  18         14.02         44.49        16.21 o                         
   1   3  18        390.15        458.74        22.84 o                         
   2   3  18        192.96        183.93        14.37 o                         
   3   3  18        378.38        376.43        21.50 o                         
   4   3  18        602.63        528.44        25.70 o                         
   5   3  18          1.26          8.78        11.03 o                         
   6   3  18          2.82          1.58         9.59 o                         
   0   4  18       2295.07       2425.43        54.75 o                         
   1   4  18       2061.06       2144.97        40.85 o                         
   2   4  18        161.82        181.84        16.39 o                         
   3   4  18        202.35        195.54        14.33 o                         
   4   4  18          0.89         13.61         9.32 o                         
   5   4  18          9.60         -2.74        10.98 o                         
   6   4  18          6.89        -11.10        11.10 o                         
   1   5  18        178.87        174.66        14.32 o                         
   2   5  18         13.66         14.61        11.58 o                         
   3   5  18         28.51         52.23         9.35 o                         
   4   5  18        399.12        373.20        22.03 o                         
   5   5  18        766.00        768.44        29.81 o                         
   6   5  18        181.05        172.83        17.49 o                         
   0   6  18        754.24        731.70        35.73 o                         
   1   6  18          0.01         -9.78         9.78 o                         
   2   6  18         22.83         32.65        23.12 o                         
   3   6  18         80.51         94.04        13.36 o                         
   4   6  18         21.89          7.73         9.35 o                         
   5   6  18         22.08         10.04        10.44 o                         
   6   6  18          2.77         12.98        14.20 o                         
   1   7  18        216.12        193.98        17.16 o                         
   2   7  18         71.49         69.05        16.61 o                         
   3   7  18         13.00         18.02        15.70 o                         
   4   7  18        208.25        181.97        17.23 o                         
   5   7  18        242.17        290.20        19.66 o                         
   6   7  18         28.88         22.56         7.94 o                         
   0   8  18         95.39         91.71        20.41 o                         
   1   8  18          3.97          8.95        11.87 o                         
   2   8  18       1720.69       1751.76        50.48 o                         
   3   8  18       2325.64       2392.07        63.47 o                         
   4   8  18         15.48         45.76        22.32 o                         
   5   8  18        358.85        353.99        23.07 o                         
   6   8  18        237.37        255.74        23.30 o                         
   1   9  18       1180.54       1181.51        43.13 o                         
   2   9  18         66.45         64.72        15.89 o                         
   3   9  18         40.18         31.45        12.28 o                         
   4   9  18          3.47          0.64        14.01 o                         
   5   9  18         83.16         93.01        14.58 o                         
   6   9  18         32.51         75.22        18.11 o                         
   0  10  18        894.11        879.40        50.24 o                         
   1  10  18         69.91         61.81        14.78 o                         
   2  10  18        295.62        319.76        25.75 o                         
   3  10  18        128.48        165.55        20.33 o                         
   4  10  18        832.90        869.84        34.45 o                         
   5  10  18         60.22         53.72        23.58 o                         
   1  11  18          0.58         -3.64        11.37 o                         
   2  11  18        289.31        312.36        28.54 o                         
   3  11  18         17.14         11.53        14.50 o                         
   4  11  18         32.37         39.45        13.47 o                         
   5  11  18         40.73         -8.73        12.07 o                         
   0  12  18        294.03        291.01        28.13 o                         
   1  12  18        488.27        479.66        29.38 o                         
   2  12  18         36.17         26.92        18.11 o                         
   3  12  18        174.83        197.28        21.36 o                         
   4  12  18         20.87         47.62        11.32 o                         
   5  12  18         36.19         47.51        12.81 o                         
   1  13  18          0.49          7.53        10.06 o                         
   2  13  18          7.56          9.54        13.24 o                         
   3  13  18         88.62         85.95        15.70 o                         
   4  13  18         37.38         43.03        11.62 o                         
   0  14  18         41.81         33.70        22.95 o                         
   1  14  18         69.71         70.96        13.30 o                         
   2  14  18         91.77         68.80        14.23 o                         
   3  14  18         12.29         -2.88        10.43 o                         
   4  14  18         17.17          8.14         8.81 o                         
   1  15  18         56.52         66.46        13.87 o                         
   2  15  18        171.72        166.86        20.36 o                         
   3  15  18        138.47        120.99        14.63 o                         
   0  16  18        312.67        299.07        27.61 o                         
   1  16  18          0.22          6.91         6.88 o                         
   2  16  18        110.29        124.25        24.39 o                         
   1  17  18          0.52         20.26        10.53 o                         
   1   1  19        669.13        707.41        23.86 o                         
   2   1  19        299.94        340.30        18.83 o                         
   3   1  19          0.25         12.62        10.09 o                         
   4   1  19        791.68        794.33        33.71 o                         
   5   1  19          0.09          7.64        11.80 o                         
   6   1  19         64.17         69.61        11.50 o                         
   0   2  19         23.67         13.02         9.30 o                         
   1   2  19       1544.97       1510.87        32.15 o                         
   2   2  19          6.46          8.67         8.98 o                         
   3   2  19         18.21         24.13         9.67 o                         
   4   2  19        204.32        225.09        21.14 o                         
   5   2  19          3.38         -0.65        13.18 o                         
   6   2  19         31.34         26.78         9.91 o                         
   1   3  19        211.28        218.63        14.71 o                         
   2   3  19        748.44        737.51        27.38 o                         
   3   3  19        219.23        191.61        16.06 o                         
   4   3  19          1.83         -5.37        13.24 o                         
   5   3  19         12.89          8.19        11.10 o                         
   6   3  19         61.50         72.52        14.21 o                         
   0   4  19        292.22        267.74        19.08 o                         
   1   4  19       2756.44       2760.03        44.49 o                         
   2   4  19        666.37        648.38        27.71 o                         
   3   4  19        637.85        625.35        26.64 o                         
   4   4  19       1041.08        961.56        36.89 o                         
   5   4  19         35.99         36.29        11.77 o                         
   6   4  19         22.83         29.40        12.18 o                         
   1   5  19       2714.09       2684.24        49.45 o                         
   2   5  19        680.25        660.43        31.94 o                         
   3   5  19         39.44         45.79        12.01 o                         
   4   5  19        709.94        668.33        30.82 o                         
   5   5  19        215.16        183.57        18.05 o                         
   6   5  19        173.51        150.27        17.91 o                         
   0   6  19          0.09         -6.59        25.38 o                         
   1   6  19         67.87         75.45        11.61 o                         
   2   6  19          0.21          9.98        21.18 o                         
   3   6  19         55.53         33.40        13.74 o                         
   4   6  19        142.10        107.82        16.86 o                         
   5   6  19          1.43         -9.64        10.44 o                         
   6   6  19         27.90         35.40        13.77 o                         
   1   7  19        537.28        504.50        23.58 o                         
   2   7  19         74.70         98.91        16.16 o                         
   3   7  19        119.19        129.08        20.45 o                         
   4   7  19          1.25          3.94        11.18 o                         
   5   7  19        170.94        166.49        16.15 o                         
   6   7  19         17.43         20.48        17.77 o                         
   0   8  19         41.98         50.87        16.40 o                         
   1   8  19         46.03         31.68        12.13 o                         
   2   8  19        132.98        169.02        19.74 o                         
   3   8  19        125.27        146.36        19.92 o                         
   4   8  19        217.31        221.88        23.02 o                         
   5   8  19        115.45        104.15        15.09 o                         
   6   8  19          1.21         -2.07        10.86 o                         
   1   9  19        496.79        493.94        29.81 o                         
   2   9  19        234.39        279.63        27.19 o                         
   3   9  19       1317.51       1218.81        45.36 o                         
   4   9  19        574.68        573.87        28.87 o                         
   5   9  19          1.06          0.45         8.45 o                         
   0  10  19        144.98        159.35        23.92 o                         
   1  10  19          0.03         14.11        12.60 o                         
   2  10  19        390.85        367.03        30.50 o                         
   3  10  19         26.61         24.04        13.26 o                         
   4  10  19         10.31         10.05        13.20 o                         
   5  10  19        104.10        146.11        21.13 o                         
   1  11  19        135.85        153.35        18.32 o                         
   2  11  19         18.35         33.11        14.37 o                         
   3  11  19         64.54         80.60        15.67 o                         
   4  11  19        416.05        416.63        24.47 o                         
   5  11  19         58.56         92.30        44.08 o                         
   0  12  19          6.78         14.73        20.03 o                         
   1  12  19        301.89        318.59        23.98 o                         
   2  12  19         87.01         90.82        16.42 o                         
   3  12  19        354.33        362.85        26.36 o                         
   4  12  19        125.09        131.79        13.40 o                         
   1  13  19         50.29         48.90        12.23 o                         
   2  13  19        286.25        294.46        24.65 o                         
   3  13  19        502.11        474.89        27.17 o                         
   4  13  19         69.17         48.00        32.42 o                         
   0  14  19        100.10         77.33        22.63 o                         
   1  14  19        439.11        434.97        27.42 o                         
   2  14  19        364.46        353.56        29.91 o                         
   3  14  19         43.91         44.82        11.04 o                         
   1  15  19         14.25         14.11         8.55 o                         
   2  15  19         12.59         -0.11        10.46 o                         
   3  15  19        232.34        227.42        22.01 o                         
   0  16  19          3.02         10.43        16.96 o                         
   1  16  19         62.06         83.62        11.71 o                         
   2  16  19         38.48         26.72         8.80 o                         
   0   0  20      10192.82      10653.59       177.45 o                         
   1   0  20       1094.04       1115.46        40.53 o                         
   2   0  20       1381.53       1437.56        52.23 o                         
   3   0  20        902.43        929.58        46.25 o                         
   4   0  20         17.52         21.79        21.83 o                         
   5   0  20        185.38        165.70        32.55 o                         
   6   0  20         26.78         58.10        18.90 o                         
   1   1  20        489.84        548.74        20.55 o                         
   2   1  20         15.86         19.69        10.11 o                         
   3   1  20       1100.26       1042.49        35.01 o                         
   4   1  20        360.22        392.91        24.12 o                         
   5   1  20         29.51         87.43        19.37 o                         
   6   1  20        263.77        211.92        17.12 o                         
   0   2  20       3170.83       3223.93        64.53 o                         
   1   2  20       1092.81        988.79        28.83 o                         
   2   2  20        251.86        235.03        17.13 o                         
   3   2  20       1371.91       1291.30        42.63 o                         
   4   2  20        296.65        318.95        24.04 o                         
   5   2  20        333.90        311.56        27.65 o                         
   6   2  20        113.34        105.48        15.49 o                         
   1   3  20         19.14         14.01         8.85 o                         
   2   3  20       1352.59       1365.80        39.15 o                         
   3   3  20        123.05        102.71        14.68 o                         
   4   3  20         27.79          2.02        11.68 o                         
   5   3  20         16.43          6.50        12.44 o                         
   6   3  20         96.51        114.16        18.14 o                         
   0   4  20       1406.54       1359.55        43.50 o                         
   1   4  20        629.93        619.21        22.32 o                         
   2   4  20       1851.80       1811.42        44.48 o                         
   3   4  20        200.37        177.39        16.12 o                         
   4   4  20        159.47        152.44        16.71 o                         
   5   4  20        105.68         98.88        14.03 o                         
   6   4  20        182.72        177.41        25.52 o                         
   1   5  20         10.39         19.53         9.45 o                         
   2   5  20        117.70        138.00        14.91 o                         
   3   5  20        637.72        566.04        27.27 o                         
   4   5  20          3.35         -1.66        11.23 o                         
   5   5  20        119.03        111.37        16.55 o                         
   6   5  20        108.90        109.93        12.61 o                         
   0   6  20       2960.36       2959.06        69.82 o                         
   1   6  20        253.00        240.43        17.45 o                         
   2   6  20         55.14         50.32        13.32 o                         
   3   6  20        764.04        778.87        36.59 o                         
   4   6  20        236.92        235.47        23.64 o                         
   5   6  20        186.86        200.70        17.86 o                         
   6   6  20        163.23        164.28        18.05 o                         
   1   7  20        302.15        334.19        20.08 o                         
   2   7  20          0.00        -11.34        13.77 o                         
   3   7  20        811.93        835.78        34.71 o                         
   4   7  20         17.81         27.37        17.66 o                         
   5   7  20          8.69         16.64         8.70 o                         
   6   7  20          0.50        -14.88        14.88 o                         
   0   8  20         60.54         65.09        17.40 o                         
   1   8  20         42.08         38.24        13.12 o                         
   2   8  20        409.29        395.87        28.67 o                         
   3   8  20       1563.74       1586.53        51.63 o                         
   4   8  20        155.68        121.96        19.01 o                         
   5   8  20          0.03         17.85        11.75 o                         
   1   9  20         36.73         37.55        13.39 o                         
   2   9  20        218.57        237.32        27.45 o                         
   3   9  20         64.41         59.30        14.55 o                         
   4   9  20        248.92        224.90        18.42 o                         
   5   9  20         78.44         76.42         9.67 o                         
   0  10  20         43.72         57.06        18.85 o                         
   1  10  20          0.12          7.86        11.06 o                         
   2  10  20         10.76         14.25        14.55 o                         
   3  10  20        287.31        284.91        25.52 o                         
   4  10  20        199.48        197.61        18.58 o                         
   5  10  20        108.82        109.80        17.30 o                         
   1  11  20        679.21        751.31        35.49 o                         
   2  11  20        871.60        902.39        42.99 o                         
   3  11  20        149.81        144.48        18.63 o                         
   4  11  20          3.20          9.33        10.65 o                         
   5  11  20         28.07         15.33         9.25 o                         
   0  12  20          0.61        -17.43        19.67 o                         
   1  12  20          0.07         11.05        10.60 o                         
   2  12  20        365.62        330.44        26.39 o                         
   3  12  20          0.03         -6.96        10.55 o                         
   4  12  20         55.27         74.98        13.74 o                         
   1  13  20        217.22        211.88        17.56 o                         
   2  13  20        263.71        247.87        21.54 o                         
   3  13  20        214.23        214.90        17.90 o                         
   4  13  20         92.34         86.23        30.36 o                         
   0  14  20         12.93          2.74        14.60 o                         
   1  14  20         74.04         68.04        12.39 o                         
   2  14  20         53.32         22.58        11.43 o                         
   3  14  20         21.28         43.91        17.52 o                         
   1  15  20          2.56         -9.05        10.39 o                         
   2  15  20         56.52         76.69        14.15 o                         
   0  16  20        160.51        167.62        15.62 o                         
   1  16  20         34.78        -11.50        16.84 o                         
   1   1  21       4166.86       4040.58        53.21 o                         
   2   1  21         11.12         14.05         9.29 o                         
   3   1  21          3.59          6.34        10.83 o                         
   4   1  21          1.57         -4.64        11.13 o                         
   5   1  21         61.56         41.02        15.87 o                         
   6   1  21         20.69         17.87         9.48 o                         
   0   2  21         38.51         41.89        12.16 o                         
   1   2  21        595.42        593.40        23.51 o                         
   2   2  21       1120.07       1102.71        34.18 o                         
   3   2  21        548.60        551.31        32.30 o                         
   4   2  21        787.54        778.56        37.84 o                         
   5   2  21         23.44         21.97        13.79 o                         
   6   2  21        106.82        103.38        25.85 o                         
   1   3  21        256.24        254.85        17.44 o                         
   2   3  21        320.61        309.36        20.89 o                         
   3   3  21        532.76        515.27        30.29 o                         
   4   3  21         83.83         65.74        14.22 o                         
   5   3  21         89.54         47.85        14.23 o                         
   6   3  21          3.43         12.77        12.27 o                         
   0   4  21       2012.27       1977.73        58.79 o                         
   1   4  21         14.08         23.14         8.42 o                         
   2   4  21       1774.37       1833.13        47.69 o                         
   3   4  21        570.68        563.70        27.15 o                         
   4   4  21         95.61         81.95        11.95 o                         
   5   4  21          0.00          1.23        15.03 o                         
   6   4  21         35.26         31.93         9.80 o                         
   1   5  21        583.94        640.07        23.06 o                         
   2   5  21        371.53        331.96        24.10 o                         
   3   5  21        516.02        480.07        27.47 o                         
   4   5  21         24.47         28.21        10.51 o                         
   5   5  21         68.19         71.81        12.44 o                         
   6   5  21        153.57        180.76        21.83 o                         
   0   6  21       1845.45       1875.00        57.06 o                         
   1   6  21         15.11          3.64        10.33 o                         
   2   6  21         29.47         36.92        11.82 o                         
   3   6  21          1.46         -8.13        10.67 o                         
   4   6  21        337.66        316.61        22.33 o                         
   5   6  21          7.12          0.50         8.48 o                         
   6   6  21         63.75        103.34        27.34 o                         
   1   7  21        149.40        147.77        16.08 o                         
   2   7  21       1948.81       1949.19        58.58 o                         
   3   7  21        157.61        145.74        16.74 o                         
   4   7  21         22.79         14.60         9.99 o                         
   5   7  21         43.00         58.50        10.13 o                         
   0   8  21       1050.26       1039.46        48.06 o                         
   1   8  21        407.85        423.84        27.82 o                         
   2   8  21         93.25         87.09        15.79 o                         
   3   8  21         75.77         73.34        13.17 o                         
   4   8  21          4.02          0.55         9.22 o                         
   5   8  21          0.01         -9.55         9.55 o                         
   1   9  21        855.42        817.62        36.92 o                         
   2   9  21       1111.28       1132.42        49.16 o                         
   3   9  21        399.45        404.74        25.71 o                         
   4   9  21        295.12        303.50        19.70 o                         
   5   9  21        126.03        121.69        17.24 o                         
   0  10  21         13.56         10.29        12.47 o                         
   1  10  21       1890.33       2027.67        56.26 o                         
   2  10  21       1893.98       1898.21        61.37 o                         
   3  10  21         29.22         22.68        12.56 o                         
   4  10  21        702.51        719.21        30.64 o                         
   5  10  21         17.63          1.27        13.27 o                         
   1  11  21        106.65        111.84        15.34 o                         
   2  11  21         76.50         77.72        15.17 o                         
   3  11  21         96.58         84.62        16.93 o                         
   4  11  21        305.49        293.20        18.73 o                         
   0  12  21        166.71        189.43        28.65 o                         
   1  12  21          5.62         22.24        10.43 o                         
   2  12  21        462.85        436.82        27.66 o                         
   3  12  21        589.30        563.57        27.95 o                         
   4  12  21        491.79        428.94        37.31 o                         
   1  13  21          0.11         -1.01         8.67 o                         
   2  13  21        280.63        300.02        21.81 o                         
   3  13  21          0.70          2.96         9.33 o                         
   0  14  21         13.41          1.51        21.63 o                         
   1  14  21         60.80         66.09        11.60 o                         
   2  14  21         22.04         32.76        10.94 o                         
   3  14  21         47.81         54.52        12.46 o                         
   1  15  21          0.60          7.43         8.80 o                         
   2  15  21        396.32        362.94        21.04 o                         
   0   0  22       2098.65       2004.94        78.27 o                         
   1   0  22        633.03        653.94        31.09 o                         
   2   0  22       7412.08       7604.02       192.46 o                         
   3   0  22        536.11        569.05        42.22 o                         
   4   0  22        217.83        172.52        27.24 o                         
   5   0  22        363.28        365.30        40.02 o                         
   6   0  22          2.41         -2.53        11.16 o                         
   1   1  22        866.47        866.00        25.64 o                         
   2   1  22          0.43         25.28         9.93 o                         
   3   1  22         12.14         12.40        10.51 o                         
   4   1  22         59.04         71.87        15.04 o                         
   5   1  22         86.46        103.85        20.20 o                         
   6   1  22         56.86         42.37        11.43 o                         
   0   2  22        580.41        585.87        31.79 o                         
   1   2  22        103.87         91.24        11.55 o                         
   2   2  22        563.01        541.84        27.16 o                         
   3   2  22         41.98         29.68        12.28 o                         
   4   2  22       1534.15       1516.68        44.39 o                         
   5   2  22        192.26        173.76        20.30 o                         
   6   2  22         74.68         86.38        13.37 o                         
   1   3  22         31.87         23.73         9.92 o                         
   2   3  22         38.47         26.81        12.92 o                         
   3   3  22        396.86        370.70        24.43 o                         
   4   3  22          8.89          6.87        10.27 o                         
   5   3  22         59.56         44.34        22.99 o                         
   6   3  22         97.36        124.48        25.24 o                         
   0   4  22       5593.70       5538.74       106.26 o                         
   1   4  22          3.74         19.50         9.45 o                         
   2   4  22        363.71        309.74        21.64 o                         
   3   4  22         43.89         35.54         9.04 o                         
   4   4  22        111.02        106.08        12.79 o                         
   5   4  22         86.27        111.33        12.54 o                         
   6   4  22         32.82         66.71        14.52 o                         
   1   5  22        644.06        674.92        25.46 o                         
   2   5  22       1101.07       1064.25        40.00 o                         
   3   5  22        403.27        375.53        22.22 o                         
   4   5  22        153.91        162.80        14.64 o                         
   5   5  22         76.67         65.44         9.94 o                         
   6   5  22         40.32         23.06        15.01 o                         
   0   6  22       4187.87       4100.14        96.42 o                         
   1   6  22          8.22         10.08        10.05 o                         
   2   6  22         71.35         52.20        11.34 o                         
   3   6  22       1932.19       1979.78        48.07 o                         
   4   6  22         73.90         61.52        12.45 o                         
   5   6  22         23.81          8.29         8.78 o                         
   1   7  22        533.12        477.80        27.52 o                         
   2   7  22        131.42        145.64        18.24 o                         
   3   7  22         22.35         36.69        12.93 o                         
   4   7  22         19.40         23.06        10.80 o                         
   5   7  22         22.95         18.43         7.77 o                         
   0   8  22        330.67        309.82        27.31 o                         
   1   8  22       1211.58       1175.38        43.86 o                         
   2   8  22          4.37         -0.47        11.56 o                         
   3   8  22        282.51        303.97        22.69 o                         
   4   8  22        657.73        628.16        28.12 o                         
   5   8  22         43.82         47.49         9.37 o                         
   1   9  22        127.46        157.13        18.71 o                         
   2   9  22         30.69          7.36        14.31 o                         
   3   9  22          9.83         11.87        14.85 o                         
   4   9  22         51.64         56.02        10.63 o                         
   5   9  22         53.81         93.04        19.68 o                         
   0  10  22        105.17         96.41        17.24 o                         
   1  10  22        447.72        464.25        27.15 o                         
   2  10  22          1.11         -9.85        13.02 o                         
   3  10  22         69.32         65.54        13.15 o                         
   4  10  22         83.45         79.43        11.56 o                         
   1  11  22        134.72        159.36        17.43 o                         
   2  11  22       1047.11       1078.05        43.38 o                         
   3  11  22          5.89          8.03        15.66 o                         
   4  11  22          0.14         -1.92        10.06 o                         
   0  12  22        645.05        667.16        48.61 o                         
   1  12  22        286.82        275.50        19.32 o                         
   2  12  22         56.72         44.80        11.99 o                         
   3  12  22         63.23         79.67        11.27 o                         
   4  12  22          5.66        -11.64        11.64 o                         
   1  13  22        233.68        242.42        16.60 o                         
   2  13  22        397.78        394.98        22.99 o                         
   3  13  22        332.50        275.38        21.35 o                         
   0  14  22         30.68         47.17        13.43 o                         
   1  14  22        145.75        141.20        16.78 o                         
   2  14  22        523.69        537.17        27.63 o                         
   1  15  22        415.24        394.24        34.00 o                         
   1   1  23        214.06        236.46        15.92 o                         
   2   1  23       3548.08       3364.77        59.43 o                         
   3   1  23       1153.90       1126.67        45.33 o                         
   4   1  23         30.02         24.61        12.61 o                         
   5   1  23         30.43         54.91        14.57 o                         
   6   1  23        154.07        145.52        14.60 o                         
   0   2  23         65.29         72.59        21.87 o                         
   1   2  23        156.41        159.41        13.23 o                         
   2   2  23         90.91         90.13        14.80 o                         
   3   2  23        307.39        336.90        26.40 o                         
   4   2  23        319.14        306.83        20.13 o                         
   5   2  23          6.06        -11.23        11.82 o                         
   6   2  23         60.35         48.42        12.45 o                         
   1   3  23        930.48        817.86        31.56 o                         
   2   3  23       1026.53        939.79        39.79 o                         
   3   3  23        837.77        812.74        38.12 o                         
   4   3  23         23.56         23.31        10.88 o                         
   5   3  23        141.59        148.00        18.21 o                         
   0   4  23         87.03        100.05        20.88 o                         
   1   4  23       1204.03       1127.93        36.55 o                         
   2   4  23         24.15         23.41        13.47 o                         
   3   4  23         62.96         68.54        12.57 o                         
   4   4  23        184.82        160.72        16.06 o                         
   5   4  23          2.80          2.78        13.06 o                         
   1   5  23        302.53        323.64        19.23 o                         
   2   5  23        373.61        363.57        22.52 o                         
   3   5  23         45.30         49.11        11.21 o                         
   4   5  23         25.06         39.38         9.33 o                         
   5   5  23        319.79        310.54        19.71 o                         
   0   6  23          6.84          6.94        11.96 o                         
   1   6  23        120.33        145.85        15.40 o                         
   2   6  23        143.48        144.94        15.67 o                         
   3   6  23          0.57         14.59        11.49 o                         
   4   6  23        315.31        341.68        21.43 o                         
   5   6  23        272.20        229.36        20.58 o                         
   1   7  23        882.74        799.54        31.12 o                         
   2   7  23        700.79        733.10        35.45 o                         
   3   7  23        100.61        109.53        13.43 o                         
   4   7  23          9.74          0.81         9.79 o                         
   5   7  23          1.08         26.85         8.00 o                         
   0   8  23          0.60         -4.06        13.57 o                         
   1   8  23         14.42         26.88        10.97 o                         
   2   8  23         98.62        109.22        16.15 o                         
   3   8  23          0.01         10.44         9.98 o                         
   4   8  23        118.44        129.82        14.09 o                         
   1   9  23        193.26        195.01        19.73 o                         
   2   9  23         70.83         41.45        13.51 o                         
   3   9  23        122.74        125.32        16.68 o                         
   4   9  23         17.51         15.46         6.81 o                         
   0  10  23       3258.32       3369.28        84.63 o                         
   1  10  23          9.72          5.40        14.58 o                         
   2  10  23        174.19        191.30        20.18 o                         
   3  10  23         27.84         45.65        12.77 o                         
   4  10  23        361.53        354.20        19.29 o                         
   1  11  23         88.62         76.72        11.22 o                         
   2  11  23         39.09         31.92        10.60 o                         
   3  11  23         36.68         20.02         9.05 o                         
   4  11  23        420.26        503.71        35.63 o                         
   0  12  23       1328.28       1276.86        60.62 o                         
   1  12  23        215.12        240.64        16.84 o                         
   2  12  23         11.51         14.96         7.62 o                         
   3  12  23        367.30        378.75        20.11 o                         
   1  13  23        540.02        521.24        24.68 o                         
   2  13  23        398.45        361.24        21.82 o                         
   3  13  23        173.61        148.79        17.09 o                         
   0  14  23        846.69        842.65        53.93 o                         
   1  14  23         24.86         23.38         9.45 o                         
   2  14  23        413.11        371.39        33.58 o                         
   0   0  24       2547.68       2773.00        91.86 o                         
   1   0  24        453.95        486.45        27.81 o                         
   2   0  24       2470.10       2298.37        74.57 o                         
   3   0  24        169.31        128.49        23.98 o                         
   4   0  24          0.00        -16.42        16.42 o                         
   5   0  24         27.77         27.23        18.81 o                         
   1   1  24        665.38        610.03        23.53 o                         
   2   1  24          9.81         23.48         9.39 o                         
   3   1  24        189.66        204.96        22.18 o                         
   4   1  24        163.49        187.09        21.89 o                         
   5   1  24         26.23         28.07        18.95 o                         
   0   2  24         13.83          9.69        14.97 o                         
   1   2  24        432.25        476.18        23.70 o                         
   2   2  24         31.32         20.07        13.08 o                         
   3   2  24         67.87         65.86        13.52 o                         
   4   2  24        236.19        239.21        20.21 o                         
   5   2  24          0.65          3.14        11.20 o                         
   1   3  24          4.10          8.99        10.28 o                         
   2   3  24       1133.33       1111.52        46.60 o                         
   3   3  24          7.59         10.74        12.36 o                         
   4   3  24         20.27         31.98         9.87 o                         
   5   3  24         10.91         32.24        12.30 o                         
   0   4  24        315.71        304.65        29.50 o                         
   1   4  24         90.24        106.30        15.13 o                         
   2   4  24        582.19        539.20        32.98 o                         
   3   4  24        459.56        429.18        28.27 o                         
   4   4  24          1.61          0.03         9.50 o                         
   5   4  24          5.69        -10.60        10.60 o                         
   1   5  24        482.17        510.91        23.03 o                         
   2   5  24       1193.65       1147.81        41.24 o                         
   3   5  24          8.53         -0.58         9.29 o                         
   4   5  24        935.89       1055.74        45.77 o                         
   5   5  24         57.21         82.95        19.58 o                         
   0   6  24       1915.06       1867.99        56.56 o                         
   1   6  24          0.83         -6.84         9.55 o                         
   2   6  24         42.40         37.16        11.43 o                         
   3   6  24        203.36        200.69        15.91 o                         
   4   6  24        681.56        685.53        27.32 o                         
   5   6  24        265.04        243.13        27.85 o                         
   1   7  24         77.84         79.84        11.86 o                         
   2   7  24         33.35         47.26        11.68 o                         
   3   7  24         43.17         47.35         9.25 o                         
   4   7  24         25.41         22.85        17.84 o                         
   5   7  24         10.50         21.49        14.52 o                         
   0   8  24       4834.81       4806.90       106.22 o                         
   1   8  24          8.22          1.46        10.08 o                         
   2   8  24          4.46         -7.12        14.36 o                         
   3   8  24         11.83          8.69         9.15 o                         
   4   8  24         31.15         56.04         9.10 o                         
   1   9  24          0.87          2.35         9.93 o                         
   2   9  24         60.07         48.25        12.54 o                         
   3   9  24        125.48        109.75        16.76 o                         
   4   9  24          9.50         14.15         8.00 o                         
   0  10  24        534.97        550.65        33.69 o                         
   1  10  24        356.10        334.88        21.01 o                         
   2  10  24        180.32        186.30        15.71 o                         
   3  10  24         56.61         65.61        11.61 o                         
   4  10  24         10.39         11.37         8.78 o                         
   1  11  24          0.00          4.45        11.17 o                         
   2  11  24          0.20         -2.92         7.70 o                         
   3  11  24         83.27         79.58        10.89 o                         
   0  12  24          0.03         12.98        11.55 o                         
   1  12  24         14.76          8.82         8.83 o                         
   2  12  24          0.66          4.08        11.16 o                         
   3  12  24          5.92         27.58         6.63 o                         
   1  13  24         81.35         43.88        15.40 o                         
   2  13  24          0.27         -8.03         8.03 o                         
   0  14  24         69.99         42.07        16.75 o                         
   1  14  24        171.31        163.21        22.84 o                         
   1   1  25        130.70        129.42        12.58 o                         
   2   1  25        396.49        361.80        25.39 o                         
   3   1  25        510.65        435.51        28.30 o                         
   4   1  25         29.12         31.54        10.75 o                         
   5   1  25         29.82         35.06        10.88 o                         
   0   2  25        850.99        852.63        41.52 o                         
   1   2  25         36.46         40.87         9.73 o                         
   2   2  25        437.38        390.73        25.32 o                         
   3   2  25         28.18         27.09        11.72 o                         
   4   2  25         35.60         20.48         9.06 o                         
   5   2  25        173.80        197.39        17.50 o                         
   1   3  25       1335.26       1308.86        37.22 o                         
   2   3  25        569.66        527.82        32.79 o                         
   3   3  25         28.21          5.96        10.19 o                         
   4   3  25         90.89        100.71        16.89 o                         
   5   3  25         89.08         86.29        15.74 o                         
   0   4  25        454.89        465.67        35.50 o                         
   1   4  25       1459.84       1363.74        37.22 o                         
   2   4  25        415.85        461.04        31.08 o                         
   3   4  25        124.41        140.55        17.30 o                         
   4   4  25         35.72         43.71        13.44 o                         
   5   4  25        279.29        294.15        66.09 o                         
   1   5  25        162.12        152.06        17.03 o                         
   2   5  25          8.45        -10.66        14.21 o                         
   3   5  25         89.12        128.12        15.79 o                         
   4   5  25         53.60         80.65        15.24 o                         
   5   5  25         93.48        102.59        30.40 o                         
   0   6  25       1302.81       1309.71        46.20 o                         
   1   6  25        186.89        200.33        16.51 o                         
   2   6  25         11.98         -7.75         9.53 o                         
   3   6  25        154.52        176.44        16.60 o                         
   4   6  25         27.73         47.64        13.06 o                         
   1   7  25         34.23         28.82         8.99 o                         
   2   7  25         41.67         43.73        11.66 o                         
   3   7  25          5.04         12.89         7.88 o                         
   4   7  25         48.42         68.24        10.27 o                         
   0   8  25        235.95        274.32        25.45 o                         
   1   8  25        928.35        914.22        34.98 o                         
   2   8  25         24.88         21.36         9.33 o                         
   3   8  25        147.82        143.78        15.28 o                         
   4   8  25          3.09          4.65         5.53 o                         
   1   9  25         74.29         58.13        10.56 o                         
   2   9  25         34.04         36.19        10.60 o                         
   3   9  25          2.45         20.31         8.62 o                         
   4   9  25         50.51         35.16        41.51 o                         
   0  10  25          1.97          0.62        12.93 o                         
   1  10  25         36.02         48.44         9.49 o                         
   2  10  25          4.71         20.02         8.10 o                         
   3  10  25        316.74        289.25        18.02 o                         
   1  11  25        108.78        102.73        13.16 o                         
   2  11  25          9.34          8.69         7.08 o                         
   3  11  25         47.86         39.67         8.15 o                         
   0  12  25        348.56        361.72        43.58 o                         
   1  12  25        357.69        320.15        18.50 o                         
   2  12  25         57.58         47.36        10.50 o                         
   1  13  25        243.00        210.28        23.78 o                         
   0   0  26       4182.81       4226.90       160.70 o                         
   1   0  26       1554.34       1501.85        53.56 o                         
   2   0  26        753.02        687.10        45.45 o                         
   3   0  26         72.47         78.19        27.30 o                         
   4   0  26         19.29         46.90        14.34 o                         
   5   0  26        179.68        177.67        36.71 o                         
   1   1  26       1736.48       1719.53        43.02 o                         
   2   1  26        700.91        730.20        33.10 o                         
   3   1  26         21.72         29.95        17.84 o                         
   4   1  26         78.59         93.04        11.50 o                         
   5   1  26        471.84        480.13        22.93 o                         
   0   2  26        777.15        836.81        41.18 o                         
   1   2  26       1385.11       1376.44        35.67 o                         
   2   2  26         66.66         47.83        12.37 o                         
   3   2  26          7.47         24.30        12.34 o                         
   4   2  26          0.00         10.00         7.97 o                         
   5   2  26         48.12         38.04        15.38 o                         
   1   3  26        118.56         93.36        11.84 o                         
   2   3  26         21.50         27.80        10.96 o                         
   3   3  26         14.22         17.93        10.52 o                         
   4   3  26         61.15         69.15        12.45 o                         
   5   3  26         22.30         54.71        13.94 o                         
   0   4  26         31.31         18.31        16.93 o                         
   1   4  26         29.75         35.87         9.46 o                         
   2   4  26        171.70        189.69        19.98 o                         
   3   4  26         69.90         56.47        12.27 o                         
   4   4  26          0.38          3.56        10.58 o                         
   5   4  26         72.80         52.13        12.46 o                         
   1   5  26        236.83        263.52        19.31 o                         
   2   5  26          0.37         -0.03        14.96 o                         
   3   5  26         26.45          9.64        13.38 o                         
   4   5  26          0.24         -9.41        12.25 o                         
   0   6  26        113.57        117.00        17.85 o                         
   1   6  26         34.21         44.66        11.31 o                         
   2   6  26        106.34         77.07        21.30 o                         
   3   6  26        284.01        306.79        22.98 o                         
   4   6  26         26.21          7.68         9.68 o                         
   1   7  26        143.53        126.71        12.40 o                         
   2   7  26          5.56         -5.52         8.63 o                         
   3   7  26         61.97         39.59         8.34 o                         
   4   7  26         72.48         91.80        13.54 o                         
   0   8  26        191.81        166.89        20.70 o                         
   1   8  26        855.27        883.90        31.99 o                         
   2   8  26          0.67         -2.35         8.35 o                         
   3   8  26         73.10         83.85        10.71 o                         
   4   8  26         80.09        103.47        15.21 o                         
   1   9  26         49.43         39.87         9.77 o                         
   2   9  26        179.80        186.11        14.85 o                         
   3   9  26         74.02        103.02        11.31 o                         
   0  10  26         32.32         30.36        12.18 o                         
   1  10  26          9.20          7.45        10.47 o                         
   2  10  26         19.20          2.22         7.17 o                         
   3  10  26         72.96        110.35        14.97 o                         
   1  11  26         57.86         62.64         9.20 o                         
   2  11  26        318.27        321.93        17.57 o                         
   0  12  26        216.56        219.71        19.99 o                         
   1  12  26         23.96         39.03         8.77 o                         
   2  12  26        327.03        348.97        31.16 o                         
   1   1  27          3.80         -2.96         9.14 o                         
   2   1  27         77.55        118.79        17.06 o                         
   3   1  27         26.67         36.29        12.21 o                         
   4   1  27          1.56         -1.36         7.70 o                         
   0   2  27         38.62         56.37        15.01 o                         
   1   2  27        258.10        257.16        17.96 o                         
   2   2  27        307.74        318.96        22.25 o                         
   3   2  27         23.45         18.94        13.99 o                         
   4   2  27          1.09          5.79         6.53 o                         
   1   3  27        587.46        589.42        22.81 o                         
   2   3  27         23.71          6.47        15.70 o                         
   3   3  27          9.51         26.34        10.09 o                         
   4   3  27        341.33        371.52        32.37 o                         
   0   4  27        118.53         96.67        15.67 o                         
   1   4  27         60.38         57.78        10.61 o                         
   2   4  27         14.70          6.79        10.33 o                         
   3   4  27         23.31         33.23         9.63 o                         
   4   4  27          0.23          0.16         8.87 o                         
   1   5  27          6.77         15.30        15.41 o                         
   2   5  27         17.11         19.75         9.78 o                         
   3   5  27        403.57        419.18        23.07 o                         
   4   5  27        232.78        260.08        21.66 o                         
   0   6  27        394.06        372.69        27.76 o                         
   1   6  27         27.26         39.12        10.67 o                         
   2   6  27         65.40         74.31        13.09 o                         
   3   6  27        217.32        226.84        26.22 o                         
   4   6  27        183.12        202.26        26.50 o                         
   1   7  27        230.04        222.02        17.73 o                         
   2   7  27          0.56          6.22        11.01 o                         
   3   7  27          0.82          5.20         6.81 o                         
   4   7  27         18.05         16.64        13.34 o                         
   0   8  27         43.58         65.23        12.57 o                         
   1   8  27         17.17         14.50        10.20 o                         
   2   8  27          2.01          3.18        11.96 o                         
   3   8  27          5.11          8.95         9.53 o                         
   1   9  27        306.21        293.69        19.91 o                         
   2   9  27          3.63         -7.46         7.46 o                         
   3   9  27         84.38        145.90        16.66 o                         
   0  10  27        544.55        548.32        54.17 o                         
   1  10  27         20.02         14.64         7.17 o                         
   2  10  27          6.85         11.99         8.18 o                         
   1  11  27         34.92         36.09        11.13 o                         
   2  11  27          1.11         -9.89         9.89 o                         
   0  12  27        353.83        329.54        35.70 o                         
   0   0  28         88.21         96.06        28.56 o                         
   1   0  28        594.10        684.89        40.79 o                         
   2   0  28         86.95        118.11        31.43 o                         
   3   0  28          2.29         11.70        13.48 o                         
   4   0  28         16.41         16.16        19.99 o                         
   1   1  28        221.32        228.28        17.89 o                         
   2   1  28          7.14        -11.90        16.74 o                         
   3   1  28         15.87         30.82        11.60 o                         
   4   1  28          0.65         -3.98         7.21 o                         
   0   2  28          6.13         14.63        12.20 o                         
   1   2  28         95.53        113.15        12.18 o                         
   2   2  28        203.47        214.24        17.51 o                         
   3   2  28         49.88         12.58        11.54 o                         
   4   2  28         20.91         35.64        10.10 o                         
   1   3  28          3.01         24.06         9.42 o                         
   2   3  28         94.17         84.51        12.97 o                         
   3   3  28        176.27        203.23        20.20 o                         
   4   3  28          0.20         -5.54         9.15 o                         
   0   4  28        555.56        551.34        30.30 o                         
   1   4  28         67.87         81.05        12.78 o                         
   2   4  28        113.75        124.53        14.27 o                         
   3   4  28          4.98          5.71        11.82 o                         
   4   4  28         89.41        111.96        14.65 o                         
   1   5  28         13.57         20.87         8.08 o                         
   2   5  28         13.86         29.07        10.08 o                         
   3   5  28         44.84         28.37         8.87 o                         
   4   5  28          0.21          0.92        27.69 o                         
   0   6  28        107.61        103.46        14.25 o                         
   1   6  28        246.70        223.91        14.96 o                         
   2   6  28        303.63        318.98        18.76 o                         
   3   6  28         10.91          7.00         8.47 o                         
   1   7  28         10.62         17.93        12.62 o                         
   2   7  28         29.05         13.98         7.77 o                         
   3   7  28         37.70         37.07        10.55 o                         
   0   8  28         75.84         90.46        14.20 o                         
   1   8  28          0.05         -2.55         9.99 o                         
   2   8  28         19.46         20.09         7.92 o                         
   3   8  28          3.33          7.51        19.86 o                         
   1   9  28         45.81         38.73         7.21 o                         
   2   9  28          3.05         12.10         9.93 o                         
   0  10  28        330.88        294.58        28.15 o                         
   1  10  28          4.58         -0.41         7.12 o                         
   2  10  28          0.07          1.66         7.40 o                         
   1  11  28         57.47         27.17        14.90 o                         
   1   1  29         68.71         89.83        13.40 o                         
   2   1  29         47.20         55.60        15.17 o                         
   3   1  29        128.57        171.76        15.82 o                         
   4   1  29         14.88         35.13        13.94 o                         
   0   2  29       1742.93       1742.40        60.32 o                         
   1   2  29          6.30        -13.00        13.00 o                         
   2   2  29          6.98         49.06        16.49 o                         
   3   2  29         61.40         68.52        12.44 o                         
   4   2  29         24.83         20.08        17.99 o                         
   1   3  29         39.32         34.90         9.48 o                         
   2   3  29        327.23        377.49        22.94 o                         
   3   3  29         78.17         72.47        12.42 o                         
   4   3  29         26.79         73.24        23.64 o                         
   0   4  29         49.17         50.86        11.65 o                         
   1   4  29         20.72         20.44         9.49 o                         
   2   4  29          3.05          5.87         7.63 o                         
   3   4  29         16.33         25.52        10.64 o                         
   1   5  29         53.22         64.11        11.12 o                         
   2   5  29         88.44        100.21        11.29 o                         
   3   5  29          3.21         19.46        13.86 o                         
   0   6  29          1.14          8.40         8.68 o                         
   1   6  29        168.08        158.23        14.98 o                         
   2   6  29         82.90         79.54         9.78 o                         
   3   6  29         16.28          9.30        11.21 o                         
   1   7  29          3.30         -9.69         9.69 o                         
   2   7  29         91.75         98.46        10.89 o                         
   3   7  29        142.89        167.55        24.02 o                         
   0   8  29          6.13        -11.99        11.99 o                         
   1   8  29        660.24        687.32        26.65 o                         
   2   8  29         47.01         47.98         9.36 o                         
   1   9  29          8.64         15.81         8.02 o                         
   2   9  29          8.42         12.31         9.17 o                         
   0  10  29        556.91        476.19        42.11 o                         
   0   0  30        950.70        994.24        95.15 o                         
   1   0  30         78.16         60.82        17.37 o                         
   2   0  30         19.41          7.90        16.46 o                         
   3   0  30        162.86        212.78        28.22 o                         
   1   1  30         26.79         31.02        14.04 o                         
   2   1  30        244.71        272.59        23.36 o                         
   3   1  30        203.43        223.65        18.35 o                         
   0   2  30        667.17        632.69        34.45 o                         
   1   2  30        584.86        617.30        25.60 o                         
   2   2  30        135.65        157.79        18.05 o                         
   3   2  30          3.12         16.83         8.71 o                         
   1   3  30        139.21        141.07        15.91 o                         
   2   3  30        148.03        140.53        16.83 o                         
   3   3  30         46.15         45.46         9.42 o                         
   0   4  30          6.90         26.92        12.98 o                         
   1   4  30          6.50          5.85         9.93 o                         
   2   4  30         29.67         40.39        12.19 o                         
   3   4  30         27.71         36.18        10.16 o                         
   1   5  30         18.86         25.79         7.32 o                         
   2   5  30         19.82         19.24        12.36 o                         
   3   5  30         38.20         36.95        28.82 o                         
   0   6  30         26.13          7.09         9.79 o                         
   1   6  30        256.63        303.50        19.29 o                         
   2   6  30          2.81          7.70        34.32 o                         
   1   7  30        183.06        198.39        14.21 o                         
   2   7  30         51.59         58.56        14.48 o                         
   0   8  30        400.35        324.08        38.06 o                         
   1   8  30         81.45         73.58        11.21 o                         
   1   1  31         27.81         28.80         7.87 o                         
   2   1  31         22.68         28.92        10.18 o                         
   3   1  31         50.45         76.95        12.08 o                         
   0   2  31        300.40        332.72        37.89 o                         
   1   2  31         19.28         32.37         9.14 o                         
   2   2  31         53.50         55.04        13.00 o                         
   3   2  31        126.92        130.77        29.05 o                         
   1   3  31         13.82          6.87         9.16 o                         
   2   3  31          2.53          6.39        12.81 o                         
   0   4  31        163.59        197.12        22.74 o                         
   1   4  31         48.45         42.66        17.37 o                         
   2   4  31         33.49         59.29        11.00 o                         
   1   5  31        102.23         77.46        15.22 o                         
   2   5  31          0.40         -9.76         9.76 o                         
   0   6  31         35.86         34.33        17.35 o                         
   1   6  31          6.73         11.58        13.98 o                         
   1   7  31         29.46          5.97        11.24 o                         
   0   0  32        155.74        185.35        29.17 o                         
   1   0  32        270.94        347.39        33.49 o                         
   2   0  32         16.42         39.52        15.80 o                         
   1   1  32         36.70         24.01         8.20 o                         
   2   1  32        200.97        185.14        14.93 o                         
   0   2  32        311.49        286.78        24.49 o                         
   1   2  32         12.36         17.67        11.59 o                         
   2   2  32         85.02         81.92        12.55 o                         
   1   3  32        317.22        368.28        19.60 o                         
   2   3  32          9.74         -1.74         7.28 o                         
   0   4  32          6.88        -15.49        16.12 o                         
   1   4  32         47.89         84.44        14.26 o                         
   1   5  32          5.50         10.95        13.38 o                         
   1   1  33         35.84         52.92        10.29 o                         
   1   2  33          4.46         -0.69         9.85 o                         
                                                                                
